# Supplementary material for: Spatial transcriptomics identifies molecular niche dysregulation associated with distal lung remodeling in pulmonary fibrosis
Source: Nat Genet. 2025 Feb 3;57(3):647–58. doi: 10.1038/s41588-025-02080-x (PMC11906353; doi:10.1038/s41588-025-02080-x)
Supplement: Supplementary file 4 — Changes in gene expression with percent pathology scores within individual cell types. The coefficient column represents the coefficient (slope) of the fitted linear model per gene using logit-transformed proportions. AveExpr represents the average proportion in logit-transformed space. [file 41588_2025_2080_MOESM4_ESM.xlsx]

## Sheet: Supplementary Data 1
Supplementary Data 1: Changes in gene expresson with percent pathology scores within individal cell types. Coefficient column represents the coeffcient (slope) of the fitted linear model per gene using logit transformed proportions. AveExpr represents the average proportion in logit transformed space.
Coefficient	AveExpr	t	P.Value	adj.P.Val	B	gene	celltype
0.0217443	-3.84652	6.13172	1.87764e-07	7.51056e-06	5.29704	MMP7	RASC
-0.00819376	-3.81501	-4.94561	8.20292e-06	0.00011902	1.50814	VEGFA	RASC
0.0182249	-4.77325	4.9991	8.92652e-06	0.00011902	1.46606	DMBT1	RASC
-0.00743041	-4.30125	-4.05997	0.000164389	0.00162645	-1.41641	DUOX1	RASC
-0.00657268	-4.54198	-3.99442	0.000203306	0.00162645	-1.62176	BCL2L1	RASC
-0.00667716	-4.31672	-3.86871	0.000304291	0.00202861	-2.01062	EPAS1	RASC
-0.00492597	-4.16603	-3.42726	0.00119383	0.00682187	-3.31836	ITGB1	RASC
0.00578263	-3.82412	3.06612	0.0034247	0.0171235	-4.31249	VIM	RASC
-0.00419266	-4.25953	-2.9736	0.00443982	0.0197325	-4.55495	STAT6	RASC
0.00585183	-3.52424	2.68814	0.00962534	0.035142	-5.26982	HLA-DRA	RASC
-0.00461656	-4.53641	-2.68595	0.00966405	0.035142	-5.27412	WWTR1	RASC
-0.00387073	-4.27256	-2.50885	0.0152412	0.050804	-5.68927	ITGA3	RASC
-0.00308171	-3.2971	-2.42918	0.018595	0.0572154	-5.8688	NKX2-1	RASC
0.00558854	-4.72165	2.37428	0.0214344	0.0612412	-5.99324	HYOU1	RASC
-0.00382416	-3.39951	-2.28192	0.0265821	0.0708855	-6.18835	KRT18	RASC
-0.0031618	-3.49347	-2.19887	0.032322	0.0789997	-6.36133	MGST1	RASC
-0.0043676	-3.22667	-2.1825	0.0335749	0.0789997	-6.39481	ICAM1	RASC
-0.00286758	-3.89991	-2.12853	0.0380115	0.0841411	-6.50368	ATF4	RASC
0.00380548	-3.261	2.10648	0.039967	0.0841411	-6.5475	XBP1	RASC
0.00278816	-3.68485	2.05	0.0453803	0.0907606	-6.65797	CTNNB1	RASC
-0.00275618	-4.70532	-2.001	0.0505821	0.0963468	-6.75176	EHMT1	RASC
0.00601433	-2.77963	1.85379	0.0702273	0.127686	-7.02472	SCGB3A2	RASC
0.00224922	-4.03025	1.62617	0.109911	0.19115	-7.40305	PKM	RASC
-0.00192392	-3.89193	-1.54422	0.128549	0.214249	-7.52933	RHOA	RASC
0.00211562	-4.25188	1.40106	0.167087	0.267339	-7.73557	PDIA4	RASC
-0.00173296	-4.23537	-1.27729	0.207127	0.318656	-7.89884	YAP1	RASC
0.00200545	-4.04958	1.09604	0.278072	0.411958	-8.11221	AGR3	RASC
-0.00129144	-4.14443	-0.847545	0.400544	0.572206	-8.35381	SOD2	RASC
0.00133514	-3.59807	0.793129	0.431278	0.594866	-8.39871	CD44	RASC
-0.0011669	-4.67741	-0.753754	0.454369	0.600538	-8.42939	CST3	RASC
0.00122536	-3.57438	0.735327	0.465417	0.600538	-8.44322	HSPA5	RASC
0.00211106	-4.57311	0.696429	0.489685	0.612107	-8.47081	WFDC2	RASC
-0.00133788	-4.10738	-0.663968	0.50962	0.617722	-8.49361	CEACAM5	RASC
-0.000653762	-3.4559	-0.381829	0.704132	0.82839	-8.64308	KRT8	RASC
-0.000403649	-3.49138	-0.318499	0.751372	0.837376	-8.66562	PDIA3	RASC
0.000436766	-3.78749	0.315495	0.753638	0.837376	-8.66659	EPCAM	RASC
0.000395763	-2.91811	0.24262	0.809247	0.874861	-8.68728	RNASE1	RASC
0.000264588	-3.88066	0.14517	0.885133	0.931719	-8.70651	NAPSA	RASC
0.000108812	-4.10329	0.0571735	0.954624	0.972358	-8.71558	SOX4	RASC
-5.5898e-05	-2.84424	-0.0348172	0.972358	0.972358	-8.71663	CEACAM6	RASC
0.0224614	-4.44232	7.34157	5.57371e-09	3.73438e-07	9.07749	MMP7	Secretory
0.00932113	-4.06841	3.67844	0.000678035	0.0175125	-2.5318	VIM	Secretory
0.00946975	-3.95894	3.62473	0.000793564	0.0175125	-2.68319	CEACAM6	Secretory
0.0084082	-3.83455	3.52981	0.00104552	0.0175125	-2.94792	HLA-DRA	Secretory
0.00989492	-5.28119	3.20558	0.00261763	0.0350763	-3.8227	CEACAM5	Secretory
0.00343059	-5.24447	2.43712	0.0192488	0.214945	-5.67636	TTC19	Secretory
-0.0035538	-4.45182	-2.25066	0.029855	0.279718	-6.07078	ITGB1	Secretory
0.00524405	-4.16914	2.20161	0.0333992	0.279718	-6.17049	WFDC2	Secretory
-0.00422724	-4.95741	-1.98683	0.0536773	0.335499	-6.58635	SEC11C	Secretory
0.00646906	-3.58196	1.98515	0.0538709	0.335499	-6.58947	RNASE1	Secretory
-0.00403388	-3.92719	-1.94129	0.0591444	0.335499	-6.67004	VEGFA	Secretory
0.00405266	-4.39941	1.88772	0.0661822	0.335499	-6.76641	CD44	Secretory
-0.00384684	-5.28933	-1.8622	0.0697796	0.335499	-6.81153	CDH26	Secretory
-0.00442437	-4.03392	-1.84517	0.0722716	0.335499	-6.84135	SOD2	Secretory
-0.00319538	-3.98415	-1.82636	0.0751116	0.335499	-6.87401	ATF4	Secretory
-0.00277357	-3.88369	-1.76232	0.0854973	0.35802	-6.98308	KRT18	Secretory
-0.00294431	-4.95601	-1.68934	0.0987747	0.372695	-7.10329	LMAN1	Secretory
0.00522253	-5.09038	1.68237	0.100127	0.372695	-7.11454	STAT1	Secretory
-0.00461441	-5.33507	-1.55476	0.127718	0.439165	-7.31329	ATF3	Secretory
0.00212507	-3.69074	1.49789	0.141851	0.439165	-7.39739	CTNNB1	Secretory
0.00528743	-5.35363	1.48003	0.146538	0.439165	-7.42322	ERN2	Secretory
0.00308107	-4.01203	1.37502	0.176622	0.439165	-7.56943	AGR3	Secretory
-0.00286129	-4.5462	-1.37128	0.177776	0.439165	-7.57445	WWTR1	Secretory
-0.00352283	-4.06181	-1.36912	0.178444	0.439165	-7.57735	ICAM1	Secretory
0.00262296	-5.41348	1.36522	0.179655	0.439165	-7.58256	SMAD4	Secretory
-0.00300502	-5.34539	-1.35768	0.18202	0.439165	-7.59263	NFKB1	Secretory
-0.0025632	-4.69839	-1.35493	0.182887	0.439165	-7.59628	HERPUD1	Secretory
-0.00309998	-4.44772	-1.35289	0.183532	0.439165	-7.59898	AKR1C1	Secretory
0.0059959	-3.08462	1.32354	0.193254	0.446483	-7.63743	SCGB3A2	Secretory
0.00218998	-4.37256	1.24577	0.219948	0.491218	-7.73586	PKM	Secretory
0.00307526	-4.87499	1.20973	0.233338	0.504311	-7.77955	CFTR	Secretory
-0.00143861	-3.92425	-1.15782	0.253665	0.53111	-7.8404	EPCAM	Secretory
-0.001941	-5.21028	-1.1062	0.275113	0.558562	-7.89841	BCL2L1	Secretory
-0.00195598	-5.08757	-1.06405	0.293556	0.570436	-7.94394	SSR3	Secretory
-0.00172521	-5.04088	-1.0542	0.297989	0.570436	-7.95434	UBE2J1	Secretory
0.0015584	-5.02691	1.01065	0.318132	0.592078	-7.99921	CST3	Secretory
0.00243499	-5.21568	0.971177	0.337176	0.610562	-8.03833	GSR	Secretory
-0.00175592	-3.92331	-0.944658	0.350388	0.617789	-8.06377	SOX4	Secretory
-0.00170192	-4.77737	-0.892273	0.377473	0.64848	-8.11204	SPCS3	Secretory
0.00219907	-3.02409	0.873343	0.387582	0.649199	-8.12884	XBP1	Secretory
-0.00183525	-5.08804	-0.779058	0.440436	0.714407	-8.20729	TOP1	Secretory
-0.00183157	-4.63304	-0.74363	0.461357	0.714407	-8.23453	HYOU1	Secretory
-0.00123322	-4.44938	-0.7164	0.477821	0.714407	-8.25462	YAP1	Secretory
-0.00146399	-4.10181	-0.716211	0.477936	0.714407	-8.25476	EPAS1	Secretory
-0.00139863	-4.27779	-0.710027	0.481722	0.714407	-8.25922	PDIA4	Secretory
-0.00199331	-5.0688	-0.664441	0.510142	0.714407	-8.29094	AKR1C2	Secretory
0.00131556	-4.45702	0.663137	0.510968	0.714407	-8.29181	STAT6	Secretory
0.00118224	-5.19025	0.659993	0.512963	0.714407	-8.29392	NUTF2	Secretory
0.00118948	-4.08358	0.639469	0.526089	0.714407	-8.30744	KRT8	Secretory
0.00206554	-4.71045	0.597428	0.553519	0.714407	-8.33382	CCN2	Secretory
-0.00119889	-4.62185	-0.589913	0.558499	0.714407	-8.33835	DUOX1	Secretory
0.00117116	-4.86298	0.567676	0.573362	0.714407	-8.35142	ITGA3	Secretory
0.000989654	-3.82253	0.563046	0.576482	0.714407	-8.35408	NKX2-1	Secretory
-0.00122249	-4.8812	-0.563004	0.57651	0.714407	-8.3541	IDH1	Secretory
-0.000853589	-3.68238	-0.540652	0.591684	0.714407	-8.36664	MGST1	Secretory
-0.000839933	-5.0973	-0.532716	0.597116	0.714407	-8.37097	ERLEC1	Secretory
-0.000690253	-4.82698	-0.387586	0.700335	0.823201	-8.439	EHMT1	Secretory
-0.000424615	-3.64953	-0.281425	0.779806	0.898109	-8.47527	PDIA3	Secretory
0.000514706	-4.86393	0.266923	0.790872	0.898109	-8.47933	SELENOS	Secretory
-0.000399496	-4.85271	-0.239526	0.811896	0.906617	-8.48642	PDIA6	Secretory
0.000275037	-5.18843	0.153833	0.878499	0.953613	-8.50367	HIF1A	Secretory
-0.000227976	-3.73025	-0.120498	0.904679	0.953613	-8.50835	HSPA5	Secretory
-0.000290579	-4.55148	-0.096767	0.923385	0.953613	-8.51099	HES1	Secretory
-0.000119504	-4.14555	-0.082471	0.934675	0.953613	-8.5123	RHOA	Secretory
0.000139845	-4.70058	0.0813131	0.93559	0.953613	-8.51239	SPCS2	Secretory
-0.000336553	-3.38935	-0.0765345	0.93938	0.953613	-8.51278	SCGB1A1	Secretory
-5.41269e-05	-4.44427	-0.0296185	0.976516	0.976516	-8.51533	NUCB2	Secretory
0.00465713	-3.86313	3.20873	0.00229652	0.119419	-3.83405	HSPA5	Multiciliated
0.0147812	-5.02559	2.53464	0.0148983	0.193348	-5.55123	MUC5B	Multiciliated
-0.00455926	-4.18901	-2.51152	0.0152009	0.193348	-5.58447	DUOX1	Multiciliated
-0.00409113	-3.99048	-2.49164	0.0159787	0.193348	-5.62964	ATF4	Multiciliated
-0.00418812	-4.73907	-2.43074	0.0185911	0.193348	-5.7663	SLC25A4	Multiciliated
0.00362817	-3.69557	2.19473	0.0327208	0.258407	-6.27005	PDIA3	Multiciliated
0.00366037	-3.96755	2.16827	0.0347855	0.258407	-6.32389	PDIA4	Multiciliated
0.00384824	-3.20826	2.04818	0.0456615	0.2968	-6.56137	XBP1	Multiciliated
-0.0035175	-4.11336	-1.99087	0.0518183	0.299394	-6.67065	YAP1	Multiciliated
0.00279468	-4.98902	1.86902	0.0673173	0.35005	-6.89412	HMGA1	Multiciliated
0.00275171	-4.57387	1.7235	0.0908043	0.429256	-7.14476	NUTF2	Multiciliated
0.00375513	-3.69938	1.67719	0.0995999	0.4316	-7.22078	HLA-DRA	Multiciliated
0.00412772	-4.44141	1.57362	0.121909	0.487636	-7.38406	STAT1	Multiciliated
0.00288376	-4.58037	1.4996	0.139829	0.500148	-7.49472	SOX2	Multiciliated
-0.0022752	-4.79115	-1.48263	0.144274	0.500148	-7.51945	SEC11C	Multiciliated
0.00365933	-3.45964	1.35988	0.179996	0.584988	-7.69046	AGR3	Multiciliated
0.00385235	-3.70082	1.28167	0.206048	0.591641	-7.79214	C20orf85	Multiciliated
0.00218963	-4.7302	1.28022	0.206211	0.591641	-7.79416	HYOU1	Multiciliated
-0.00217555	-4.81265	-1.25215	0.216177	0.591641	-7.82928	ERLEC1	Multiciliated
-0.00227052	-3.99049	-1.21651	0.229342	0.59629	-7.87282	MGST1	Multiciliated
-0.00223349	-4.69066	-1.17251	0.246394	0.610118	-7.92494	SPCS2	Multiciliated
0.00159065	-3.63051	1.01656	0.314119	0.6164	-8.09492	CTNNB1	Multiciliated
-0.00180646	-4.34062	-1.01115	0.316676	0.6164	-8.1004	STAT6	Multiciliated
0.00244354	-4.45232	1.00023	0.321905	0.6164	-8.11135	WFDC2	Multiciliated
-0.00135128	-4.85701	-0.975321	0.333964	0.6164	-8.13598	HERPUD1	Multiciliated
-0.00152053	-4.71942	-0.969512	0.336826	0.6164	-8.14163	PDIA6	Multiciliated
0.00161487	-3.4114	0.967662	0.33774	0.6164	-8.14343	EPCAM	Multiciliated
-0.00167122	-3.72378	-0.956384	0.343351	0.6164	-8.15429	KRT18	Multiciliated
0.00142916	-3.80823	0.955563	0.343762	0.6164	-8.15507	RHOA	Multiciliated
-0.00192077	-4.49499	-0.822339	0.414696	0.703687	-8.27391	TP73	Multiciliated
-0.00138311	-4.01455	-0.813807	0.419506	0.703687	-8.28095	ITGB1	Multiciliated
-0.001802	-4.33179	-0.737667	0.464085	0.726264	-8.34043	NKX2-1	Multiciliated
-0.00168015	-4.27456	-0.72186	0.473664	0.726264	-8.35207	SOX4	Multiciliated
-0.00108526	-4.52363	-0.719866	0.474865	0.726264	-8.35353	UGDH	Multiciliated
0.00151113	-3.09934	0.688976	0.493948	0.727007	-8.37548	CCN2	Multiciliated
0.00102697	-4.62279	0.674025	0.503313	0.727007	-8.38579	GCLM	Multiciliated
0.000927051	-4.61475	0.650156	0.518484	0.72868	-8.40176	EHMT1	Multiciliated
-0.0010039	-4.74255	-0.612969	0.542597	0.729039	-8.42551	PLPP5	Multiciliated
0.00115883	-3.40637	0.606607	0.546779	0.729039	-8.42943	KRT8	Multiciliated
0.00270388	-3.73691	0.563333	0.576062	0.744762	-8.45463	SCGB3A2	Multiciliated
-0.00109406	-3.48104	-0.516174	0.607954	0.744762	-8.48084	NUCB2	Multiciliated
0.0014988	-3.99724	0.495042	0.622805	0.744762	-8.49156	VIM	Multiciliated
0.0007643	-3.92448	0.494171	0.623289	0.744762	-8.49213	FOXJ1	Multiciliated
0.000652845	-3.96922	0.484364	0.630183	0.744762	-8.49699	PKM	Multiciliated
0.000601755	-4.69294	0.455671	0.650544	0.751739	-8.51068	SELENOS	Multiciliated
-0.000827176	-4.38993	-0.431545	0.667875	0.754989	-8.52154	LMAN1	Multiciliated
-0.000566106	-4.33391	-0.340009	0.735234	0.81345	-8.55742	BCL2L1	Multiciliated
-0.000611947	-4.70795	-0.268906	0.789083	0.854839	-8.57944	HES1	Multiciliated
-0.000534736	-3.32834	-0.121857	0.903565	0.958886	-8.60868	SCGB1A1	Multiciliated
0.000137905	-4.39387	0.0728993	0.942169	0.979856	-8.61356	ITGA3	Multiciliated
-4.24883e-05	-4.27247	-0.0194912	0.984525	0.985339	-8.61607	SOD2	Multiciliated
-3.17877e-05	-4.656	-0.0184654	0.985339	0.985339	-8.61609	GSR	Multiciliated
0.0181725	-3.54957	4.93454	1.44179e-05	0.000735313	1.7196	CALCA	PNEC
-0.0087854	-4.59225	-3.3375	0.00182908	0.0466416	-2.99091	HERPUD1	PNEC
-0.00907836	-4.68519	-3.03154	0.00424392	0.0721467	-3.78706	AKR1C1	PNEC
-0.0076054	-4.43262	-2.15045	0.0375843	0.4792	-5.78286	EPAS1	PNEC
0.00891492	-4.40227	1.96362	0.0565143	0.576446	-6.13877	RNASE1	PNEC
-0.0119287	-4.62208	-1.78133	0.0845664	0.718814	-6.46571	MEG3	PNEC
0.00503451	-4.50324	1.53747	0.132011	0.864001	-6.8477	ASCL1	PNEC
0.00577822	-4.32631	1.51681	0.137138	0.864001	-6.87823	CEACAM6	PNEC
0.004444	-4.08504	1.34865	0.184995	0.864001	-7.11285	NUCB2	PNEC
0.00499085	-3.47167	1.16579	0.250567	0.864001	-7.33927	SCGB3A2	PNEC
-0.00310872	-4.47407	-1.15393	0.255341	0.864001	-7.35289	SOD2	PNEC
0.00333971	-4.41722	1.13321	0.263837	0.864001	-7.37639	PDIA4	PNEC
0.00441062	-4.10235	1.11876	0.269882	0.864001	-7.39254	HLA-DRA	PNEC
0.00354173	-4.29248	1.10321	0.276494	0.864001	-7.40969	VIM	PNEC
-0.00459183	-4.69832	-1.03226	0.308117	0.864001	-7.48511	CCN2	PNEC
-0.00415584	-4.48181	-1.02562	0.311199	0.864001	-7.49192	SOX4	PNEC
-0.0030113	-4.8836	-1.01311	0.317065	0.864001	-7.50465	PDIA6	PNEC
-0.00304716	-4.8206	-0.963239	0.341184	0.864001	-7.55391	YAP1	PNEC
0.00286405	-2.92252	0.936029	0.354845	0.864001	-7.57978	XBP1	PNEC
0.00339053	-4.23377	0.924823	0.360574	0.864001	-7.59023	WFDC2	PNEC
-0.00279691	-4.9033	-0.887696	0.379983	0.864001	-7.62399	SPCS3	PNEC
0.00258123	-3.85326	0.870868	0.388996	0.864001	-7.63885	KRT18	PNEC
0.00270051	-3.68201	0.86966	0.389648	0.864001	-7.6399	EPCAM	PNEC
-0.0024601	-4.68666	-0.778361	0.440912	0.905823	-7.71564	CST3	PNEC
0.00284159	-4.53235	0.771021	0.445201	0.905823	-7.72138	CD44	PNEC
-0.00204689	-4.56687	-0.727456	0.471161	0.905823	-7.75433	STAT6	PNEC
-0.00227547	-4.90555	-0.713669	0.479554	0.905823	-7.76437	ITGA3	PNEC
0.00184691	-3.85322	0.678221	0.501515	0.913475	-7.78933	KRT8	PNEC
0.00246143	-3.00343	0.6055	0.548249	0.948568	-7.83663	SEC11C	PNEC
-0.001889	-4.22477	-0.562384	0.576976	0.948568	-7.86219	MGST1	PNEC
-0.00165745	-4.37985	-0.542524	0.590452	0.948568	-7.87334	HYOU1	PNEC
0.00181002	-4.18879	0.515198	0.609235	0.948568	-7.88803	AGR3	PNEC
-0.00145636	-4.78603	-0.507264	0.61474	0.948568	-7.89216	HES1	PNEC
-0.00129279	-4.83858	-0.482057	0.632379	0.948568	-7.90484	BCL2L1	PNEC
0.00107466	-4.10714	0.438152	0.66362	0.950422	-7.92542	RHOA	PNEC
-0.00111518	-3.65934	-0.411111	0.683174	0.950422	-7.93712	PDIA3	PNEC
0.00113586	-4.38265	0.389992	0.698601	0.950422	-7.94575	ITGB1	PNEC
0.00142509	-4.50044	0.358396	0.721922	0.950422	-7.95781	STAT1	PNEC
0.000983421	-4.06699	0.351843	0.726793	0.950422	-7.96018	PKM	PNEC
0.00084959	-4.0525	0.277659	0.782696	0.971196	-7.98403	ATF4	PNEC
-0.000666371	-4.55857	-0.233164	0.816817	0.971196	-7.99564	SPCS2	PNEC
0.000750718	-4.78842	0.221628	0.825725	0.971196	-7.99833	EGFR	PNEC
0.000926022	-3.3114	0.213908	0.8317	0.971196	-8.00005	SCGB1A1	PNEC
0.000481598	-3.82935	0.164474	0.870182	0.971196	-8.00961	HSPA5	PNEC
0.000565505	-3.80716	0.145908	0.884723	0.971196	-8.01256	CHGB	PNEC
-0.0004634	-4.74732	-0.142893	0.887088	0.971196	-8.01301	DUOX1	PNEC
-0.000356434	-4.00636	-0.100914	0.92012	0.971196	-8.01824	SCG2	PNEC
-0.000607872	-4.28705	-0.0898371	0.928989	0.971196	-8.0193	MUC5B	PNEC
-0.000272615	-4.80094	-0.0844596	0.93311	0.971196	-8.0198	EHMT1	PNEC
-0.000148714	-3.76458	-0.0544519	0.956845	0.975982	-8.02194	CTNNB1	PNEC
-1.81674e-05	-4.42284	-0.00469713	0.996275	0.996275	-8.02344	NKX2-1	PNEC
0.0231605	-4.57224	6.39889	7.60088e-08	3.80044e-06	6.36477	MMP7	Basal
0.0143786	-4.48759	3.62639	0.000722973	0.00975269	-2.65109	MEG3	Basal
0.0130006	-3.84436	3.55928	0.000883289	0.00975269	-2.84296	KRT5	Basal
0.00511301	-3.24513	3.533	0.000948274	0.00975269	-2.91262	CD44	Basal
-0.00847107	-3.88988	-3.49831	0.00105553	0.00975269	-3.01388	EPAS1	Basal
0.00602685	-4.47128	3.42355	0.00130923	0.00975269	-3.2204	ITGAV	Basal
-0.00410983	-3.77962	-3.40918	0.00136538	0.00975269	-3.26038	ATF4	Basal
0.00739489	-4.11188	2.66624	0.0105812	0.0597377	-5.17786	S100A2	Basal
-0.0050833	-4.16118	-2.65886	0.0107528	0.0597377	-5.19368	SOD2	Basal
-0.00474362	-4.7382	-2.5998	0.0124996	0.0624978	-5.33155	SPCS3	Basal
0.00940525	-3.36005	2.28421	0.0270718	0.123054	-6.02876	KRT15	Basal
0.00312597	-4.1884	1.94155	0.0583345	0.241605	-6.70165	ITGA3	Basal
0.00287596	-3.48444	1.90036	0.0636666	0.241605	-6.77645	CTNNB1	Basal
-0.00280618	-3.95196	-1.86202	0.0689992	0.241605	-6.84486	RHOA	Basal
0.00379554	-3.61964	1.83831	0.0724814	0.241605	-6.88655	HLA-DRA	Basal
-0.00657703	-4.31446	-1.80429	0.0778036	0.243136	-6.94578	CCN2	Basal
0.00333816	-4.90832	1.75253	0.0863494	0.244197	-7.03355	GSR	Basal
0.00509424	-4.29546	1.73567	0.0893861	0.244197	-7.06186	CEACAM6	Basal
0.00254988	-3.83839	1.71654	0.0927949	0.244197	-7.09339	PKM	Basal
-0.00294385	-3.91062	-1.678	0.100133	0.250332	-7.15626	MGST1	Basal
-0.0034384	-4.36771	-1.5921	0.118214	0.281463	-7.29182	VEGFA	Basal
-0.00204107	-3.73319	-1.5657	0.124278	0.282449	-7.33221	ITGB1	Basal
-0.00335312	-4.86384	-1.50047	0.14033	0.305065	-7.42938	WWTR1	Basal
0.00202629	-3.72569	1.46859	0.148754	0.309095	-7.47551	PDIA3	Basal
-0.00255583	-4.42141	-1.44748	0.154548	0.309095	-7.50555	HIF1A	Basal
-0.00218075	-4.76973	-1.4097	0.165358	0.313392	-7.55833	EHMT1	Basal
-0.00269365	-4.17562	-1.38934	0.171422	0.313392	-7.58625	TP63	Basal
0.00198966	-3.96982	1.37596	0.175499	0.313392	-7.60438	HSPA5	Basal
0.00430399	-4.58846	1.26078	0.213811	0.364679	-7.75378	RNASE1	Basal
0.00458193	-4.51995	1.24691	0.218807	0.364679	-7.77096	KRT6A	Basal
0.00160042	-4.36364	1.18288	0.242937	0.391834	-7.84797	PDIA4	Basal
-0.00501548	-4.09561	-0.977721	0.333379	0.520905	-8.06864	SCGB1A1	Basal
0.00440605	-3.93349	0.80749	0.423583	0.641793	-8.22117	SCGB3A2	Basal
0.0023444	-3.66378	0.762348	0.449784	0.661447	-8.25689	KRT17	Basal
-0.00136645	-3.79029	-0.705683	0.483946	0.679602	-8.29892	XBP1	Basal
0.00190351	-3.96979	0.697054	0.489313	0.679602	-8.305	NKX2-1	Basal
0.00121282	-4.44163	0.607835	0.546288	0.729067	-8.36394	SOX4	Basal
-0.000925915	-4.45483	-0.57913	0.565328	0.729067	-8.38121	STAT6	Basal
0.00113861	-3.65594	0.574139	0.568672	0.729067	-8.38413	KRT8	Basal
-0.000673795	-3.95606	-0.52811	0.599963	0.749954	-8.40987	YAP1	Basal
0.00129239	-4.14624	0.484903	0.63007	0.768378	-8.43207	EGFR	Basal
0.00106963	-4.44109	0.41163	0.682542	0.81255	-8.46548	KRT14	Basal
-0.000395944	-4.07103	-0.287039	0.775372	0.901595	-8.50983	EPCAM	Basal
-0.000475608	-4.80384	-0.256117	0.799003	0.904213	-8.51839	PDIA6	Basal
-0.0007135	-3.63755	-0.236907	0.813791	0.904213	-8.52322	VIM	Basal
-0.000452209	-4.17573	-0.19108	0.849309	0.915137	-8.53323	DUOX1	Basal
0.000427675	-4.72136	0.165034	0.869648	0.915137	-8.53796	STAT1	Basal
0.000248617	-3.70769	0.153684	0.878531	0.915137	-8.53981	KRT18	Basal
-0.000165154	-4.82524	-0.127334	0.899231	0.917583	-8.54359	SPCS2	Basal
6.34332e-05	-4.07386	0.0219788	0.982561	0.982561	-8.55162	ICAM1	Basal
0.0148988	-4.36548	4.02097	0.000220668	0.0114747	-1.34318	MMP7	Goblet
-0.00857573	-4.02074	-3.58934	0.00080975	0.0210535	-2.59992	EPAS1	Goblet
0.0135365	-3.26642	3.27472	0.00204947	0.0355242	-3.48186	MUC5B	Goblet
0.00789653	-3.97995	2.665	0.0106254	0.13813	-5.02173	CEACAM6	Goblet
-0.00721233	-4.25608	-2.29958	0.0261261	0.253754	-5.83704	VEGFA	Goblet
-0.00509683	-4.88801	-2.25094	0.0292794	0.253754	-5.93851	GSR	Goblet
-0.00616368	-4.77376	-2.16954	0.0353167	0.262353	-6.10441	WWTR1	Goblet
0.00831145	-4.6612	2.05963	0.0452996	0.294447	-6.3213	DMBT1	Goblet
0.00716432	-4.39619	1.7671	0.0840539	0.485645	-6.84965	SAA2	Goblet
0.00386727	-4.49257	1.66221	0.103364	0.537493	-7.02188	ERN2	Goblet
0.00299605	-3.64233	1.58364	0.120221	0.546632	-7.14499	CTNNB1	Goblet
0.0038168	-2.58457	1.50214	0.139989	0.546632	-7.26704	XBP1	Goblet
0.00292636	-3.55216	1.43417	0.158379	0.546632	-7.36434	HLA-DRA	Goblet
0.00413372	-3.64888	1.43308	0.158691	0.546632	-7.36588	WFDC2	Goblet
-0.00221214	-4.77808	-1.40258	0.167547	0.546632	-7.40817	EHMT1	Goblet
0.0047334	-4.23294	1.40059	0.168194	0.546632	-7.41089	RNASE1	Goblet
-0.00375637	-4.51765	-1.32399	0.192136	0.580358	-7.5133	CCN2	Goblet
-0.00210559	-4.65566	-1.24908	0.21804	0.580358	-7.60828	HERPUD1	Goblet
0.0025149	-4.83482	1.19905	0.236734	0.580358	-7.66884	SPCS2	Goblet
-0.00293769	-4.94467	-1.17611	0.245685	0.580358	-7.69583	C20orf85	Goblet
0.00298399	-3.86375	1.1199	0.268649	0.580358	-7.75989	VIM	Goblet
0.00230062	-4.43802	1.1038	0.275498	0.580358	-7.77768	PDIA4	Goblet
0.00171483	-4.15107	1.08451	0.283868	0.580358	-7.79869	PKM	Goblet
-0.00424833	-2.98498	-1.08142	0.285324	0.580358	-7.80194	SCGB1A1	Goblet
-0.0021494	-4.48613	-1.08106	0.285382	0.580358	-7.80241	ITGB1	Goblet
0.00364342	-4.33067	1.07033	0.290179	0.580358	-7.81387	LTF	Goblet
0.002292	-4.60653	1.04207	0.3029	0.583363	-7.84367	STAT6	Goblet
-0.00240784	-4.43345	-0.904878	0.370309	0.651661	-7.97729	HES1	Goblet
0.00135438	-3.9531	0.852412	0.398462	0.651661	-8.02359	EPCAM	Goblet
0.00436924	-3.83883	0.844252	0.403034	0.651661	-8.03047	SCGB3A2	Goblet
-0.00164333	-3.91604	-0.819107	0.417007	0.651661	-8.0516	MGST1	Goblet
-0.00229222	-4.53622	-0.810034	0.422148	0.651661	-8.05904	CFTR	Goblet
-0.00183227	-4.79214	-0.809948	0.422197	0.651661	-8.05911	SPCS3	Goblet
-0.00185852	-4.12537	-0.775659	0.441974	0.651661	-8.0865	AKR1C1	Goblet
0.0012778	-3.65195	0.763069	0.449371	0.651661	-8.09626	PDIA3	Goblet
-0.00153005	-3.91632	-0.758047	0.452342	0.651661	-8.10012	KRT18	Goblet
-0.0015165	-4.12992	-0.739051	0.463682	0.651661	-8.11446	RHOA	Goblet
0.00162702	-4.9061	0.640651	0.524972	0.718383	-8.18308	STAT1	Goblet
-0.00120548	-4.10367	-0.597684	0.553022	0.722769	-8.21003	ATF4	Goblet
-0.0015877	-4.55317	-0.590287	0.557927	0.722769	-8.21449	AKR1C2	Goblet
-0.000893068	-4.53843	-0.572402	0.569875	0.722769	-8.22503	YAP1	Goblet
0.000946221	-4.80102	0.515628	0.608618	0.746099	-8.25637	PDIA6	Goblet
-0.000914709	-4.07291	-0.503618	0.616966	0.746099	-8.26259	NUCB2	Goblet
-0.00106986	-4.73584	-0.367515	0.714943	0.844933	-8.32289	NKX2-1	Goblet
-0.000898444	-4.22177	-0.313105	0.755636	0.852833	-8.34176	SOD2	Goblet
-0.000686051	-4.80046	-0.310718	0.757438	0.852833	-8.34252	DUOX1	Goblet
0.000523233	-3.87696	0.281212	0.779826	0.852833	-8.35142	HSPA5	Goblet
-0.00049686	-4.86229	-0.27151	0.78723	0.852833	-8.35415	IDH1	Goblet
0.000327695	-4.81845	0.196646	0.844983	0.875429	-8.37203	HYOU1	Goblet
0.000420692	-4.21636	0.186563	0.852835	0.875429	-8.374	AGR3	Goblet
-0.000385552	-4.17396	-0.17918	0.858594	0.875429	-8.37538	KRT8	Goblet
7.26599e-05	-4.25476	0.0267449	0.97878	0.97878	-8.39141	SOX4	Goblet
0.0151125	-3.96422	4.04887	0.000254267	0.01907	-1.13216	MMP7	Proliferating Airway
0.011135	-3.84259	3.25349	0.00244642	0.0798307	-3.31452	CD44	Proliferating Airway
-0.00725818	-4.72742	-3.15509	0.00319323	0.0798307	-3.56741	STAT6	Proliferating Airway
-0.00751616	-4.05114	-2.9881	0.00497676	0.0933143	-3.98621	ATF4	Proliferating Airway
0.00610921	-4.04491	2.74561	0.0092887	0.139331	-4.5691	PKM	Proliferating Airway
-0.00822441	-5.26552	-2.62895	0.0124244	0.155305	-4.83795	RTKN2	Proliferating Airway
-0.00746255	-5.20207	-2.51861	0.0162623	0.174239	-5.08487	SELENOS	Proliferating Airway
-0.00610713	-4.30224	-2.34991	0.0242547	0.210912	-5.44773	CDK1	Proliferating Airway
0.00846752	-4.45919	2.33158	0.0253094	0.210912	-5.48606	VIM	Proliferating Airway
0.0105484	-4.47343	2.14086	0.0393722	0.295291	-5.87505	S100A2	Proliferating Airway
0.00637053	-5.00485	1.99675	0.053292	0.343371	-6.14526	NUTF2	Proliferating Airway
0.005068	-5.10122	1.97741	0.0555241	0.343371	-6.18085	ITGAV	Proliferating Airway
0.0078399	-4.36365	1.90165	0.0650699	0.343371	-6.31764	HLA-DRA	Proliferating Airway
-0.00504826	-3.96738	-1.89259	0.0663008	0.343371	-6.33371	MKI67	Proliferating Airway
-0.00630877	-4.55953	-1.87552	0.0686743	0.343371	-6.36381	VEGFA	Proliferating Airway
0.00437081	-3.8354	1.84385	0.0732712	0.343459	-6.41906	KRT8	Proliferating Airway
0.0113347	-4.53076	1.74483	0.0898473	0.396385	-6.58776	KRT5	Proliferating Airway
-0.00400426	-5.37257	-1.66918	0.103571	0.40563	-6.70948	PDIA6	Proliferating Airway
-0.00592345	-5.00172	-1.66691	0.104026	0.40563	-6.7131	CCNB2	Proliferating Airway
-0.00383703	-3.7667	-1.63344	0.110906	0.40563	-6.76585	MGST1	Proliferating Airway
-0.00480552	-5.22304	-1.58892	0.120636	0.40563	-6.83461	UBE2J1	Proliferating Airway
-0.00509498	-5.08059	-1.57417	0.12401	0.40563	-6.85703	IDH1	Proliferating Airway
0.0055415	-4.36129	1.57251	0.124393	0.40563	-6.85953	HES1	Proliferating Airway
-0.00366397	-4.09171	-1.5332	0.133782	0.410082	-6.91833	RHOA	Proliferating Airway
-0.00429742	-4.91367	-1.52146	0.136694	0.410082	-6.93563	SOD2	Proliferating Airway
-0.00489976	-4.05472	-1.48924	0.144947	0.410646	-6.98251	EPCAM	Proliferating Airway
0.00859294	-5.16371	1.47642	0.14883	0.410646	-7.00103	KRT6A	Proliferating Airway
0.00795347	-4.41348	1.45985	0.153308	0.410646	-7.02458	KRT15	Proliferating Airway
-0.00465839	-5.38398	-1.39692	0.170807	0.441742	-7.11189	SSR3	Proliferating Airway
-0.00471329	-5.47508	-1.33955	0.188608	0.471521	-7.18854	PRDX4	Proliferating Airway
0.00449367	-4.10408	1.29297	0.204083	0.493749	-7.24863	NKX2-1	Proliferating Airway
0.00549074	-4.07321	1.15869	0.254419	0.583557	-7.4106	SCGB3A2	Proliferating Airway
0.00276434	-4.80118	1.15197	0.256765	0.583557	-7.41859	ITGA3	Proliferating Airway
0.00348064	-4.02115	1.01037	0.318916	0.703491	-7.57083	CEACAM6	Proliferating Airway
0.00262077	-5.09374	0.922061	0.362504	0.758455	-7.65622	COL1A1	Proliferating Airway
-0.00279651	-4.83586	-0.900081	0.373932	0.758455	-7.67632	HIF1A	Proliferating Airway
0.00250146	-3.96398	0.899625	0.374171	0.758455	-7.67673	CTNNB1	Proliferating Airway
-0.0023885	-4.94824	-0.851395	0.400058	0.789589	-7.71918	WWTR1	Proliferating Airway
-0.00220894	-4.38321	-0.825947	0.414159	0.795542	-7.74067	EPAS1	Proliferating Airway
0.0033371	-4.31307	0.807993	0.424289	0.795542	-7.75546	KRT17	Proliferating Airway
0.00282672	-4.80796	0.777679	0.441731	0.804871	-7.77971	STAT1	Proliferating Airway
-0.00208487	-5.06239	-0.761866	0.450997	0.804871	-7.792	SPCS2	Proliferating Airway
0.00168034	-5.28441	0.742049	0.462769	0.804871	-7.80706	TTC19	Proliferating Airway
0.00204058	-4.30381	0.726399	0.472191	0.804871	-7.81868	HSPA5	Proliferating Airway
-0.00175618	-3.73652	-0.697878	0.489641	0.816069	-7.83924	KRT18	Proliferating Airway
-0.00218971	-4.37025	-0.677166	0.502537	0.819354	-7.85367	ITGB1	Proliferating Airway
0.00284085	-4.42975	0.642716	0.524429	0.82919	-7.87669	RNASE1	Proliferating Airway
-0.00201308	-5.40166	-0.619323	0.53952	0.82919	-7.89171	BCL2L1	Proliferating Airway
0.00197883	-4.82777	0.612772	0.543797	0.82919	-7.89581	EGFR	Proliferating Airway
-0.00150457	-4.8461	-0.599077	0.552793	0.82919	-7.90424	GSR	Proliferating Airway
0.00151041	-3.99757	0.541447	0.591464	0.862817	-7.93767	PDIA3	Proliferating Airway
-0.00140604	-4.35799	-0.53157	0.59822	0.862817	-7.94307	CENPF	Proliferating Airway
-0.00242094	-3.97165	-0.46204	0.64693	0.914532	-7.97813	SCGB1A1	Proliferating Airway
-0.00173969	-5.18856	-0.434739	0.666291	0.914532	-7.99077	WFDC2	Proliferating Airway
0.00105732	-3.79768	0.383756	0.703368	0.914532	-8.01209	TOP2A	Proliferating Airway
-0.0011902	-5.43639	-0.380831	0.705519	0.914532	-8.01323	LMAN1	Proliferating Airway
0.00107665	-4.66436	0.374154	0.710438	0.914532	-8.01581	DUOX1	Proliferating Airway
0.00112853	-3.68516	0.372034	0.712002	0.914532	-8.01662	XBP1	Proliferating Airway
0.00118339	-4.5824	0.361078	0.720106	0.914532	-8.02072	SOX4	Proliferating Airway
0.000836628	-4.37881	0.345581	0.731626	0.914532	-8.02632	YAP1	Proliferating Airway
-0.00101108	-5.07246	-0.2862	0.77633	0.943323	-8.04552	HYOU1	Proliferating Airway
-0.00109033	-3.88962	-0.281619	0.779814	0.943323	-8.04685	HIST1H1C	Proliferating Airway
-0.000910537	-4.86321	-0.26393	0.793307	0.944413	-8.05179	NUCB2	Proliferating Airway
-0.000818133	-4.6975	-0.237135	0.813868	0.953751	-8.05867	AGR3	Proliferating Airway
-0.000657498	-5.35349	-0.213915	0.831794	0.959763	-8.06404	ANKRD28	Proliferating Airway
-0.000650848	-5.12116	-0.153048	0.879196	0.977983	-8.07549	KRT14	Proliferating Airway
0.000590484	-4.468	0.145945	0.884762	0.977983	-8.07658	ICAM1	Proliferating Airway
0.000350618	-4.89906	0.143227	0.886893	0.977983	-8.07698	EHMT1	Proliferating Airway
-0.00044479	-4.75907	-0.126857	0.899745	0.977983	-8.07925	PCNA	Proliferating Airway
-0.000347421	-5.256	-0.0908887	0.928074	0.994176	-8.08327	SOX2	Proliferating Airway
0.000221341	-5.09821	0.0743262	0.941153	0.994176	-8.08467	SPCS3	Proliferating Airway
-4.08335e-05	-4.45902	-0.0160913	0.987248	0.994997	-8.08737	PDIA4	Proliferating Airway
-6.05331e-05	-5.51259	-0.015841	0.987447	0.994997	-8.08738	TP63	Proliferating Airway
2.25377e-05	-4.56892	0.00807999	0.993597	0.994997	-8.08747	HMGA1	Proliferating Airway
-2.38377e-05	-4.73638	-0.00631299	0.994997	0.994997	-8.08748	AKR1C1	Proliferating Airway
-0.0129407	-3.66303	-8.30144	5.71634e-11	2.62951e-09	13.0659	LAMP3	AT2
0.0166583	-4.48027	7.68844	7.95437e-10	1.82951e-08	10.4613	CEACAM6	AT2
0.00820292	-4.83668	7.22505	2.67248e-09	3.91853e-08	9.20548	PDIA4	AT2
-0.00925602	-3.95524	-7.15753	3.40742e-09	3.91853e-08	8.96212	DUOX1	AT2
-0.00769642	-3.75028	-6.32168	6.91147e-08	6.35856e-07	5.95449	MGST1	AT2
-0.00626322	-2.88301	-6.19006	1.1088e-07	8.50077e-07	5.48357	SFTPD	AT2
0.0206826	-4.17809	6.21325	1.49232e-07	9.80668e-07	5.23182	SCGB3A2	AT2
0.00543017	-4.49294	5.92531	2.86105e-07	1.6451e-06	4.54055	PKM	AT2
-0.00520569	-4.35027	-5.68479	6.73828e-07	3.44401e-06	3.69012	YAP1	AT2
0.00826273	-4.84868	5.3666	2.07326e-06	9.53702e-06	2.57723	AGR3	AT2
0.00585119	-3.34201	5.22982	3.34746e-06	1.39985e-05	2.10398	HLA-DRA	AT2
0.00452323	-4.00025	4.82087	1.37622e-05	5.15065e-05	0.71206	PDIA3	AT2
-0.00601094	-4.36771	-4.80445	1.45562e-05	5.15065e-05	0.656992	EPAS1	AT2
0.00777447	-3.97103	4.77409	1.61448e-05	5.30473e-05	0.555334	KRT8	AT2
0.00561465	-4.86308	4.60461	2.86734e-05	8.79319e-05	-0.00750539	HYOU1	AT2
-0.00564807	-5.05434	-4.56949	3.22702e-05	9.27768e-05	-0.123117	SFTA2	AT2
0.0051432	-4.09215	4.45642	4.71124e-05	0.000127481	-0.492841	HSPA5	AT2
-0.00407916	-3.97197	-4.33962	6.93997e-05	0.000177355	-0.870537	ATF4	AT2
0.0052873	-4.37362	4.26948	8.74161e-05	0.000211639	-1.09518	CTNNB1	AT2
0.00553366	-4.03984	3.90358	0.000284304	0.000653899	-2.23782	KRT18	AT2
-0.0033945	-3.22139	-3.4944	0.00100501	0.00220144	-3.44908	CD44	AT2
0.00462603	-4.69433	3.43554	0.00119858	0.00250613	-3.61681	ITGA3	AT2
0.00859736	-3.33551	3.41231	0.00135441	0.00270882	-3.71922	DMBT1	AT2
0.00518108	-3.52738	3.17001	0.00260273	0.00498857	-4.3508	RNASE1	AT2
0.00725096	-3.54415	3.14814	0.00287398	0.00528812	-4.4334	ICAM1	AT2
-0.0100898	-2.31331	-3.09259	0.00339904	0.00601368	-4.58757	SFTPC	AT2
-0.00322014	-5.07771	-2.78115	0.00761858	0.0129798	-5.35276	EGFR	AT2
-0.00406197	-4.94018	-2.48179	0.016478	0.027071	-6.05815	TOP1	AT2
-0.00289147	-4.96658	-2.41609	0.0193832	0.0307458	-6.20467	HERPUD1	AT2
0.00320626	-3.96815	2.35252	0.0226248	0.0346914	-6.34346	VIM	AT2
-0.00211512	-2.8178	-2.01478	0.0493228	0.0731887	-7.02979	NAPSA	AT2
0.00156896	-5.06487	1.7425	0.0875705	0.125883	-7.51689	SELENOS	AT2
-0.0021912	-4.16895	-1.66768	0.101632	0.141669	-7.63984	SOD2	AT2
-0.00107579	-4.29124	-1.42216	0.16119	0.21808	-8.00896	ITGB1	AT2
0.00175691	-4.33205	1.3658	0.178117	0.229049	-8.08609	FN1	AT2
0.0022132	-4.93065	1.36215	0.179256	0.229049	-8.09097	BCL2L1	AT2
-0.0017	-4.92904	-1.28275	0.205494	0.255479	-8.19444	STAT6	AT2
-0.001429	-4.73348	-1.17076	0.247248	0.2993	-8.33046	VEGFA	AT2
0.00115465	-3.66187	0.953741	0.344804	0.406692	-8.56032	XBP1	AT2
-0.00106483	-3.6212	-0.907981	0.368245	0.423482	-8.60302	NKX2-1	AT2
0.000603852	-4.26759	0.718269	0.475936	0.533977	-8.75826	EPCAM	AT2
0.000608481	-5.05304	0.619934	0.538117	0.589366	-8.82476	SSR3	AT2
-0.000523097	-4.07568	-0.564724	0.574787	0.614889	-8.85788	RHOA	AT2
-0.000730729	-2.61621	-0.45093	0.65399	0.683717	-8.91651	PGC	AT2
0.000211812	-4.86505	0.15161	0.880105	0.899663	-9.00827	ITGB6	AT2
-4.38961e-05	-4.85874	-0.0359227	0.971487	0.971487	-9.01933	HIF1A	AT2
-0.00809863	-4.10849	-6.61399	2.85141e-08	1.25488e-06	7.00922	DUOX1	Transitional AT2
0.0243304	-5.07534	6.55385	3.98373e-08	1.25488e-06	6.68846	MMP7	Transitional AT2
-0.0117454	-4.24037	-5.61465	9.63023e-07	2.02235e-05	3.50434	LAMP3	Transitional AT2
0.00719036	-4.6009	5.14272	4.92932e-06	7.76368e-05	1.88862	PDIA4	Transitional AT2
-0.00703242	-3.34875	-4.8749	1.22841e-05	0.00015478	0.989112	SFTPD	Transitional AT2
-0.00517108	-5.09691	-3.8422	0.000357087	0.00374941	-2.29548	SFTA2	Transitional AT2
0.00443535	-3.59433	3.72958	0.00050586	0.00455274	-2.63067	HLA-DRA	Transitional AT2
0.0112162	-3.60758	3.64452	0.000670726	0.00497547	-2.89614	SCGB3A2	Transitional AT2
-0.00450784	-4.59528	-3.59868	0.000753867	0.00497547	-3.01331	EPAS1	Transitional AT2
-0.00311576	-4.15048	-3.52933	0.000928824	0.00497547	-3.21285	RHOA	Transitional AT2
0.00991295	-4.00289	3.5317	0.000940884	0.00497547	-3.22021	DMBT1	Transitional AT2
0.00585674	-4.90798	3.49582	0.00102666	0.00497547	-3.30845	HYOU1	Transitional AT2
0.00834687	-5.11012	3.48924	0.00105818	0.00497547	-3.33461	COL1A1	Transitional AT2
0.00744119	-4.95818	3.47102	0.00110566	0.00497547	-3.37907	CEACAM5	Transitional AT2
0.00543006	-3.55062	3.42236	0.00127667	0.005362	-3.5161	CEACAM6	Transitional AT2
-0.00419253	-3.8025	-3.32659	0.00169043	0.00665608	-3.78278	MGST1	Transitional AT2
-0.00283623	-4.43834	-3.2594	0.00205347	0.00760992	-3.96701	YAP1	Transitional AT2
-0.00404	-4.37404	-3.12347	0.00302503	0.0105876	-4.33236	SOD2	Transitional AT2
0.00922965	-5.09944	2.98076	0.00455329	0.0150977	-4.71192	MSLN	Transitional AT2
-0.0111151	-3.0552	-2.89559	0.00573807	0.0180749	-4.9276	SFTPC	Transitional AT2
0.00354629	-4.41732	2.79764	0.00738254	0.0221476	-5.16475	PKM	Transitional AT2
-0.00297206	-5.07542	-2.73883	0.00862217	0.0246908	-5.30805	HERPUD1	Transitional AT2
0.00275109	-3.88298	2.66719	0.0103906	0.0284612	-5.4796	PDIA3	Transitional AT2
0.00530266	-5.25504	2.59926	0.0123708	0.0314165	-5.63922	SOX4	Transitional AT2
-0.00255707	-4.10231	-2.59617	0.0124669	0.0314165	-5.64633	ATF4	Transitional AT2
0.00292583	-3.95883	2.54743	0.0141042	0.0341756	-5.7588	HSPA5	Transitional AT2
0.00335754	-4.14869	2.46926	0.0171417	0.0399973	-5.93575	CTNNB1	Transitional AT2
0.00473968	-4.58404	2.37773	0.0214446	0.0481365	-6.13754	AGR3	Transitional AT2
0.00334015	-5.40737	2.36414	0.0221581	0.0481365	-6.16694	NUCB2	Transitional AT2
0.00483384	-5.56858	2.19124	0.0333134	0.0699582	-6.52971	WFDC2	Transitional AT2
-0.0027099	-5.11614	-2.13426	0.0379468	0.0771176	-6.64429	EHMT1	Transitional AT2
-0.00644826	-4.80216	-2.12191	0.039176	0.0771277	-6.67027	FN1	Transitional AT2
0.00257781	-5.1532	1.81981	0.0750149	0.14321	-7.23082	ITGAV	Transitional AT2
0.00259224	-3.69134	1.77521	0.0821911	0.152295	-7.30748	KRT8	Transitional AT2
-0.00203711	-5.17807	-1.69615	0.0963217	0.173379	-7.43927	EGFR	Transitional AT2
-0.00321502	-4.44672	-1.61239	0.113425	0.198494	-7.57308	VEGFA	Transitional AT2
-0.00244276	-4.16464	-1.54617	0.128618	0.218999	-7.67453	EPCAM	Transitional AT2
-0.00158615	-4.34261	-1.51641	0.135961	0.225409	-7.71888	ITGB1	Transitional AT2
-0.00149939	-5.27836	-1.49732	0.140846	0.22752	-7.74692	ERLEC1	Transitional AT2
0.00193994	-3.72211	1.3211	0.192718	0.303531	-7.99027	XBP1	Transitional AT2
-0.00150483	-5.12202	-1.29626	0.201071	0.308963	-8.02231	CST3	Transitional AT2
0.00176534	-3.40684	1.22683	0.225859	0.338789	-8.10884	RNASE1	Transitional AT2
-0.00118546	-5.0609	-1.178	0.244594	0.356214	-8.16702	SSR3	Transitional AT2
-0.00143057	-4.78245	-1.16316	0.250505	0.356214	-8.18425	STAT6	Transitional AT2
-0.00186696	-5.09116	-1.15342	0.254438	0.356214	-8.19545	IDH1	Transitional AT2
0.00170269	-5.36032	1.09144	0.280518	0.384188	-8.26464	NUTF2	Transitional AT2
0.00112551	-5.27416	0.991629	0.326342	0.437437	-8.36839	LMAN1	Transitional AT2
-0.00136476	-5.04558	-0.954737	0.344485	0.452137	-8.40432	HIF1A	Transitional AT2
0.00131278	-5.19745	0.874093	0.386412	0.496815	-8.4783	SELENOS	Transitional AT2
-0.00122892	-4.30434	-0.815599	0.418751	0.527626	-8.52799	VIM	Transitional AT2
-0.0011705	-4.93227	-0.771253	0.44433	0.548878	-8.56344	ITGB6	Transitional AT2
-0.00122219	-5.02227	-0.731771	0.467859	0.56683	-8.59337	TOP1	Transitional AT2
0.00108996	-3.1892	0.62274	0.536397	0.625087	-8.66801	ICAM1	Transitional AT2
-0.000825418	-3.17148	-0.595367	0.554389	0.625087	-8.6849	NAPSA	Transitional AT2
0.000854086	-3.74909	0.59115	0.557189	0.625087	-8.68743	KRT18	Transitional AT2
-0.000849752	-4.64919	-0.586715	0.560139	0.625087	-8.69008	BCL2L1	Transitional AT2
0.000835141	-5.23291	0.578607	0.565554	0.625087	-8.69487	SPCS2	Transitional AT2
0.00126853	-4.97992	0.500239	0.61924	0.672622	-8.7377	STAT1	Transitional AT2
0.00034468	-5.2145	0.26347	0.793314	0.847098	-8.82972	SPCS3	Transitional AT2
-0.000460611	-3.24093	-0.213552	0.831799	0.873389	-8.84186	PGC	Transitional AT2
0.000142575	-3.52537	0.113905	0.909787	0.939616	-8.8585	NKX2-1	Transitional AT2
0.00012297	-3.45506	0.0942578	0.925296	0.94022	-8.86058	CD44	Transitional AT2
-3.92539e-05	-4.36729	-0.0228694	0.981849	0.981849	-8.86485	ITGA3	Transitional AT2
0.00978549	-4.33864	5.75808	6.08622e-07	1.96329e-05	3.92691	HLA-DRA	AT1
-0.017168	-3.726	-5.73467	7.40864e-07	1.96329e-05	3.74653	RTKN2	AT1
-0.00852801	-4.13935	-5.48253	1.58326e-06	2.7971e-05	2.97836	AGER	AT1
0.0105912	-4.84394	5.38244	2.2479e-06	2.97847e-05	2.63195	AGR3	AT1
-0.00775949	-4.19608	-5.18751	4.36686e-06	4.62888e-05	1.97467	EPAS1	AT1
-0.00864507	-4.23495	-4.80874	1.57775e-05	0.000125048	0.709101	DUOX1	AT1
0.00561342	-3.93775	4.79497	1.65158e-05	0.000125048	0.664091	CTNNB1	AT1
-0.0102033	-5.36035	-4.71373	2.17512e-05	0.000144102	0.394286	HIST1H1C	AT1
-0.00559418	-5.25896	-4.53237	3.9572e-05	0.000230202	-0.192744	BMPR2	AT1
0.0100332	-3.96548	4.50503	4.34344e-05	0.000230202	-0.28331	CD44	AT1
0.00666343	-4.39591	4.41861	5.75029e-05	0.000277059	-0.558056	ITGB6	AT1
-0.00575032	-4.64274	-4.34578	7.29237e-05	0.00032208	-0.789902	EGFR	AT1
0.00604224	-4.7665	4.29892	8.49088e-05	0.000346167	-0.938225	ITGAV	AT1
0.00676734	-3.87849	4.08808	0.000167109	0.000619556	-1.59648	NAPSA	AT1
-0.00518954	-5.01524	-4.07294	0.000175346	0.000619556	-1.64315	HERPUD1	AT1
-0.00517825	-5.10333	-4.01775	0.000208844	0.000691797	-1.81257	ACTA2	AT1
0.00609895	-3.27792	3.95165	0.000257166	0.000801753	-2.01398	KRT8	AT1
0.00329284	-4.33608	3.85183	0.000351186	0.00103405	-2.31488	PKM	AT1
0.00480428	-4.11935	3.63669	0.000679383	0.00189512	-2.94944	XBP1	AT1
-0.00349078	-3.14901	-3.55205	0.000876635	0.00232308	-3.19348	VEGFA	AT1
0.003909	-4.09074	3.46701	0.00112931	0.00285017	-3.4353	HSPA5	AT1
-0.00331856	-3.93	-3.34406	0.00162026	0.00390335	-3.7787	RHOA	AT1
-0.00528515	-3.8491	-3.24019	0.00218694	0.00499354	-4.06281	COL4A3	AT1
0.00471008	-4.95551	3.22852	0.00226123	0.00499354	-4.09438	PDIA4	AT1
-0.00289525	-3.84535	-2.73945	0.00864692	0.0177799	-5.34755	ATF4	AT1
0.0058337	-4.22093	2.73638	0.00872221	0.0177799	-5.35532	PGC	AT1
-0.00323059	-3.79279	-2.67403	0.010251	0.0201222	-5.50412	VIM	AT1
-0.00355063	-3.83961	-2.55131	0.014017	0.0265321	-5.79022	FN1	AT1
-0.00267352	-3.76112	-2.35195	0.0228802	0.0418156	-6.23296	EPCAM	AT1
0.00275436	-2.61675	2.3071	0.0254644	0.0449871	-6.32866	ICAM1	AT1
0.00300848	-4.30001	1.95396	0.0566212	0.0968039	-7.02925	MGST1	AT1
0.00469052	-4.50669	1.87008	0.0678242	0.112334	-7.18191	MSLN	AT1
-0.00492499	-4.13704	-1.65023	0.105765	0.169866	-7.55235	CCN2	AT1
0.00157011	-3.88459	1.57355	0.122244	0.190556	-7.67161	PDIA3	AT1
-0.00133107	-3.74737	-1.50003	0.140239	0.212362	-7.78148	ITGB1	AT1
0.00229971	-3.23859	1.46127	0.15054	0.221628	-7.83748	KRT18	AT1
-0.00182023	-4.89115	-1.40813	0.165618	0.237237	-7.91208	EHMT1	AT1
-0.00141305	-4.65977	-1.2746	0.208665	0.291033	-8.08823	STAT6	AT1
0.00237744	-3.9482	1.24731	0.218426	0.296835	-8.12222	SFTPD	AT1
0.00184271	-4.73163	1.12239	0.267351	0.35424	-8.26897	STAT1	AT1
-0.00340321	-5.06115	-0.883529	0.381583	0.487263	-8.5082	ATF3	AT1
-0.00125417	-4.36712	-0.874728	0.386133	0.487263	-8.51617	BCL2L1	AT1
-0.000909834	-4.83717	-0.738907	0.463607	0.571423	-8.62652	FAS	AT1
-0.000607785	-4.95342	-0.667007	0.508002	0.611912	-8.67758	SELENOS	AT1
0.000844251	-3.36127	0.618836	0.538988	0.634808	-8.70893	NKX2-1	AT1
-0.000512975	-4.46797	-0.513626	0.6099	0.702711	-8.76933	YAP1	AT1
-0.000876052	-3.0489	-0.456738	0.64995	0.732922	-8.79737	CEACAM6	AT1
-0.000440784	-3.52962	-0.369647	0.713292	0.779	-8.83398	RNASE1	AT1
0.000459054	-4.80128	0.354373	0.724631	0.779	-8.83961	SOD2	AT1
-0.00071385	-4.73846	-0.340609	0.734906	0.779	-8.84447	CEACAM5	AT1
0.000225375	-3.67969	0.153263	0.878841	0.913306	-8.89164	ITGA3	AT1
-0.000352421	-4.27328	-0.104874	0.916935	0.92837	-8.89801	SFTPC	AT1
-0.000110003	-5.00368	-0.0903752	0.92837	0.92837	-8.89946	NUTF2	AT1
0.0100732	-4.24424	4.64767	3.17401e-05	0.00193615	0.527262	HLA-DRA	KRT5-/KRT17+
-0.00950264	-5.22959	-4.1592	0.000149506	0.00455994	-0.988297	TOP1	KRT5-/KRT17+
0.0143322	-3.61153	3.73647	0.000555692	0.0112991	-2.25513	MMP7	KRT5-/KRT17+
0.0164324	-4.19602	3.48933	0.00114862	0.0175165	-2.95238	SCGB3A2	KRT5-/KRT17+
-0.00641376	-4.54657	-3.02302	0.00420496	0.0513005	-4.18611	BCL2L1	KRT5-/KRT17+
0.00706938	-5.00859	2.70931	0.00963876	0.0872696	-4.958	AGR3	KRT5-/KRT17+
0.00490617	-4.07739	2.69439	0.0100145	0.0872696	-4.99325	HSPA5	KRT5-/KRT17+
-0.00441507	-3.19309	-2.57016	0.013708	0.104524	-5.28127	KRT18	KRT5-/KRT17+
-0.00748009	-5.19514	-2.52321	0.0154357	0.10462	-5.38866	KRT14	KRT5-/KRT17+
-0.00474814	-3.80094	-2.4071	0.0204399	0.124683	-5.64404	EPCAM	KRT5-/KRT17+
0.00440768	-3.58862	2.31403	0.0255044	0.141433	-5.84296	VIM	KRT5-/KRT17+
-0.0041279	-4.52287	-2.27129	0.0281869	0.143283	-5.93228	YAP1	KRT5-/KRT17+
-0.00578035	-4.75837	-2.1581	0.0365415	0.171464	-6.16241	HIF1A	KRT5-/KRT17+
0.00318247	-4.72813	2.04085	0.0474273	0.206648	-6.39076	HYOU1	KRT5-/KRT17+
0.0063707	-4.56096	1.98435	0.0537371	0.218531	-6.49777	COL3A1	KRT5-/KRT17+
-0.00333443	-3.09449	-1.83301	0.0737218	0.281064	-6.76939	KRT8	KRT5-/KRT17+
-0.0028369	-4.15715	-1.75169	0.0869483	0.311991	-6.9081	ATF4	KRT5-/KRT17+
0.00321242	-4.94974	1.66823	0.102529	0.347459	-7.04477	CEACAM5	KRT5-/KRT17+
0.00569698	-4.87924	1.64044	0.108363	0.347902	-7.08918	COL1A2	KRT5-/KRT17+
-0.00382044	-5.26215	-1.59028	0.119089	0.36322	-7.1671	ACTA2	KRT5-/KRT17+
-0.00383697	-4.94767	-1.51422	0.137278	0.39876	-7.28145	DUOX1	KRT5-/KRT17+
0.00245929	-4.17122	1.47282	0.148072	0.410564	-7.34156	PKM	KRT5-/KRT17+
0.00344035	-5.14352	1.40864	0.166124	0.434611	-7.43179	EHMT1	KRT5-/KRT17+
-0.00304319	-4.28647	-1.39226	0.170995	0.434611	-7.45423	MGST1	KRT5-/KRT17+
0.00251854	-3.32988	1.34711	0.184994	0.451385	-7.51483	CEACAM6	KRT5-/KRT17+
0.00247327	-3.70327	1.25402	0.216602	0.494834	-7.63397	CTNNB1	KRT5-/KRT17+
-0.00444609	-4.83346	-1.24773	0.219025	0.494834	-7.64164	COL4A3	KRT5-/KRT17+
0.00313851	-3.60722	1.20208	0.235904	0.513933	-7.69699	CD44	KRT5-/KRT17+
-0.00336486	-4.59346	-1.14716	0.257704	0.542067	-7.76087	STAT1	KRT5-/KRT17+
0.00229465	-4.3006	1.08483	0.284035	0.577537	-7.83006	VEGFA	KRT5-/KRT17+
-0.00273445	-4.03421	-1.05993	0.295087	0.580656	-7.85666	SOX4	KRT5-/KRT17+
-0.00242638	-3.48868	-0.97816	0.33346	0.631894	-7.93986	FN1	KRT5-/KRT17+
0.00133159	-3.80017	0.95459	0.345114	0.631894	-7.96267	PDIA3	KRT5-/KRT17+
-0.00153183	-5.10247	-0.908612	0.368613	0.631894	-8.00561	FAS	KRT5-/KRT17+
0.00158134	-5.16117	0.90169	0.372239	0.631894	-8.01189	UBE2J1	KRT5-/KRT17+
0.00161384	-5.20556	0.900392	0.372921	0.631894	-8.01307	SELENOS	KRT5-/KRT17+
-0.00160192	-3.95896	-0.841432	0.404756	0.6673	-8.06467	ITGA3	KRT5-/KRT17+
-0.00160961	-5.3022	-0.763287	0.449455	0.721493	-8.12785	SPCS3	KRT5-/KRT17+
-0.00264022	-4.7165	-0.693087	0.49206	0.742058	-8.1794	CCN2	KRT5-/KRT17+
-0.00253403	-4.9331	-0.664944	0.509711	0.742058	-8.19875	SFTPD	KRT5-/KRT17+
-0.00108049	-4.19158	-0.652087	0.517812	0.742058	-8.20741	RHOA	KRT5-/KRT17+
0.00151555	-4.00688	0.650712	0.51869	0.742058	-8.20831	ITGAV	KRT5-/KRT17+
0.00167642	-3.29745	0.643847	0.52309	0.742058	-8.21282	COL1A1	KRT5-/KRT17+
-0.0027992	-4.93366	-0.598724	0.552564	0.766055	-8.24116	ATF3	KRT5-/KRT17+
-0.00109132	-2.84881	-0.578351	0.56604	0.767299	-8.2534	ICAM1	KRT5-/KRT17+
-0.000920399	-5.3855	-0.506591	0.615027	0.790931	-8.29294	SPCS2	KRT5-/KRT17+
0.00115701	-4.17968	0.50078	0.619077	0.790931	-8.29591	XBP1	KRT5-/KRT17+
-0.0023342	-4.54889	-0.496144	0.622372	0.790931	-8.29821	KRT17	KRT5-/KRT17+
0.00166311	-4.96422	0.475069	0.637192	0.79324	-8.30862	MSLN	KRT5-/KRT17+
-0.00122188	-4.0844	-0.374667	0.709783	0.865935	-8.35209	NAPSA	KRT5-/KRT17+
-0.00107168	-5.3551	-0.352108	0.72649	0.86881	-8.36046	HMGA1	KRT5-/KRT17+
-0.000660517	-5.07499	-0.32032	0.750275	0.86881	-8.37138	EPAS1	KRT5-/KRT17+
-0.000588038	-4.2505	-0.29427	0.769966	0.86881	-8.37955	ITGB6	KRT5-/KRT17+
0.000570392	-5.07844	0.287321	0.775245	0.86881	-8.38161	NUTF2	KRT5-/KRT17+
0.000804837	-4.77863	0.276691	0.783353	0.86881	-8.38466	SOD2	KRT5-/KRT17+
-0.000367013	-3.80361	-0.2258	0.822426	0.895857	-8.39773	ITGB1	KRT5-/KRT17+
-0.000284806	-4.70801	-0.157434	0.875639	0.932188	-8.41111	STAT6	KRT5-/KRT17+
0.000436143	-3.91883	0.14379	0.886343	0.932188	-8.41321	NKX2-1	KRT5-/KRT17+
0.000198963	-5.18462	0.0953867	0.92445	0.955788	-8.41913	PDIA6	KRT5-/KRT17+
-0.000148712	-4.46961	-0.0753357	0.940297	0.955968	-8.42088	PDIA4	KRT5-/KRT17+
0.00012648	-4.22571	0.0502448	0.96016	0.96016	-8.42249	RNASE1	KRT5-/KRT17+
0.0170997	-4.25988	5.96814	1.98291e-07	1.36821e-05	5.41364	CEACAM6	Proliferating AT2
0.0228335	-4.36321	5.38806	2.22184e-06	7.66533e-05	3.064	SCGB3A2	Proliferating AT2
0.00903052	-5.0367	4.83574	1.16415e-05	0.000267755	1.39401	COL1A1	Proliferating AT2
0.00903236	-4.81073	4.18875	0.000105571	0.0018211	-0.756265	AGR3	Proliferating AT2
-0.00766534	-4.35077	-4.03497	0.000174979	0.00241472	-1.24527	DUOX1	Proliferating AT2
-0.00948278	-4.59247	-3.69435	0.000519681	0.00597634	-2.29246	LAMP3	Proliferating AT2
0.00644678	-3.74252	3.60968	0.00067632	0.00666658	-2.54441	KRT8	Proliferating AT2
0.00736855	-4.73898	3.50513	0.000932399	0.00804194	-2.85058	PDIA4	Proliferating AT2
-0.0125324	-3.10909	-3.12922	0.00300428	0.0230328	-3.93978	SFTPC	Proliferating AT2
0.0058275	-4.13798	2.9375	0.00487406	0.0268644	-4.40806	XBP1	Proliferating AT2
0.0056276	-4.61427	2.88665	0.00560745	0.0268644	-4.53818	ITGA3	Proliferating AT2
0.00585688	-4.21361	2.87356	0.00581217	0.0268644	-4.57141	PKM	Proliferating AT2
-0.00699925	-5.27195	-2.8709	0.00585466	0.0268644	-4.57816	AXIN2	Proliferating AT2
0.00532672	-4.46398	2.86315	0.00597988	0.0268644	-4.59776	HSPA5	Proliferating AT2
0.00713038	-3.89498	2.8566	0.00608777	0.0268644	-4.61431	HLA-DRA	Proliferating AT2
-0.0100012	-3.60186	-2.86031	0.00622943	0.0268644	-4.62466	PGC	Proliferating AT2
-0.00552535	-5.38013	-2.74361	0.00825465	0.0327007	-4.89523	SFTA2	Proliferating AT2
0.00561486	-3.85281	2.73124	0.00853062	0.0327007	-4.92545	RNASE1	Proliferating AT2
-0.00636352	-3.59827	-2.61606	0.0115394	0.0419063	-5.20201	SFTPD	Proliferating AT2
-0.00667385	-5.31703	-2.52694	0.0145006	0.0500269	-5.40966	TOP1	Proliferating AT2
-0.00620111	-4.60941	-2.47648	0.0164678	0.0541086	-5.52472	EPAS1	Proliferating AT2
-0.00418347	-3.73098	-2.31636	0.0244042	0.0765404	-5.87748	MGST1	Proliferating AT2
0.00468517	-5.44501	2.24238	0.0291097	0.0873292	-6.03398	PRDX4	Proliferating AT2
0.00488437	-3.69117	2.13292	0.0375422	0.104989	-6.25774	ICAM1	Proliferating AT2
0.00385939	-3.74559	2.12717	0.0380396	0.104989	-6.26924	KRT18	Proliferating AT2
0.00470078	-5.21162	2.10067	0.0404041	0.107226	-6.32187	NUTF2	Proliferating AT2
-0.0034474	-3.95938	-2.03864	0.0464468	0.118697	-6.44289	MKI67	Proliferating AT2
0.0030352	-4.35266	1.90859	0.0616935	0.15203	-6.68649	CTNNB1	Proliferating AT2
0.0036204	-5.0867	1.83196	0.0725329	0.172578	-6.82344	HYOU1	Proliferating AT2
-0.00428399	-3.67148	-1.80411	0.0768515	0.176758	-6.87199	NAPSA	Proliferating AT2
-0.00275618	-5.08673	-1.7444	0.0868393	0.193287	-6.97387	ANKRD28	Proliferating AT2
0.00327635	-4.28405	1.6456	0.105717	0.227952	-7.13569	ITGB1	Proliferating AT2
0.00377397	-5.04739	1.50081	0.139291	0.291244	-7.35734	BCL2L1	Proliferating AT2
-0.00295601	-4.73086	-1.47667	0.145635	0.295553	-7.39248	SOD2	Proliferating AT2
0.00261057	-5.30981	1.36808	0.177013	0.347297	-7.54401	SPCS2	Proliferating AT2
-0.00256242	-4.45815	-1.34624	0.183907	0.347297	-7.57318	YAP1	Proliferating AT2
0.00278733	-5.09038	1.33902	0.186231	0.347297	-7.58273	VEGFA	Proliferating AT2
0.00203522	-4.00887	1.27439	0.208041	0.377759	-7.66607	PDIA3	Proliferating AT2
0.00189614	-3.938	1.24257	0.21945	0.388258	-7.70567	EPCAM	Proliferating AT2
-0.00307329	-5.1943	-1.18541	0.241102	0.409508	-7.77444	CCNB2	Proliferating AT2
-0.00214982	-3.76123	-1.17974	0.243331	0.409508	-7.78109	TOP2A	Proliferating AT2
0.002637	-5.18637	1.14767	0.256218	0.418149	-7.81815	SPCS3	Proliferating AT2
-0.00190159	-4.27989	-1.11994	0.267748	0.418149	-7.84941	CDK1	Proliferating AT2
-0.0019013	-4.11643	-1.10628	0.273561	0.418149	-7.86454	ATF4	Proliferating AT2
-0.00291739	-5.52949	-1.10057	0.276019	0.418149	-7.87082	IDH1	Proliferating AT2
0.00275049	-5.22408	1.09422	0.278766	0.418149	-7.87775	SELENOS	Proliferating AT2
-0.00250127	-4.65306	-1.01198	0.316107	0.464072	-7.96415	FN1	Proliferating AT2
-0.00233901	-4.6119	-0.996669	0.323417	0.464913	-7.97952	CENPF	Proliferating AT2
-0.00207705	-5.31436	-0.977059	0.332943	0.468838	-7.99887	GSR	Proliferating AT2
0.00150307	-3.58459	0.874577	0.385718	0.532291	-8.09396	CD44	Proliferating AT2
-0.0018975	-5.34842	-0.760648	0.450211	0.609109	-8.18763	ACTA2	Proliferating AT2
-0.00147836	-4.95129	-0.73544	0.465287	0.617401	-8.20663	HIF1A	Proliferating AT2
0.00118064	-4.66834	0.619228	0.538397	0.700932	-8.2861	STAT1	Proliferating AT2
-0.00144454	-5.06406	-0.598557	0.551997	0.70533	-8.29883	EHMT1	Proliferating AT2
0.00143296	-5.19492	0.581434	0.563393	0.70549	-8.30905	STAT6	Proliferating AT2
0.00104187	-3.64833	0.567766	0.572572	0.70549	-8.317	NKX2-1	Proliferating AT2
-0.00115181	-5.4551	-0.512517	0.610401	0.738907	-8.34722	PDIA6	Proliferating AT2
0.000976391	-5.29436	0.495792	0.622074	0.740054	-8.35576	LMAN1	Proliferating AT2
0.000682738	-4.033	0.452756	0.652558	0.763161	-8.37646	RHOA	Proliferating AT2
-0.00111726	-5.31259	-0.42758	0.670675	0.771276	-8.3877	RTKN2	Proliferating AT2
0.000606048	-5.13452	0.397386	0.692666	0.783507	-8.40035	SSR3	Proliferating AT2
-0.000492052	-5.08052	-0.297408	0.767308	0.85394	-8.43563	EGFR	Proliferating AT2
0.000596736	-4.44114	0.265652	0.79153	0.866914	-8.44472	VIM	Proliferating AT2
-0.000457971	-3.83191	-0.195343	0.845865	0.911948	-8.46121	HIST1H1C	Proliferating AT2
0.000330096	-5.11051	0.141658	0.887883	0.914044	-8.47041	ITGAV	Proliferating AT2
-0.000241247	-4.90462	-0.130493	0.896666	0.914044	-8.47196	NUCB2	Proliferating AT2
0.000314907	-4.80906	0.127193	0.899265	0.914044	-8.47239	HMGA1	Proliferating AT2
0.000311234	-4.44175	0.125249	0.900797	0.914044	-8.47264	PCNA	Proliferating AT2
0.000209152	-4.1445	0.0601405	0.952291	0.952291	-8.47878	DMBT1	Proliferating AT2
-0.0167394	-5.14982	-4.04975	0.000195943	0.0117566	-0.708428	DUOX1	Langerhans cells
-0.0106654	-4.28942	-2.79899	0.00747782	0.224335	-4.16911	ATF4	Langerhans cells
0.00966214	-3.14969	2.42604	0.0192634	0.269044	-5.03365	SFTPC	Langerhans cells
0.0149645	-4.50087	2.37304	0.0250599	0.269044	-5.21108	SCGB3A2	Langerhans cells
0.00938781	-4.01299	2.32887	0.024335	0.269044	-5.24341	RNASE1	Langerhans cells
0.0114778	-3.88768	2.30959	0.0269044	0.269044	-5.30844	DMBT1	Langerhans cells
-0.00811654	-5.35521	-1.9951	0.0520034	0.445743	-5.91108	ACTA2	Langerhans cells
0.00653511	-4.67824	1.69681	0.0965206	0.564903	-6.43371	CTNNB1	Langerhans cells
-0.004853	-2.96415	-1.66257	0.10323	0.564903	-6.48899	VIM	Langerhans cells
-0.00617042	-4.70134	-1.61192	0.113852	0.564903	-6.56892	KRT18	Langerhans cells
0.00676022	-4.63674	1.60411	0.115566	0.564903	-6.58105	HERPUD1	Langerhans cells
-0.00623741	-4.78023	-1.56905	0.123523	0.564903	-6.63485	ITGB1	Langerhans cells
-0.0061453	-5.04114	-1.54721	0.128696	0.564903	-6.6678	LAMP3	Langerhans cells
-0.00573531	-4.51904	-1.53441	0.131811	0.564903	-6.68694	PKM	Langerhans cells
-0.0063856	-5.02358	-1.44742	0.154591	0.618363	-6.81313	STAT1	Langerhans cells
-0.00466062	-4.59506	-1.33089	0.189814	0.669575	-6.9716	AXL	Langerhans cells
-0.00514875	-5.03175	-1.327	0.191088	0.669575	-6.97668	AIF1	Langerhans cells
0.00482061	-4.98104	1.29303	0.202486	0.669575	-7.02044	MGST1	Langerhans cells
0.00453235	-3.98432	1.26567	0.212032	0.669575	-7.05492	ICAM1	Langerhans cells
0.00421228	-5.113	1.22082	0.228405	0.685216	-7.10997	HYOU1	Langerhans cells
0.0047804	-3.72553	1.16513	0.250001	0.704902	-7.1757	PGC	Langerhans cells
0.00393927	-4.75016	1.13848	0.26084	0.704902	-7.20613	EPCAM	Langerhans cells
0.0038363	-4.18932	1.095	0.279245	0.704902	-7.25437	HSPA5	Langerhans cells
-0.00418449	-4.93815	-1.0641	0.292861	0.704902	-7.28755	STAT6	Langerhans cells
0.00349627	-5.15754	1.03866	0.304419	0.704902	-7.31421	TGFB1	Langerhans cells
-0.00396468	-4.35297	-0.950792	0.346702	0.704902	-7.40149	CST3	Langerhans cells
-0.00344996	-3.94695	-0.948375	0.347917	0.704902	-7.40379	FCER1A	Langerhans cells
0.00319101	-4.39466	0.920633	0.362067	0.704902	-7.42975	XBP1	Langerhans cells
0.00362331	-4.18779	0.908146	0.368556	0.704902	-7.44119	HLA-DQB1	Langerhans cells
0.00595059	-3.65792	0.899351	0.376538	0.704902	-7.44544	FCGBP	Langerhans cells
0.00364129	-4.70906	0.880479	0.383198	0.704902	-7.466	GPR183	Langerhans cells
-0.00288848	-5.12667	-0.874942	0.386172	0.704902	-7.47088	CD4	Langerhans cells
-0.00342553	-3.46272	-0.872115	0.387696	0.704902	-7.47336	HLA-DQA1	Langerhans cells
-0.00273639	-5.23185	-0.811137	0.421483	0.712354	-7.52492	NUTF2	Langerhans cells
-0.0030959	-5.44406	-0.79544	0.430462	0.712354	-7.53761	NFKB1	Langerhans cells
-0.00320094	-4.97853	-0.760796	0.450679	0.712354	-7.56475	EHMT1	Langerhans cells
-0.00541896	-4.60162	-0.725186	0.474919	0.712354	-7.58814	LYZ	Langerhans cells
-0.00394379	-5.05566	-0.720016	0.476857	0.712354	-7.59328	HIST1H1C	Langerhans cells
-0.00250798	-3.73432	-0.719016	0.475785	0.712354	-7.59592	SFTPD	Langerhans cells
0.00236728	-3.97273	0.717368	0.476791	0.712354	-7.59712	PDIA3	Langerhans cells
-0.00200578	-2.38786	-0.701122	0.486775	0.712354	-7.60874	HLA-DRA	Langerhans cells
-0.00255569	-4.33597	-0.652788	0.517157	0.72034	-7.6418	RHOA	Langerhans cells
0.00221583	-3.6146	0.651803	0.517787	0.72034	-7.64245	NAPSA	Langerhans cells
0.00225577	-4.62515	0.622287	0.53684	0.72034	-7.66146	PDIA4	Langerhans cells
0.0023941	-4.79879	0.605823	0.547624	0.72034	-7.6717	CEACAM6	Langerhans cells
-0.00302667	-4.57835	-0.595901	0.555103	0.72034	-7.67673	MS4A7	Langerhans cells
0.00235666	-4.9896	0.580735	0.564267	0.72034	-7.68677	SOD2	Langerhans cells
0.0020488	-3.97881	0.560662	0.577762	0.722202	-7.69837	CD44	Langerhans cells
0.00207549	-5.05979	0.501042	0.618742	0.74775	-7.73047	HAVCR2	Langerhans cells
-0.00202937	-4.81732	-0.494775	0.623125	0.74775	-7.73363	NKX2-1	Langerhans cells
0.00192096	-4.14682	0.470958	0.639907	0.752831	-7.74531	PTPRC	Langerhans cells
0.00162539	-5.1218	0.434044	0.666295	0.765558	-7.76228	ITGAV	Langerhans cells
-0.00159994	-5.32235	-0.420285	0.676243	0.765558	-7.76825	LTB	Langerhans cells
-0.000813759	-4.43331	-0.234609	0.815558	0.906176	-7.83013	HIF1A	Langerhans cells
-0.000777487	-4.41613	-0.205486	0.838103	0.914294	-7.83666	KRT8	Langerhans cells
-0.000503014	-3.9332	-0.123244	0.902453	0.953403	-7.85044	CD1A	Langerhans cells
0.000450312	-4.06012	0.119079	0.905733	0.953403	-7.85096	CD1C	Langerhans cells
0.000250106	-5.07219	0.0632023	0.949881	0.958044	-7.85615	CD86	Langerhans cells
-0.000250704	-5.16121	-0.0583023	0.953762	0.958044	-7.85646	FCER1G	Langerhans cells
0.000182441	-5.1939	0.052897	0.958044	0.958044	-7.85676	SPCS3	Langerhans cells
-0.0122048	-3.44937	-8.75991	2.18138e-11	1.00343e-09	14.0161	EPAS1	NK/NKT
0.00843463	-3.82968	6.75345	2.07542e-08	4.77346e-07	7.12064	HLA-DRA	NK/NKT
0.00420232	-3.25057	5.83442	4.88978e-07	7.49766e-06	3.96354	CD44	NK/NKT
0.00447038	-2.40889	5.49236	1.59259e-06	1.83147e-05	2.79104	VIM	NK/NKT
-0.0082431	-4.42965	-5.35546	2.6018e-06	2.39366e-05	2.30781	HIST1H1C	NK/NKT
-0.00559663	-3.94982	-5.10689	6.0135e-06	4.61035e-05	1.47848	PECAM1	NK/NKT
-0.00809366	-4.29108	-4.9014	1.208e-05	7.93828e-05	0.791657	FGFBP2	NK/NKT
-0.00714225	-4.32922	-4.45231	5.328e-05	0.00030636	-0.664659	FCGR3A	NK/NKT
0.00879278	-3.76299	4.22125	0.000112332	0.00057414	-1.39236	TRAC	NK/NKT
-0.00205176	-3.73037	-3.83261	0.000377894	0.00173831	-2.56992	RHOA	NK/NKT
0.00649958	-4.47843	3.55896	0.000873443	0.00365258	-3.37325	LUM	NK/NKT
0.00493484	-4.31725	3.52427	0.000968451	0.00371239	-3.47199	SOD2	NK/NKT
0.00487597	-3.88728	3.21991	0.00234647	0.00814129	-4.31334	CD3E	NK/NKT
-0.00358949	-3.46195	-3.20029	0.00247778	0.00814129	-4.36514	CD247	NK/NKT
0.00733854	-4.33835	3.16971	0.00270492	0.00829509	-4.44756	COL3A1	NK/NKT
0.00591644	-4.309	3.14613	0.00289061	0.00831049	-4.51015	COL1A2	NK/NKT
0.00548853	-4.30483	3.1218	0.00309473	0.00837397	-4.5744	LYZ	NK/NKT
-0.002024	-3.88313	-3.05095	0.00375475	0.00959547	-4.75723	ATF4	NK/NKT
-0.00332467	-3.65186	-2.73017	0.00892418	0.0216059	-5.56164	GZMA	NK/NKT
-0.00278881	-4.04614	-2.63018	0.011535	0.0265305	-5.79795	TGFB1	NK/NKT
-0.00351952	-4.46194	-2.34545	0.023344	0.0511344	-6.43662	IRF1	NK/NKT
-0.00313445	-3.97434	-2.3186	0.0248853	0.0520329	-6.49385	NKG7	NK/NKT
0.00367248	-3.94819	2.20372	0.0325561	0.0651122	-6.73278	CCL5	NK/NKT
-0.00301013	-4.08284	-2.17483	0.0347883	0.0666776	-6.79134	PTGDS	NK/NKT
-0.00116665	-3.76166	-1.81816	0.0754589	0.138844	-7.46048	PDIA3	NK/NKT
-0.0029116	-4.20717	-1.75525	0.0858321	0.151857	-7.56805	KLRB1	NK/NKT
0.00297345	-3.31787	1.48984	0.143048	0.242074	-7.98413	IL7R	NK/NKT
-0.0018594	-4.5209	-1.47363	0.147349	0.242074	-8.00756	ACTA2	NK/NKT
-0.00240678	-4.24305	-1.45132	0.153433	0.243377	-8.03941	GZMB	NK/NKT
0.00136098	-3.79904	1.35825	0.180914	0.277402	-8.16751	CD2	NK/NKT
-0.00130637	-3.96756	-0.896506	0.374621	0.55589	-8.68447	FN1	NK/NKT
0.00109258	-4.58026	0.813597	0.420041	0.603738	-8.75576	HERPUD1	NK/NKT
-0.000748327	-4.53835	-0.786171	0.435739	0.603738	-8.7779	SPCS3	NK/NKT
0.000418698	-2.59048	0.749072	0.457572	0.603738	-8.80662	PTPRC	NK/NKT
-0.00148953	-3.84614	-0.746122	0.459366	0.603738	-8.80881	SPARCL1	NK/NKT
0.00059744	-4.65488	0.611963	0.543531	0.68113	-8.90096	PKM	NK/NKT
0.00121949	-3.87175	0.605407	0.547865	0.68113	-8.90498	CXCR4	NK/NKT
0.000999791	-4.33932	0.516817	0.607745	0.705436	-8.95541	STAT1	NK/NKT
0.000460615	-4.05061	0.516742	0.607775	0.705436	-8.95547	XBP1	NK/NKT
-0.000336464	-4.19357	-0.495706	0.622428	0.705436	-8.96629	CTNNB1	NK/NKT
-0.000693903	-4.22399	-0.486713	0.628758	0.705436	-8.97076	CD69	NK/NKT
-0.000278348	-3.54534	-0.342888	0.733222	0.803053	-9.03148	ITGB1	NK/NKT
-0.000336467	-4.53503	-0.232607	0.817092	0.840697	-9.06382	LCK	NK/NKT
0.00049005	-3.80319	0.227491	0.821044	0.840697	-9.06502	GNLY	NK/NKT
0.000194039	-4.69198	0.225699	0.822421	0.840697	-9.06544	PDIA4	NK/NKT
0.00012938	-4.26038	0.193943	0.847062	0.847062	-9.07224	HSPA5	NK/NKT
0.00326122	-4.14923	3.39375	0.00140089	0.065842	-3.69624	CD3D	Tregs
0.00501164	-4.24675	3.10974	0.00316467	0.0743698	-4.46696	PIM2	Tregs
-0.0034242	-4.18409	-2.62964	0.0114886	0.128702	-5.66438	BCL2	Tregs
0.00364261	-3.80097	2.51725	0.0152638	0.128702	-5.92347	HLA-DRA	Tregs
-0.00213391	-3.92731	-2.40705	0.0200263	0.128702	-6.16905	RHOA	Tregs
0.00751363	-4.56494	2.40016	0.0203905	0.128702	-6.18473	COL1A1	Tregs
0.00466167	-4.77732	2.35262	0.0228682	0.128702	-6.28773	LTB	Tregs
-0.00279872	-3.483	-2.33338	0.0239178	0.128702	-6.32843	CD2	Tregs
0.00395638	-3.71628	2.32082	0.024645	0.128702	-6.35521	FOXP3	Tregs
0.00498028	-4.42275	2.27569	0.0274534	0.129031	-6.45096	PTGDS	Tregs
-0.00286813	-4.15976	-2.16779	0.035226	0.150511	-6.67214	LCK	Tregs
-0.00229944	-3.84301	-2.01655	0.0494257	0.193584	-6.96786	ITGB1	Tregs
0.0022121	-2.57103	1.87316	0.0672175	0.231811	-7.23151	TRAC	Tregs
0.00380043	-4.22355	1.86058	0.06905	0.231811	-7.25399	LUM	Tregs
-0.00140078	-3.89015	-1.79101	0.0796751	0.249649	-7.37499	CD28	Tregs
0.00184113	-4.21994	1.74901	0.08676	0.254857	-7.44619	CD4	Tregs
-0.00226534	-4.5454	-1.67389	0.100736	0.273094	-7.56979	ACTA2	Tregs
0.00118401	-2.62613	1.6547	0.104589	0.273094	-7.6006	PTPRC	Tregs
0.00172995	-3.79912	1.57768	0.121286	0.300024	-7.72104	CD247	Tregs
0.00189121	-4.79563	1.45908	0.151135	0.342301	-7.89636	CD27	Tregs
-0.00220476	-4.80327	-1.45252	0.152943	0.342301	-7.9057	TGFB1	Tregs
-0.00220226	-4.66144	-1.39428	0.169731	0.362606	-7.98685	FAS	Tregs
0.00172122	-4.34617	1.27364	0.209	0.399076	-8.1452	CD3G	Tregs
-0.00255261	-4.04365	-1.26793	0.211051	0.399076	-8.15234	FN1	Tregs
0.00284837	-4.24737	1.23018	0.224734	0.399076	-8.19894	COL1A2	Tregs
0.00116168	-2.36953	1.22029	0.22839	0.399076	-8.21096	VIM	Tregs
-0.00132074	-4.75536	-1.21798	0.229256	0.399076	-8.21374	SPCS3	Tregs
-0.00136047	-4.85602	-1.16075	0.251554	0.422251	-8.28122	EHMT1	Tregs
-0.00134423	-4.13461	-1.08957	0.281408	0.441113	-8.36086	ATF4	Tregs
0.00167348	-4.82749	1.06037	0.294345	0.441113	-8.39214	CD52	Tregs
-0.00266987	-4.44289	-1.03867	0.304257	0.441113	-8.41483	LYZ	Tregs
-0.00143278	-4.51289	-1.03073	0.307898	0.441113	-8.42307	SOD2	Tregs
-0.000893995	-4.24721	-1.01689	0.314365	0.441113	-8.43722	CTNNB1	Tregs
0.00125574	-3.31317	1.00688	0.319103	0.441113	-8.44734	CTLA4	Tregs
0.00211392	-4.65926	0.972069	0.335979	0.451172	-8.48176	IL32	Tregs
0.0011559	-4.18368	0.941373	0.351285	0.458622	-8.51121	PKM	Tregs
-0.00140876	-4.14196	-0.902862	0.371162	0.471476	-8.54683	IL2RA	Tregs
0.00111494	-4.27084	0.837485	0.406521	0.502802	-8.60399	PDIA3	Tregs
-0.00116663	-4.56518	-0.765656	0.447675	0.535222	-8.66198	HERPUD1	Tregs
-0.000986219	-4.65217	-0.752436	0.455508	0.535222	-8.67211	HSPA5	Tregs
-0.00115794	-3.34017	-0.6093	0.545252	0.625045	-8.77061	IL7R	Tregs
0.000798933	-4.20811	0.543151	0.58957	0.659757	-8.80927	RTKN2	Tregs
0.000982589	-4.23392	0.49472	0.623097	0.681059	-8.83477	STAT1	Tregs
-0.000336889	-3.4289	-0.394612	0.694899	0.742278	-8.88004	CD3E	Tregs
-0.000926255	-4.20827	-0.327821	0.744499	0.777588	-8.90459	COL3A1	Tregs
-0.000516033	-4.06246	-0.223553	0.824072	0.841986	-8.9339	CXCR4	Tregs
-1.68287e-05	-2.92826	-0.0250405	0.980128	0.980128	-8.95908	CD44	Tregs
-0.00648766	-3.73045	-4.85789	1.43427e-05	0.000415938	0.444909	CD69	CD4+ T-cells
0.00385915	-4.07635	4.43207	5.74267e-05	0.000832688	-0.918323	CD3D	CD4+ T-cells
-0.00306082	-3.74167	-3.77679	0.000454628	0.00439474	-2.92725	ATF4	CD4+ T-cells
0.00303473	-4.12463	3.65223	0.000663539	0.00481066	-3.29084	CD3G	CD4+ T-cells
0.00420505	-4.14548	3.39703	0.00142095	0.00810404	-4.01753	CD28	CD4+ T-cells
-0.00196907	-3.71306	-3.33837	0.0016767	0.00810404	-4.17615	RHOA	CD4+ T-cells
0.00380771	-3.17845	3.26517	0.0020782	0.0086097	-4.37857	HLA-DRA	CD4+ T-cells
-0.00479136	-3.65623	-3.05912	0.00370796	0.0134414	-4.92464	FN1	CD4+ T-cells
-0.00244613	-3.5442	-2.7494	0.00850449	0.0274034	-5.69877	ITGB1	CD4+ T-cells
0.00361881	-4.00716	2.4676	0.0174132	0.0504982	-6.35362	PTGDS	CD4+ T-cells
0.00344574	-4.27651	2.42817	0.0191759	0.0505546	-6.44081	CD52	CD4+ T-cells
0.00319056	-2.83661	2.21013	0.0321494	0.0776943	-6.90295	TRAC	CD4+ T-cells
-0.00124798	-3.80916	-2.16505	0.0356066	0.0794302	-6.99371	PDIA3	CD4+ T-cells
0.0023769	-4.24973	1.8261	0.0743794	0.154072	-7.62953	GPR183	CD4+ T-cells
0.00163466	-4.04414	1.7912	0.0798416	0.15436	-7.68957	CD247	CD4+ T-cells
0.0012312	-4.05139	1.27591	0.208395	0.377717	-8.45665	XBP1	CD4+ T-cells
-0.000898922	-3.23213	-0.993031	0.32589	0.55593	-8.77547	CD2	CD4+ T-cells
0.000975768	-3.97283	0.887648	0.379383	0.608601	-8.87475	SOD2	CD4+ T-cells
0.0019446	-4.15879	0.851248	0.399075	0.608601	-8.90657	STAT1	CD4+ T-cells
-0.00138956	-2.25404	-0.814257	0.419725	0.608601	-8.93757	IL7R	CD4+ T-cells
-0.000962088	-3.39459	-0.568506	0.572478	0.790564	-9.10933	CXCR4	CD4+ T-cells
0.000618535	-3.82815	0.397909	0.692552	0.867535	-9.19312	LUM	CD4+ T-cells
0.00072498	-3.84687	0.375367	0.709126	0.867535	-9.202	COL1A2	CD4+ T-cells
0.000816435	-3.85049	0.313584	0.755265	0.867535	-9.22369	COL3A1	CD4+ T-cells
0.000127055	-2.7032	0.303549	0.76284	0.867535	-9.22685	CD44	CD4+ T-cells
0.00045	-3.71627	0.283875	0.77779	0.867535	-9.23274	LYZ	CD4+ T-cells
8.38133e-05	-2.41766	0.155774	0.876893	0.929934	-9.26148	PTPRC	CD4+ T-cells
-5.99722e-05	-1.99837	-0.0943066	0.925275	0.929934	-9.26933	VIM	CD4+ T-cells
5.35376e-05	-3.20972	0.0884108	0.929934	0.929934	-9.26988	CD3E	CD4+ T-cells
-0.00378667	-4.0995	-4.89864	1.2047e-05	0.000530069	0.736263	ATF4	CD8+ T-cells
0.00499206	-3.93814	4.43558	5.63462e-05	0.00123962	-0.775288	HLA-DRA	CD8+ T-cells
-0.00671573	-4.44693	-4.08781	0.000171909	0.00252133	-1.86194	SPARCL1	CD8+ T-cells
-0.0034472	-3.95643	-3.94355	0.000268381	0.00288332	-2.29516	ITGB1	CD8+ T-cells
0.00351234	-4.39772	3.87942	0.000327649	0.00288332	-2.488	CD3D	CD8+ T-cells
0.00604574	-3.88693	3.61576	0.000737467	0.00540809	-3.26723	GZMK	CD8+ T-cells
0.00441474	-4.77928	3.50067	0.00103939	0.00653332	-3.59561	CD28	CD8+ T-cells
-0.0047127	-3.94786	-3.27763	0.00199104	0.0109507	-4.21402	CD69	CD8+ T-cells
-0.00559635	-3.52858	-3.22402	0.00232051	0.0113447	-4.35893	FN1	CD8+ T-cells
-0.00182256	-4.03929	-3.07322	0.00353344	0.0155472	-4.75618	PDIA3	CD8+ T-cells
0.00332051	-4.88924	2.64889	0.0110129	0.0440517	-5.81121	GPR183	CD8+ T-cells
-0.00184073	-4.15478	-2.58062	0.0130757	0.0479442	-5.96906	RHOA	CD8+ T-cells
-0.00287332	-4.64974	-2.38913	0.021023	0.0711546	-6.3988	ACTA2	CD8+ T-cells
-0.00261156	-4.52563	-2.26055	0.0285379	0.089674	-6.67219	TGFB1	CD8+ T-cells
0.00334077	-3.94737	2.23101	0.0305707	0.089674	-6.73329	PTGDS	CD8+ T-cells
0.00273376	-3.6488	2.12056	0.0393532	0.108221	-6.95596	GZMA	CD8+ T-cells
0.00349666	-3.68351	2.03374	0.0477387	0.123559	-7.12445	CCL5	CD8+ T-cells
0.00187986	-4.4486	1.91062	0.0622194	0.148423	-7.35301	XBP1	CD8+ T-cells
-0.00184645	-4.70633	-1.8966	0.0640917	0.148423	-7.3783	SPCS3	CD8+ T-cells
0.00175588	-4.27369	1.85307	0.0702137	0.15447	-7.45582	CD3G	CD8+ T-cells
0.00280537	-4.81223	1.69048	0.097667	0.204636	-7.7315	CD52	CD8+ T-cells
0.00213633	-3.1939	1.66651	0.102373	0.204747	-7.77025	TRAC	CD8+ T-cells
-0.00158767	-4.50143	-1.08463	0.28371	0.520926	-8.55443	DCN	CD8+ T-cells
0.0032613	-3.8222	1.07982	0.285821	0.520926	-8.55961	COL1A1	CD8+ T-cells
0.00101004	-4.38839	1.05696	0.295981	0.520926	-8.584	CD247	CD8+ T-cells
-0.000745973	-3.42207	-0.813863	0.419865	0.71054	-8.8119	CD2	CD8+ T-cells
-0.000532441	-4.55561	-0.773975	0.442856	0.715282	-8.84381	HSPA5	CD8+ T-cells
-0.00151798	-3.06104	-0.740327	0.462844	0.715282	-8.86948	IL7R	CD8+ T-cells
-0.000837242	-4.28505	-0.726102	0.471436	0.715282	-8.88002	SOD2	CD8+ T-cells
-0.000892431	-3.32592	-0.679031	0.500503	0.729465	-8.91344	CD8A	CD8+ T-cells
-0.000917627	-4.47315	-0.657779	0.513941	0.729465	-8.92781	HERPUD1	CD8+ T-cells
-0.000335404	-2.41396	-0.542573	0.59001	0.811264	-8.99791	VIM	CD8+ T-cells
0.000892302	-4.6131	0.441394	0.660985	0.831035	-9.04847	STAT1	CD8+ T-cells
-0.000360006	-4.53535	-0.405779	0.686763	0.831035	-9.06384	CTNNB1	CD8+ T-cells
0.00107359	-3.5574	0.4017	0.689755	0.831035	-9.0655	COL3A1	CD8+ T-cells
0.000226493	-2.99506	0.396539	0.693518	0.831035	-9.06761	CD44	CD8+ T-cells
-0.000290431	-3.46208	-0.389305	0.698825	0.831035	-9.0705	CD3E	CD8+ T-cells
0.000210864	-2.61997	0.359341	0.720964	0.8348	-9.08193	PTPRC	CD8+ T-cells
0.000633864	-3.59133	0.322212	0.748744	0.844737	-9.09481	CXCR4	CD8+ T-cells
0.000594632	-3.55077	0.280047	0.78069	0.858759	-9.10775	COL1A2	CD8+ T-cells
0.000261025	-4.61825	0.152865	0.87917	0.922598	-9.13584	LYZ	CD8+ T-cells
0.000262213	-3.65188	0.150963	0.880662	0.922598	-9.13614	LUM	CD8+ T-cells
-0.000103666	-4.73442	-0.107407	0.914928	0.936205	-9.14189	HIF1A	CD8+ T-cells
9.56197e-05	-4.45431	0.0679039	0.946155	0.946155	-9.14542	LCK	CD8+ T-cells
0.00644964	-3.75226	3.33298	0.00159715	0.0926345	-3.40117	HLA-DRA	Proliferating T-cells
0.00569587	-3.87892	2.9271	0.00508308	0.147409	-4.4881	PCNA	Proliferating T-cells
-0.00637253	-4.44465	-2.55792	0.0135153	0.198996	-5.38783	FN1	Proliferating T-cells
0.00385009	-2.97782	2.5519	0.0137238	0.198996	-5.40174	HIST1H1C	Proliferating T-cells
0.00467528	-5.10015	2.42756	0.0187358	0.217335	-5.68327	HLA-DQA1	Proliferating T-cells
0.00592585	-4.70054	2.24049	0.0294017	0.224417	-6.08555	CTLA4	Proliferating T-cells
0.00393497	-5.09782	2.18189	0.0337069	0.224417	-6.20614	PDIA6	Proliferating T-cells
-0.00470649	-4.60218	-2.1545	0.035903	0.224417	-6.26159	ATP2A3	Proliferating T-cells
-0.00542846	-4.76357	-2.15126	0.0361707	0.224417	-6.26811	CD69	Proliferating T-cells
0.00367175	-3.64304	2.1119	0.0395677	0.224417	-6.34667	MKI67	Proliferating T-cells
0.00362921	-4.30066	2.03363	0.047159	0.224417	-6.49925	CDK1	Proliferating T-cells
0.00380835	-3.97852	2.01918	0.048691	0.224417	-6.52689	PKM	Proliferating T-cells
0.00271462	-2.99685	2.00441	0.0503005	0.224417	-6.55495	TRAC	Proliferating T-cells
-0.00363909	-4.57606	-1.94792	0.056887	0.235675	-6.66068	CTNNB1	Proliferating T-cells
0.0031491	-4.54786	1.79056	0.0792459	0.30419	-6.94134	SPCS3	Proliferating T-cells
0.00273388	-3.67494	1.75184	0.0857566	0.30419	-7.0072	TOP2A	Proliferating T-cells
0.00327891	-3.05171	1.73258	0.0891593	0.30419	-7.0395	PTPRC	Proliferating T-cells
-0.00529051	-4.61502	-1.67487	0.100292	0.323163	-7.13476	COL3A1	Proliferating T-cells
-0.00361911	-5.02698	-1.59675	0.116443	0.355457	-7.25812	NUTF2	Proliferating T-cells
0.00332726	-4.70631	1.53407	0.131138	0.36862	-7.35357	HERPUD1	Proliferating T-cells
0.00203004	-2.20676	1.51562	0.135733	0.36862	-7.38099	VIM	Proliferating T-cells
0.00263003	-4.35415	1.49962	0.139821	0.36862	-7.40453	CD3D	Proliferating T-cells
-0.00218426	-4.19092	-1.37502	0.17508	0.441506	-7.57997	CENPF	Proliferating T-cells
-0.00254832	-4.47416	-1.27615	0.207633	0.501779	-7.70912	ACTA2	Proliferating T-cells
-0.00232763	-3.59847	-1.22376	0.226616	0.525749	-7.77388	CD3E	Proliferating T-cells
-0.00156163	-3.82247	-0.991706	0.32598	0.724136	-8.02966	ITGB1	Proliferating T-cells
-0.00241731	-5.17577	-0.968956	0.337098	0.724136	-8.05197	EHMT1	Proliferating T-cells
-0.00222458	-4.52951	-0.906719	0.36878	0.75252	-8.11045	COL1A2	Proliferating T-cells
0.00183212	-4.99954	0.872217	0.387141	0.75252	-8.14125	CD4	Proliferating T-cells
-0.00112023	-3.42699	-0.868348	0.389235	0.75252	-8.14463	CD44	Proliferating T-cells
-0.00136602	-5.09672	-0.782783	0.437341	0.818251	-8.21567	UBE2J1	Proliferating T-cells
0.00122003	-3.556	0.718523	0.475684	0.826671	-8.26429	CD2	Proliferating T-cells
-0.00124534	-4.20814	-0.711027	0.480277	0.826671	-8.2697	ATF4	Proliferating T-cells
0.00125277	-3.80952	0.704009	0.4846	0.826671	-8.27471	RHOA	Proliferating T-cells
0.00162647	-4.35534	0.624372	0.535141	0.886805	-8.32815	CXCR4	Proliferating T-cells
0.000955344	-4.44763	0.538113	0.592818	0.887772	-8.37891	LCK	Proliferating T-cells
-0.00111328	-4.80232	-0.532946	0.596364	0.887772	-8.38171	SOD2	Proliferating T-cells
0.000960666	-4.27917	0.51434	0.609216	0.887772	-8.39159	CD3G	Proliferating T-cells
-0.00105199	-4.49658	-0.505684	0.615237	0.887772	-8.39606	CD52	Proliferating T-cells
-0.00105667	-4.82974	-0.468493	0.64141	0.887772	-8.41444	PTGDS	Proliferating T-cells
-0.00108133	-5.04512	-0.466589	0.642763	0.887772	-8.41534	XBP1	Proliferating T-cells
0.000951675	-4.8656	0.466439	0.642869	0.887772	-8.41541	HMGA1	Proliferating T-cells
0.000973911	-5.15696	0.41617	0.679016	0.897883	-8.43793	SPCS2	Proliferating T-cells
-0.0011495	-4.28294	-0.413232	0.681153	0.897883	-8.43917	STAT1	Proliferating T-cells
-0.00113549	-4.22219	-0.359941	0.720429	0.927546	-8.46005	IL7R	Proliferating T-cells
0.000624611	-4.34619	0.339466	0.73564	0.927546	-8.46738	CD247	Proliferating T-cells
0.000617897	-4.8756	0.285574	0.776351	0.937587	-8.48451	HSPA5	Proliferating T-cells
0.000475846	-4.78613	0.252217	0.801877	0.937587	-8.49364	HIF1A	Proliferating T-cells
-0.000483777	-5.17168	-0.246795	0.806049	0.937587	-8.49501	HYOU1	Proliferating T-cells
0.00048582	-4.30215	0.240387	0.810985	0.937587	-8.4966	PDIA3	Proliferating T-cells
0.000347549	-4.5077	0.172123	0.864016	0.937587	-8.51094	CD28	Proliferating T-cells
-0.000388372	-4.59691	-0.160337	0.873243	0.937587	-8.51293	LUM	Proliferating T-cells
-0.000290552	-4.82315	-0.153208	0.878833	0.937587	-8.51407	TGFB1	Proliferating T-cells
0.000526829	-4.91708	0.149919	0.881441	0.937587	-8.51457	COL1A1	Proliferating T-cells
-0.000458187	-4.14562	-0.135422	0.89283	0.937587	-8.51668	GZMA	Proliferating T-cells
-0.000256015	-4.94214	-0.119612	0.905256	0.937587	-8.51874	CCNB2	Proliferating T-cells
-0.000210165	-4.66025	-0.0763219	0.939459	0.955941	-8.52306	LYZ	Proliferating T-cells
9.77074e-05	-4.85164	0.0493869	0.960802	0.960802	-8.52479	PDIA4	Proliferating T-cells
0.00357023	-2.03757	5.11163	5.91131e-06	0.000206896	1.55635	HLA-DRA	B cells
-0.00348014	-3.78348	-4.25877	9.91794e-05	0.00173564	-1.21075	ATF4	B cells
-0.00450877	-3.60017	-3.76523	0.000467002	0.00544836	-2.71167	CD79A	B cells
-0.00332411	-3.87717	-3.55073	0.000892922	0.00781307	-3.33373	RHOA	B cells
0.011021	-4.09544	3.43304	0.00127364	0.00880674	-3.67097	JCHAIN	B cells
-0.00326553	-3.19585	-3.3725	0.00150973	0.00880674	-3.83459	BANK1	B cells
-0.00294233	-4.22171	-3.31029	0.00180793	0.00903966	-4.00576	PDIA3	B cells
-0.00474535	-4.37446	-3.12714	0.0030453	0.0133232	-4.49833	UBE2J1	B cells
0.00575175	-3.93676	2.84106	0.00666997	0.0259388	-5.23072	PTGDS	B cells
-0.00340613	-4.25105	-2.54853	0.0141859	0.0496506	-5.92551	ATP2A3	B cells
0.00185918	-3.26895	2.09938	0.041245	0.131234	-6.87977	CD44	B cells
-0.00372694	-3.80093	-1.97196	0.0546071	0.159271	-7.12311	FN1	B cells
0.005147	-3.91162	1.91344	0.061933	0.160621	-7.23068	LUM	B cells
-0.0019605	-4.29566	-1.89557	0.0642484	0.160621	-7.26261	CTNNB1	B cells
-0.00280464	-3.87862	-1.80839	0.0770291	0.179735	-7.4162	HERPUD1	B cells
-0.00191885	-4.53063	-1.70832	0.0942534	0.206179	-7.58468	TGFB1	B cells
-0.00202558	-4.08837	-1.61914	0.112189	0.230977	-7.72769	STAT6	B cells
-0.00113979	-3.16537	-1.57655	0.121686	0.236611	-7.79357	PTPRC	B cells
-0.00197295	-4.11624	-1.53607	0.131306	0.241879	-7.85473	CD19	B cells
0.00308458	-3.84968	1.30355	0.19888	0.34804	-8.17778	COL1A2	B cells
0.00214996	-4.34042	1.24395	0.219782	0.366303	-8.25272	LTB	B cells
-0.00163153	-4.46622	-1.20449	0.234501	0.37307	-8.30053	BCL2	B cells
0.000785689	-2.35542	0.873188	0.387053	0.588993	-8.64388	MS4A1	B cells
-0.00146804	-4.29705	-0.78581	0.435983	0.610447	-8.71681	SOD2	B cells
-0.000892555	-3.96427	-0.7857	0.436033	0.610447	-8.71692	CD52	B cells
0.000751369	-3.33519	0.726352	0.471267	0.634398	-8.76219	HLA-DQA1	B cells
0.00170774	-3.8688	0.612464	0.543249	0.704212	-8.83927	COL3A1	B cells
-0.000507209	-4.10786	-0.50533	0.615717	0.769646	-8.90005	HIF1A	B cells
-0.00039678	-3.30037	-0.220615	0.826362	0.984952	-9.00526	CXCR4	B cells
-0.000252764	-4.46786	-0.160369	0.873286	0.984952	-9.01697	GPR183	B cells
0.000401283	-4.75059	0.144902	0.885422	0.984952	-9.01938	HLA-DQB1	B cells
-0.000102282	-3.04649	-0.0867028	0.93128	0.984952	-9.02627	TNFRSF13C	B cells
-5.80133e-05	-2.42373	-0.0815488	0.935356	0.984952	-9.02671	VIM	B cells
-5.55765e-05	-3.85175	-0.0496617	0.960605	0.984952	-9.02884	ITGB1	B cells
-4.86904e-05	-4.68104	-0.0189641	0.984952	0.984952	-9.02992	STAT1	B cells
-0.00647317	-4.60712	-8.05502	2.04296e-10	8.37614e-09	11.7137	RHOA	Plasma
0.00496675	-2.11361	5.3255	2.74632e-06	5.62996e-05	2.21203	XBP1	Plasma
-0.00545088	-4.52965	-4.69365	2.33291e-05	0.000318832	0.103483	ITGB1	Plasma
-0.00646572	-4.22253	-3.45044	0.00120156	0.012316	-3.714	FN1	Plasma
0.00350671	-3.99833	2.74631	0.00850302	0.0697247	-5.55473	PRDX4	Plasma
-0.00255865	-4.21976	-2.66416	0.010527	0.0719342	-5.75119	CD44	Plasma
-0.0019862	-3.48113	-2.59044	0.0127103	0.0744463	-5.92373	HSPA5	Plasma
0.00404476	-4.55054	2.47324	0.0171046	0.0876613	-6.19225	CD79A	Plasma
-0.00164328	-4.13336	-2.30145	0.0258257	0.107922	-6.56407	PDIA3	Plasma
0.00201435	-4.14601	2.2934	0.0263225	0.107922	-6.58107	FKBP11	Plasma
0.0034782	-3.9138	2.18187	0.0342124	0.127519	-6.81238	ITM2C	Plasma
0.00383968	-3.18426	2.09997	0.0411888	0.140729	-6.97539	PIM2	Plasma
-0.00192184	-2.74665	-1.92082	0.0608053	0.179423	-7.31332	VIM	Plasma
-0.0019114	-3.46538	-1.91726	0.0612665	0.179423	-7.31978	UBE2J1	Plasma
0.0030599	-4.48204	1.86537	0.0684506	0.187098	-7.41331	PTGDS	Plasma
-0.00169	-4.16389	-1.79946	0.0783384	0.198027	-7.52805	SSR3	Plasma
0.00290326	-4.22558	1.77704	0.0821089	0.198027	-7.56668	PECAM1	Plasma
-0.00116805	-3.95235	-1.61194	0.11364	0.258848	-7.83563	HYOU1	Plasma
-0.00126518	-3.69228	-1.57161	0.122719	0.264816	-7.89785	PDIA4	Plasma
0.0023695	-3.77158	1.41501	0.163732	0.321865	-8.12582	SPCS3	Plasma
-0.00138785	-4.15149	-1.4108	0.164858	0.321865	-8.13165	LMAN1	Plasma
-0.00228544	-4.35183	-1.34029	0.18667	0.347884	-8.22684	LUM	Plasma
-0.00131001	-4.1943	-1.22608	0.226251	0.403317	-8.37146	DNAJB9	Plasma
0.00119216	-4.4795	1.19052	0.239792	0.409645	-8.41401	ERLEC1	Plasma
-0.000983259	-4.36108	-1.11995	0.2684	0.426419	-8.49496	PDIA6	Plasma
-0.00274947	-4.50913	-1.11541	0.270412	0.426419	-8.49994	COL3A1	Plasma
-0.000869943	-3.87656	-1.04026	0.303516	0.460895	-8.58072	SPCS2	Plasma
-0.00094124	-4.46429	-0.909949	0.367472	0.538084	-8.7079	MANF	Plasma
-0.00104915	-4.54731	-0.8628	0.392609	0.555068	-8.74987	NUCB2	Plasma
-0.000659441	-3.55932	-0.642588	0.5236	0.69655	-8.91706	SEC11C	Plasma
-0.000603305	-4.65814	-0.634356	0.528911	0.69655	-8.92239	PLPP5	Plasma
-0.00140999	-5.09406	-0.596906	0.553468	0.69655	-8.94569	STAT1	Plasma
-0.0010874	-4.27493	-0.56775	0.572938	0.69655	-8.9629	COL1A2	Plasma
-0.00110671	-4.50523	-0.560802	0.577627	0.69655	-8.96688	ANKRD28	Plasma
-0.00052123	-4.5197	-0.409636	0.683925	0.80117	-9.04144	HLA-DRA	Plasma
0.000793804	-4.49995	0.367527	0.714895	0.814186	-9.05807	BCL2L11	Plasma
-0.000571435	-2.42443	-0.243081	0.809012	0.883014	-9.0968	JCHAIN	Plasma
0.000174397	-3.29538	0.207707	0.836351	0.883014	-9.10494	ATF4	Plasma
0.000169452	-2.29333	0.203087	0.83994	0.883014	-9.10591	HERPUD1	Plasma
0.000122192	-3.96937	0.171061	0.864907	0.886529	-9.11202	SELENOS	Plasma
0.000155865	-4.64956	0.0930486	0.926265	0.926265	-9.12253	EHMT1	Plasma
0.0118951	-2.71441	3.85624	0.000344367	0.0115052	-1.78912	JCHAIN	pDCs
-0.00815531	-4.83155	-3.72457	0.000511342	0.0115052	-2.17218	CD68	pDCs
0.00682578	-3.68041	3.23219	0.00221403	0.0332104	-3.56855	XBP1	pDCs
-0.0061041	-4.67173	-3.10448	0.00318279	0.0358064	-3.91033	PECAM1	pDCs
0.00527946	-2.85416	2.81703	0.00699812	0.0629831	-4.64507	HERPUD1	pDCs
-0.00646035	-3.92783	-2.54017	0.0143921	0.107941	-5.30534	FN1	pDCs
-0.0066565	-4.5553	-2.39107	0.0207941	0.133676	-5.63803	STAT1	pDCs
-0.00694961	-4.84686	-2.29905	0.0259256	0.143603	-5.83545	FCER1G	pDCs
-0.00489143	-4.51461	-2.24612	0.0292993	0.143603	-5.94527	ITGB1	pDCs
0.00701269	-4.79043	2.21035	0.0319117	0.143603	-6.01986	KRT5	pDCs
-0.00466339	-4.73002	-1.94359	0.0578219	0.236544	-6.538	STAT6	pDCs
0.0027303	-4.07797	1.56538	0.124014	0.465053	-7.17377	UBE2J1	pDCs
-0.00269487	-3.50739	-1.48681	0.143555	0.495238	-7.29046	LILRA4	pDCs
0.00248757	-3.84744	1.43096	0.158872	0.495238	-7.37008	CD44	pDCs
-0.00289192	-4.04518	-1.40952	0.165079	0.495238	-7.3999	LUM	pDCs
0.00350161	-4.00657	1.29941	0.200048	0.562634	-7.54643	ITM2C	pDCs
0.00394558	-3.64397	1.23061	0.224501	0.582739	-7.63236	GPR183	pDCs
-0.00181874	-3.93514	-1.20754	0.233096	0.582739	-7.66025	PDIA3	pDCs
0.0033327	-4.70841	1.13199	0.263298	0.59528	-7.74786	PIM2	pDCs
0.00339334	-4.84064	1.11775	0.269271	0.59528	-7.76378	BCL2L11	pDCs
-0.00250676	-3.54206	-1.09764	0.277797	0.59528	-7.78601	PTPRC	pDCs
-0.00232849	-4.38371	-1.04008	0.303477	0.620748	-7.84733	HIST1H1C	pDCs
-0.00187339	-4.56922	-0.926924	0.358569	0.701548	-7.95862	CTNNB1	pDCs
-0.00241205	-4.30926	-0.839628	0.405305	0.759948	-8.03597	LYZ	pDCs
-0.00211199	-4.71245	-0.791576	0.432527	0.778548	-8.07541	TGFB1	pDCs
0.00194298	-3.01215	0.737564	0.464392	0.781073	-8.11704	HLA-DRA	pDCs
-0.000988027	-2.53266	-0.730442	0.468644	0.781073	-8.12237	VIM	pDCs
0.00201051	-3.03662	0.553746	0.582339	0.917994	-8.23708	PTGDS	pDCs
-0.00147509	-4.32206	-0.521397	0.604502	0.917994	-8.25472	COL1A1	pDCs
-0.0010464	-4.61466	-0.510539	0.611996	0.917994	-8.26044	SOD2	pDCs
-0.000727637	-4.10502	-0.466704	0.642807	0.933107	-8.28218	RHOA	pDCs
0.000910868	-4.44093	0.426055	0.671958	0.944941	-8.30061	SPCS3	pDCs
-0.000693464	-4.24993	-0.389459	0.698646	0.952699	-8.31578	HYOU1	pDCs
-0.000820029	-4.47492	-0.329602	0.743144	0.983573	-8.33767	CD4	pDCs
-0.000883612	-3.69592	-0.251989	0.802132	0.996793	-8.36065	GZMB	pDCs
-0.000511454	-4.76038	-0.228484	0.820233	0.996793	-8.36642	NUCB2	pDCs
0.000419849	-4.41042	0.158425	0.874791	0.996793	-8.38023	HLA-DQA1	pDCs
-0.000387166	-4.00486	-0.154071	0.878204	0.996793	-8.38092	COL1A2	pDCs
-0.000154447	-4.32902	-0.0721039	0.942817	0.996793	-8.39038	HSPA5	pDCs
-0.000108328	-4.19759	-0.0555958	0.955893	0.996793	-8.39145	PDIA4	pDCs
-7.43379e-05	-3.97476	-0.0367638	0.970825	0.996793	-8.39234	ATF4	pDCs
-0.000111416	-3.86668	-0.0364519	0.971074	0.996793	-8.39235	CXCR4	pDCs
1.83395e-05	-4.60037	0.00825074	0.993451	0.996793	-8.393	ATP2A3	pDCs
-1.02947e-05	-4.33115	-0.00434987	0.996547	0.996793	-8.39302	SELENOS	pDCs
1.17058e-05	-4.0883	0.00404032	0.996793	0.996793	-8.39302	COL3A1	pDCs
-0.018729	-4.41034	-4.07708	0.000152582	0.00961266	-0.317045	EPAS1	Proliferating NK/NKT
-0.0122816	-5.00714	-2.71708	0.00885863	0.279047	-4.15629	CD69	Proliferating NK/NKT
-0.0114933	-4.09367	-2.16806	0.035325	0.570963	-5.38872	PCNA	Proliferating NK/NKT
0.00985227	-3.31634	2.14821	0.0362516	0.570963	-5.42091	GZMA	Proliferating NK/NKT
-0.00943343	-4.51905	-2.04607	0.0456871	0.575657	-5.62204	IRF1	Proliferating NK/NKT
0.00963831	-4.25201	1.93347	0.0588811	0.618252	-5.83603	CD44	Proliferating NK/NKT
0.00815865	-5.11436	1.83009	0.0728207	0.655386	-6.01947	COL3A1	Proliferating NK/NKT
0.007548	-4.81722	1.65202	0.104399	0.800132	-6.31761	CCNB2	Proliferating NK/NKT
-0.00693172	-5.29864	-1.55625	0.125557	0.800132	-6.4666	UBE2J1	Proliferating NK/NKT
-0.00753412	-4.76861	-1.55018	0.127005	0.800132	-6.47576	ITGAX	Proliferating NK/NKT
-0.00682775	-4.97237	-1.45215	0.152309	0.862921	-6.61927	ITGAM	Proliferating NK/NKT
-0.00581924	-4.60405	-1.3693	0.176638	0.862921	-6.73381	FCER1G	Proliferating NK/NKT
-0.00692936	-4.75671	-1.36729	0.178099	0.862921	-6.73633	KLRB1	Proliferating NK/NKT
0.00652193	-5.27477	1.24241	0.220337	0.862921	-6.89652	IL7R	Proliferating NK/NKT
-0.00614794	-5.15677	-1.20058	0.236015	0.862921	-6.94697	SPARCL1	Proliferating NK/NKT
0.00523674	-4.20563	1.19587	0.23703	0.862921	-6.95313	CENPF	Proliferating NK/NKT
0.00502301	-4.31267	1.16611	0.248753	0.862921	-6.98795	CDK1	Proliferating NK/NKT
-0.00510969	-4.80153	-1.15864	0.25176	0.862921	-6.99656	SPCS3	Proliferating NK/NKT
0.00530853	-4.9939	1.13789	0.260246	0.862921	-7.02019	COL1A2	Proliferating NK/NKT
0.0052612	-4.38742	1.10319	0.274889	0.865901	-7.0588	GZMB	Proliferating NK/NKT
-0.00443233	-3.37082	-1.04195	0.302128	0.906385	-7.12416	MKI67	Proliferating NK/NKT
-0.00519964	-3.02718	-0.981553	0.331418	0.909198	-7.18441	HIST1H1C	Proliferating NK/NKT
0.00364711	-3.99178	0.839966	0.404672	0.909198	-7.31418	ITGB1	Proliferating NK/NKT
0.00390893	-4.47048	0.824719	0.4132	0.909198	-7.32691	CXCR4	Proliferating NK/NKT
-0.0036479	-5.52893	-0.822491	0.414455	0.909198	-7.32876	IFIT3	Proliferating NK/NKT
0.00360718	-3.85225	0.822435	0.414487	0.909198	-7.3288	TOP2A	Proliferating NK/NKT
-0.00373533	-4.15214	-0.820317	0.415682	0.909198	-7.33055	FCGR3A	Proliferating NK/NKT
0.00351778	-4.60948	0.774784	0.441885	0.909198	-7.36703	FN1	Proliferating NK/NKT
-0.00332867	-4.83453	-0.754239	0.454019	0.909198	-7.38282	CTNNB1	Proliferating NK/NKT
-0.00340439	-4.44033	-0.723264	0.472674	0.909198	-7.40585	FGFBP2	Proliferating NK/NKT
0.00333727	-4.64821	0.718773	0.475414	0.909198	-7.40911	STAT1	Proliferating NK/NKT
-0.00370607	-3.59011	-0.702506	0.485878	0.909198	-7.42022	CD247	Proliferating NK/NKT
0.00318695	-4.87902	0.695947	0.48948	0.909198	-7.42537	HYOU1	Proliferating NK/NKT
-0.00293237	-5.3375	-0.65721	0.513869	0.909198	-7.45178	OAS2	Proliferating NK/NKT
-0.00282264	-4.84762	-0.644432	0.522054	0.909198	-7.46017	EHMT1	Proliferating NK/NKT
0.00311827	-4.58676	0.643502	0.522652	0.909198	-7.46077	HLA-DRA	Proliferating NK/NKT
0.00243303	-4.69174	0.571463	0.570084	0.909198	-7.50495	PDIA4	Proliferating NK/NKT
-0.00243167	-4.36941	-0.547625	0.586231	0.909198	-7.51843	NUCB2	Proliferating NK/NKT
0.00263443	-5.0404	0.540059	0.591402	0.909198	-7.52259	CCL5	Proliferating NK/NKT
-0.00241953	-5.17704	-0.499669	0.619361	0.909198	-7.54383	PTGDS	Proliferating NK/NKT
-0.00219106	-4.9566	-0.492835	0.62415	0.909198	-7.54726	ACTA2	Proliferating NK/NKT
-0.00210845	-4.7251	-0.486653	0.628496	0.909198	-7.55033	HAVCR2	Proliferating NK/NKT
-0.00204908	-4.21532	-0.459507	0.647735	0.909198	-7.56333	ATF4	Proliferating NK/NKT
-0.00213155	-4.96003	-0.446862	0.656782	0.909198	-7.56913	SPCS2	Proliferating NK/NKT
-0.0019707	-5.16829	-0.442702	0.659769	0.909198	-7.571	HIF1A	Proliferating NK/NKT
0.00162519	-3.90746	0.392335	0.696372	0.909198	-7.59231	NKG7	Proliferating NK/NKT
0.00186937	-4.3654	0.345713	0.731123	0.909198	-7.6096	KLRC1	Proliferating NK/NKT
-0.00160444	-4.96227	-0.344989	0.731458	0.909198	-7.61001	HMGA1	Proliferating NK/NKT
-0.00150036	-4.64824	-0.344707	0.731668	0.909198	-7.61011	HSPA5	Proliferating NK/NKT
-0.00151251	-4.09808	-0.336059	0.738143	0.909198	-7.61309	PDIA3	Proliferating NK/NKT
0.00145219	-4.61581	0.323062	0.74791	0.909198	-7.61744	XBP1	Proliferating NK/NKT
0.00146772	-4.81592	0.319692	0.750449	0.909198	-7.61854	CD2	Proliferating NK/NKT
0.00143553	-3.97439	0.298136	0.766756	0.909814	-7.6253	GNLY	Proliferating NK/NKT
-0.00140235	-4.9783	-0.266714	0.790872	0.909814	-7.63421	LYZ	Proliferating NK/NKT
-0.0012133	-4.93804	-0.262062	0.794282	0.909814	-7.63555	PDIA6	Proliferating NK/NKT
-0.00111313	-4.26983	-0.233046	0.816617	0.918694	-7.64285	TGFB1	Proliferating NK/NKT
0.000859984	-4.90512	0.18817	0.851456	0.932054	-7.65244	PKM	Proliferating NK/NKT
-0.000876617	-4.96096	-0.164732	0.869871	0.932054	-7.65661	ATP2A3	Proliferating NK/NKT
0.000662142	-3.26409	0.154615	0.877708	0.932054	-7.65829	PTPRC	Proliferating NK/NKT
-0.000676032	-5.21898	-0.141929	0.88767	0.932054	-7.6602	LUM	Proliferating NK/NKT
-0.000440061	-3.96591	-0.0988452	0.921631	0.939626	-7.66547	RHOA	Proliferating NK/NKT
0.000391465	-2.7486	0.0949479	0.924712	0.939626	-7.66585	VIM	Proliferating NK/NKT
-0.000277127	-4.72434	-0.0513725	0.95925	0.95925	-7.66909	PECAM1	Proliferating NK/NKT
0.0317362	-4.37831	3.09191	0.00736125	0.398903	-3.08297	TNFRSF13C	Proliferating B cells
-0.0217665	-5.18337	-2.87088	0.0115624	0.398903	-3.51992	PTGDS	Proliferating B cells
0.0248885	-5.23675	2.52446	0.023207	0.500762	-4.18432	LTB	Proliferating B cells
0.0226403	-5.19785	2.37559	0.031119	0.500762	-4.45961	GSR	Proliferating B cells
0.0176508	-5.43916	2.2282	0.041412	0.500762	-4.72459	CD79B	Proliferating B cells
-0.0229319	-4.54533	-2.20201	0.0435445	0.500762	-4.77079	ITGAX	Proliferating B cells
0.0307501	-5.92238	2.07365	0.0561499	0.553478	-4.99672	TCL1A	Proliferating B cells
-0.0143966	-5.05987	-1.8525	0.0835174	0.645559	-5.3581	FAS	Proliferating B cells
0.0147727	-4.81458	1.84797	0.0842033	0.645559	-5.36532	SPCS2	Proliferating B cells
0.011116	-4.12933	1.63642	0.122332	0.831896	-5.68927	CD79A	Proliferating B cells
0.016242	-4.96263	1.58929	0.132621	0.831896	-5.75775	NUTF2	Proliferating B cells
-0.0235093	-5.36261	-1.46369	0.16437	0.870961	-5.93324	FN1	Proliferating B cells
-0.0123692	-5.27434	-1.42799	0.173563	0.870961	-5.98107	HYOU1	Proliferating B cells
-0.0155792	-4.00635	-1.41513	0.177237	0.870961	-5.99811	CD44	Proliferating B cells
-0.0124033	-4.6252	-1.37423	0.189339	0.870961	-6.05149	TGFB1	Proliferating B cells
-0.0101819	-5.16374	-1.18261	0.255174	0.931086	-6.28495	SOD2	Proliferating B cells
-0.0106317	-4.41408	-1.08287	0.295785	0.931086	-6.39497	ITGB1	Proliferating B cells
-0.0125533	-5.45291	-1.06199	0.304861	0.931086	-6.41696	MANF	Proliferating B cells
0.00820388	-3.96168	1.03535	0.316733	0.931086	-6.44447	PKM	Proliferating B cells
-0.0150004	-5.13344	-1.01166	0.328094	0.931086	-6.46792	LUM	Proliferating B cells
0.0110251	-4.34415	0.993422	0.336092	0.931086	-6.48655	UBE2J1	Proliferating B cells
0.00796591	-4.0874	0.962414	0.350938	0.931086	-6.51669	HERPUD1	Proliferating B cells
0.00849152	-4.42986	0.927596	0.368146	0.931086	-6.54952	CDK1	Proliferating B cells
-0.010276	-4.4758	-0.918872	0.372547	0.931086	-6.55758	ACTA2	Proliferating B cells
-0.00659906	-2.69151	-0.913216	0.375419	0.931086	-6.56277	VIM	Proliferating B cells
-0.00592451	-3.89089	-0.87979	0.392702	0.931086	-6.59284	RHOA	Proliferating B cells
-0.00967876	-4.07227	-0.859805	0.403284	0.931086	-6.61033	TOP2A	Proliferating B cells
-0.00629114	-4.17517	-0.847297	0.410003	0.931086	-6.6211	ATF4	Proliferating B cells
0.00560557	-3.35921	0.833496	0.4175	0.931086	-6.63281	PTPRC	Proliferating B cells
0.00899337	-5.85843	0.743344	0.468634	0.931086	-6.70495	ISG20	Proliferating B cells
-0.0099605	-4.32773	-0.741346	0.470121	0.931086	-6.70611	PCNA	Proliferating B cells
-0.00639958	-4.76526	-0.702692	0.492894	0.931086	-6.73498	STAT6	Proliferating B cells
-0.00606202	-4.2768	-0.682831	0.505012	0.931086	-6.74907	CD19	Proliferating B cells
0.00604699	-4.94728	0.680855	0.506227	0.931086	-6.75046	SPCS3	Proliferating B cells
-0.00563224	-5.10909	-0.670574	0.512576	0.931086	-6.75758	XBP1	Proliferating B cells
-0.00565868	-4.99283	-0.647912	0.52673	0.931086	-6.77293	EHMT1	Proliferating B cells
0.0104402	-4.85223	0.635737	0.534738	0.931086	-6.78063	CXCL13	Proliferating B cells
-0.00528339	-3.69702	-0.632912	0.536219	0.931086	-6.78282	MKI67	Proliferating B cells
-0.00634912	-4.53619	-0.604584	0.554394	0.931086	-6.80089	STAT1	Proliferating B cells
0.00482167	-5.12269	0.590358	0.563645	0.931086	-6.80966	CD69	Proliferating B cells
0.00653693	-4.88315	0.577505	0.572073	0.931086	-6.81742	HLA-DQB1	Proliferating B cells
-0.00705635	-5.49347	-0.504274	0.621556	0.931086	-6.85825	COL1A2	Proliferating B cells
0.00466748	-4.22643	0.496945	0.626355	0.931086	-6.8623	PDIA3	Proliferating B cells
-0.00431293	-4.42228	-0.496293	0.626804	0.931086	-6.86264	CENPF	Proliferating B cells
0.00407068	-4.65857	0.48684	0.633333	0.931086	-6.86748	PDIA4	Proliferating B cells
-0.00336983	-5.29862	-0.474618	0.641822	0.931086	-6.87359	ATG7	Proliferating B cells
-0.00361131	-5.12564	-0.455422	0.655258	0.931086	-6.8829	SEC11C	Proliferating B cells
-0.0085807	-5.03802	-0.454859	0.655868	0.931086	-6.88296	JCHAIN	Proliferating B cells
-0.0037157	-4.06683	-0.405929	0.690464	0.931086	-6.90515	BANK1	Proliferating B cells
0.00352573	-3.58926	0.396303	0.697402	0.931086	-6.90919	HLA-DQA1	Proliferating B cells
0.00302172	-3.17882	0.388568	0.702997	0.931086	-6.91237	HIST1H1C	Proliferating B cells
0.00342105	-4.37484	0.345665	0.734343	0.931086	-6.92887	HMGA1	Proliferating B cells
0.00244361	-2.9959	0.344302	0.735347	0.931086	-6.92936	MS4A1	Proliferating B cells
-0.00331491	-5.16769	-0.329924	0.745971	0.931086	-6.93445	NFKB1	Proliferating B cells
-0.00383733	-5.73122	-0.319672	0.753579	0.931086	-6.93794	BCL2L11	Proliferating B cells
0.00182026	-4.29921	0.280249	0.783073	0.931086	-6.95037	CXCR4	Proliferating B cells
-0.00224945	-4.70768	-0.278017	0.784754	0.931086	-6.95102	HSPA5	Proliferating B cells
-0.00288755	-2.56336	-0.26846	0.791963	0.931086	-6.95377	HLA-DRA	Proliferating B cells
0.00187216	-4.2811	0.262927	0.796146	0.931086	-6.95532	HIF1A	Proliferating B cells
-0.00174432	-4.26816	-0.242676	0.811508	0.931433	-6.96071	CD52	Proliferating B cells
0.00258508	-5.32172	0.227019	0.823441	0.931433	-6.96458	IRF1	Proliferating B cells
-0.00343106	-5.21311	-0.194319	0.848591	0.944399	-6.9718	LYZ	Proliferating B cells
0.00151643	-5.42139	0.127356	0.900332	0.985447	-6.9832	OAS2	Proliferating B cells
-0.00100608	-4.39653	-0.109762	0.914038	0.985447	-6.98541	ATP2A3	Proliferating B cells
0.000404739	-4.83833	0.0359977	0.971754	0.998776	-6.99109	CTNNB1	Proliferating B cells
0.000232691	-5.54292	0.0260589	0.97955	0.998776	-6.99141	SSR3	Proliferating B cells
-0.000206362	-5.11008	-0.0178686	0.985977	0.998776	-6.9916	TRAC	Proliferating B cells
-0.000110865	-4.96375	-0.010386	0.991849	0.998776	-6.99172	PDIA6	Proliferating B cells
1.4921e-05	-4.94792	0.00155926	0.998776	0.998776	-6.99177	CCNB2	Proliferating B cells
-0.00338603	-4.00291	-3.51115	0.000977078	0.0247697	-3.26434	ATF4	cDCs
-0.00488922	-4.98641	-3.48576	0.00105403	0.0247697	-3.33666	EHMT1	cDCs
-0.00370291	-4.65227	-3.23238	0.00221296	0.0346697	-4.04072	TGFB1	cDCs
-0.00564018	-4.16552	-3.07871	0.00342164	0.0402042	-4.45102	MRC1	cDCs
0.00768441	-5.13435	2.69324	0.00972725	0.0914362	-5.42067	COL3A1	cDCs
-0.00261136	-3.51272	-2.51387	0.0153233	0.103672	-5.83684	PTPRC	cDCs
0.00651538	-4.11753	2.45961	0.0175752	0.103672	-5.96005	CD1C	cDCs
0.00475862	-3.69022	2.45703	0.0176463	0.103672	-5.96466	FCER1A	cDCs
0.00410231	-4.14758	2.34148	0.0233745	0.122067	-6.21746	ITGAX	cDCs
-0.00273511	-4.66761	-2.28644	0.0266481	0.125246	-6.33446	ITGB1	cDCs
0.00318415	-3.32792	1.89764	0.0637228	0.231349	-7.09513	CST3	cDCs
-0.00370565	-4.99202	-1.88991	0.0647715	0.231349	-7.10902	PECAM1	cDCs
0.00350143	-4.12298	1.88152	0.0659287	0.231349	-7.12408	PDIA3	cDCs
-0.00271973	-4.52033	-1.84782	0.0707489	0.231349	-7.18389	STAT6	cDCs
0.00257032	-4.66226	1.82726	0.0738347	0.231349	-7.21993	HSPA5	cDCs
0.00239712	-2.35522	1.79154	0.0794663	0.233432	-7.28171	LYZ	cDCs
-0.00215901	-4.12813	-1.74125	0.0879986	0.24329	-7.36686	CTNNB1	cDCs
0.00218361	-4.47459	1.67419	0.100551	0.25356	-7.47708	AIF1	cDCs
0.00387748	-5.13429	1.66439	0.102503	0.25356	-7.49287	COL1A2	cDCs
-0.00154344	-4.02978	-1.6023	0.115602	0.271664	-7.59093	RHOA	cDCs
0.00341424	-3.92224	1.55665	0.126074	0.282166	-7.6609	HERPUD1	cDCs
0.00311039	-4.97977	1.49942	0.140264	0.299656	-7.74603	SPCS3	cDCs
0.00414479	-5.08573	1.43701	0.157223	0.321283	-7.83555	STAT1	cDCs
0.00236864	-4.80816	1.3912	0.170532	0.333958	-7.89902	SOD2	cDCs
0.00181166	-4.378	1.36034	0.18003	0.338457	-7.94072	AXL	cDCs
-0.00148095	-4.4323	-1.15816	0.252488	0.45642	-8.19223	HAVCR2	cDCs
-0.00123452	-4.98506	-0.94862	0.347531	0.58656	-8.41238	NFKB1	cDCs
-0.000743558	-2.17848	-0.897589	0.373852	0.58656	-8.45962	VIM	cDCs
-0.00152894	-5.11585	-0.896855	0.37424	0.58656	-8.46028	ACTA2	cDCs
-0.00105604	-4.93331	-0.896552	0.3744	0.58656	-8.46055	CD86	cDCs
-0.00137437	-4.92698	-0.820852	0.415759	0.62672	-8.52589	CD68	cDCs
-0.0016748	-4.75334	-0.801606	0.426703	0.62672	-8.54161	ICAM1	cDCs
-0.000977815	-4.23692	-0.771111	0.444393	0.632923	-8.56577	HIF1A	cDCs
-0.000882665	-4.15031	-0.610346	0.544491	0.749992	-8.67796	GPR183	cDCs
0.000748904	-4.77309	0.587373	0.559686	0.749992	-8.6919	CD4	cDCs
-0.000632039	-2.66436	-0.565332	0.574462	0.749992	-8.70478	HLA-DQA1	cDCs
-0.00071358	-5.04195	-0.495598	0.622423	0.790645	-8.7423	HMGA1	cDCs
-0.000399457	-3.90843	-0.357427	0.722328	0.893405	-8.80221	FCER1G	cDCs
-0.000321083	-4.32674	-0.32618	0.745696	0.898659	-8.81309	PKM	cDCs
0.000300936	-3.69962	0.288135	0.774475	0.910008	-8.82499	CD44	cDCs
0.00040474	-3.75376	0.256203	0.798881	0.91579	-8.83384	MS4A7	cDCs
-0.000356071	-3.88523	-0.18011	0.857819	0.95994	-8.85077	HLA-DQB1	cDCs
-9.47859e-05	-1.85103	-0.0979322	0.922391	0.992475	-8.86242	HLA-DRA	cDCs
8.10034e-05	-5.055	0.045037	0.964263	0.992475	-8.86628	PDIA4	cDCs
4.65676e-05	-4.88979	0.0159086	0.987373	0.992475	-8.86718	CXCR4	cDCs
-2.88352e-05	-4.68322	-0.0136073	0.989199	0.992475	-8.86722	FN1	cDCs
-1.61852e-05	-4.51855	-0.00948027	0.992475	0.992475	-8.86727	XBP1	cDCs
0.00736458	-3.95388	4.63861	2.90176e-05	0.000609369	0.0254449	PTGDS	Mast
-0.00349762	-2.81467	-3.79266	0.000428455	0.00449878	-2.59577	CD44	Mast
-0.00257156	-4.05581	-3.11031	0.00318708	0.0223096	-4.5082	ATF4	Mast
0.00837696	-3.85255	2.69269	0.00984126	0.0453096	-5.55681	COL1A1	Mast
0.00452208	-3.93024	2.64879	0.011018	0.0453096	-5.66055	HLA-DRA	Mast
-0.00208703	-4.1846	-2.58463	0.0129456	0.0453096	-5.80887	RHOA	Mast
0.00389257	-3.62626	2.34995	0.023102	0.0693059	-6.33239	LUM	Mast
0.00485197	-3.43707	2.28226	0.0271252	0.0712038	-6.47589	COL1A2	Mast
-0.0030689	-4.09693	-2.00733	0.0505842	0.11803	-7.0235	ITGAX	Mast
-0.00402032	-3.71886	-1.95173	0.0570463	0.119797	-7.12713	CD69	Mast
-0.00263366	-1.8771	-1.89345	0.0645697	0.123269	-7.23311	TPSAB1	Mast
-0.0013233	-4.01398	-1.61963	0.112066	0.194961	-7.69344	PDIA3	Mast
0.00441346	-3.50683	1.58104	0.12069	0.194961	-7.75327	COL3A1	Mast
-0.00265218	-4.13872	-1.22183	0.227968	0.341952	-8.24622	SPARCL1	Mast
-0.0015567	-3.13263	-0.928569	0.357938	0.501113	-8.56031	FN1	Mast
-0.00119997	-4.05774	-0.858789	0.39489	0.518293	-8.62292	KLRG1	Mast
-0.000819936	-2.1872	-0.711784	0.480162	0.593141	-8.7393	KIT	Mast
-0.000812391	-3.60502	-0.530697	0.598171	0.697866	-8.85322	PLIN2	Mast
-0.000466681	-1.6681	-0.386158	0.701146	0.774951	-8.9206	CPA3	Mast
0.000225732	-1.82678	0.319123	0.751061	0.788614	-8.94468	VIM	Mast
4.8474e-05	-3.71406	0.0479845	0.961934	0.961934	-8.99546	PTPRC	Mast
-0.00528144	-4.30396	-6.49127	4.93022e-08	1.52837e-06	6.25153	PECAM1	Interstitial Macrophages
-0.0068994	-3.21475	-6.19301	1.39541e-07	2.16289e-06	5.21292	MRC1	Interstitial Macrophages
-0.00388961	-3.57704	-4.96753	9.47088e-06	9.78658e-05	1.02945	FCER1G	Interstitial Macrophages
-0.00458093	-3.57735	-4.42275	5.77649e-05	0.000420761	-0.744998	CD68	Interstitial Macrophages
0.0121939	-3.89593	4.37942	6.78646e-05	0.000420761	-0.898635	CCL18	Interstitial Macrophages
-0.00385672	-4.19562	-3.83222	0.000377581	0.00195084	-2.56811	ITGB1	Interstitial Macrophages
0.0032416	-1.85801	3.76339	0.000466655	0.00206662	-2.77217	HLA-DRA	Interstitial Macrophages
-0.00333066	-3.94363	-3.4092	0.00135011	0.00523166	-3.78928	RHOA	Interstitial Macrophages
-0.00344446	-4.00747	-3.27502	0.00199282	0.00686414	-4.15897	ATF4	Interstitial Macrophages
0.0054139	-3.35866	3.01691	0.00414672	0.0128548	-4.84717	HLA-DQA1	Interstitial Macrophages
-0.00257556	-4.04985	-2.60162	0.0123837	0.0348994	-5.86209	PDIA3	Interstitial Macrophages
-0.00228622	-3.61478	-2.36219	0.0223796	0.0578139	-6.39823	PTPRC	Interstitial Macrophages
-0.00187381	-4.13103	-2.12496	0.0389008	0.0927634	-6.88887	CTNNB1	Interstitial Macrophages
-0.00208473	-2.10352	-2.08137	0.0428976	0.0949875	-6.97441	VIM	Interstitial Macrophages
0.0040106	-3.91636	1.9752	0.0542486	0.112114	-7.17704	HERPUD1	Interstitial Macrophages
-0.00133412	-4.20913	-1.81533	0.0758856	0.147028	-7.46388	AIF1	Interstitial Macrophages
0.00420584	-4.44771	1.55453	0.126896	0.231398	-7.88691	HLA-DQB1	Interstitial Macrophages
0.00207046	-4.29962	1.29228	0.202697	0.340705	-8.25206	LUM	Interstitial Macrophages
0.00312305	-4.10843	1.27465	0.208819	0.340705	-8.27438	COL3A1	Interstitial Macrophages
0.000985254	-2.42199	0.866826	0.390461	0.598277	-8.70935	LYZ	Interstitial Macrophages
0.00161374	-4.14059	0.839923	0.405285	0.598277	-8.73236	COL1A2	Interstitial Macrophages
-0.00129456	-3.43118	-0.734465	0.466384	0.610179	-8.81604	FN1	Interstitial Macrophages
-0.000775734	-4.26359	-0.729641	0.469246	0.610179	-8.81966	HSPA5	Interstitial Macrophages
0.00136324	-3.89987	0.724536	0.472396	0.610179	-8.82335	CD14	Interstitial Macrophages
0.000618445	-4.21867	0.639696	0.52549	0.63326	-8.88193	XBP1	Interstitial Macrophages
-0.00139173	-3.66338	-0.615506	0.541246	0.63326	-8.89725	RNASE1	Interstitial Macrophages
0.000739841	-2.63019	0.599776	0.551549	0.63326	-8.90699	MS4A7	Interstitial Macrophages
-0.000895158	-4.02938	-0.469579	0.640869	0.709533	-8.97761	ITGAX	Interstitial Macrophages
0.000403213	-4.04079	0.414684	0.680268	0.727183	-9.00232	CST3	Interstitial Macrophages
0.000294162	-3.95735	0.257222	0.798135	0.82474	-9.05621	SOD2	Interstitial Macrophages
-0.000107269	-3.3602	-0.150971	0.880648	0.880648	-9.07834	CD44	Interstitial Macrophages
0.00441381	-4.64482	3.87604	0.000329144	0.00962468	-2.33217	AIF1	Alveolar Macrophages
-0.00591392	-3.99877	-3.76092	0.000469497	0.00962468	-2.67451	PLIN2	Alveolar Macrophages
-0.00336657	-3.90921	-3.19095	0.00253108	0.0345914	-4.28137	CTNNB1	Alveolar Macrophages
0.0091287	-3.41658	3.04874	0.00378549	0.0361416	-4.65888	CCL18	Alveolar Macrophages
-0.00322923	-2.82284	-2.92664	0.00527023	0.0361416	-4.96939	MS4A7	Alveolar Macrophages
-0.00497757	-4.4153	-2.92533	0.00528901	0.0361416	-4.97271	ATF4	Alveolar Macrophages
-0.00294666	-3.26837	-2.78635	0.00767092	0.0442296	-5.31792	CD68	Alveolar Macrophages
-0.0064462	-5.26163	-2.74254	0.00863017	0.0442296	-5.42578	AXL	Alveolar Macrophages
-0.0028637	-3.86434	-2.66716	0.0104675	0.0476853	-5.60434	PPARG	Alveolar Macrophages
-0.00371602	-4.8664	-2.34305	0.0234224	0.096032	-6.33525	IDH1	Alveolar Macrophages
0.00298506	-4.85065	2.23895	0.0299448	0.111612	-6.55424	HAVCR2	Alveolar Macrophages
-0.00229849	-4.71998	-2.07174	0.0438174	0.149709	-6.88904	CST3	Alveolar Macrophages
0.00649192	-3.06336	2.00718	0.0505667	0.158151	-7.01287	FN1	Alveolar Macrophages
-0.00290512	-4.93814	-1.94702	0.0575376	0.158151	-7.12464	STAT6	Alveolar Macrophages
-0.00748378	-4.01448	-1.9214	0.0608262	0.158151	-7.17176	FABP4	Alveolar Macrophages
0.00466077	-4.30139	1.91455	0.0617176	0.158151	-7.18419	ITGAX	Alveolar Macrophages
0.00194004	-4.39369	1.80474	0.0775418	0.171573	-7.37814	PDIA3	Alveolar Macrophages
0.00211981	-3.35964	1.78982	0.0799438	0.171573	-7.40376	CD44	Alveolar Macrophages
0.00154317	-4.11214	1.78858	0.0801464	0.171573	-7.40588	RHOA	Alveolar Macrophages
-0.0019374	-5.01788	-1.76726	0.083694	0.171573	-7.44213	TGFB1	Alveolar Macrophages
-0.00137551	-2.35675	-1.56604	0.124066	0.242225	-7.76538	HLA-DRA	Alveolar Macrophages
-0.00188322	-3.48237	-1.50745	0.138406	0.257939	-7.85292	MRC1	Alveolar Macrophages
-0.00132458	-4.15405	-1.4309	0.159094	0.283602	-7.96271	PECAM1	Alveolar Macrophages
-0.00139266	-4.05046	-1.37665	0.175161	0.299233	-8.03733	PTPRC	Alveolar Macrophages
-0.00115177	-5.02513	-1.1019	0.276132	0.452856	-8.37388	XBP1	Alveolar Macrophages
0.00103806	-4.97622	1.0258	0.31025	0.48924	-8.45459	PDIA4	Alveolar Macrophages
-0.00106793	-3.60292	-0.979584	0.332321	0.504635	-8.50092	FCER1G	Alveolar Macrophages
0.000578244	-1.97188	0.920491	0.362029	0.513546	-8.55717	VIM	Alveolar Macrophages
0.00089598	-4.21852	0.918151	0.36324	0.513546	-8.55933	PKM	Alveolar Macrophages
0.00164538	-3.89148	0.780687	0.438945	0.599892	-8.67671	MCEMP1	Alveolar Macrophages
-0.000862167	-4.6162	-0.702408	0.485898	0.629978	-8.73533	HSPA5	Alveolar Macrophages
-0.00110858	-4.36478	-0.693063	0.49169	0.629978	-8.74192	CD52	Alveolar Macrophages
-0.00135116	-3.92556	-0.643282	0.523203	0.65004	-8.77554	MARCO	Alveolar Macrophages
-0.000669212	-5.19067	-0.552478	0.583246	0.703326	-8.83059	SPCS3	Alveolar Macrophages
0.000624363	-2.33577	0.502332	0.617786	0.723692	-8.85743	LYZ	Alveolar Macrophages
-0.00081315	-4.22979	-0.434177	0.666165	0.758688	-8.88986	FCGR3A	Alveolar Macrophages
-0.000777649	-4.91356	-0.394335	0.695137	0.760977	-8.90665	STAT1	Alveolar Macrophages
0.000457497	-4.76586	0.380496	0.705296	0.760977	-8.91212	ITGB1	Alveolar Macrophages
-0.000426677	-4.85313	-0.296094	0.768466	0.807875	-8.94121	ATG7	Alveolar Macrophages
-0.000115775	-3.81159	-0.0696227	0.94479	0.948859	-8.98345	HLA-DQA1	Alveolar Macrophages
0.00016238	-4.89055	0.0644876	0.948859	0.948859	-8.9838	HLA-DQB1	Alveolar Macrophages
-0.00597847	-4.49775	-5.46507	1.76641e-06	9.5386e-05	2.84019	ATF4	SPP1+ Macrophages
-0.0156376	-5.37934	-4.78022	1.83071e-05	0.000494293	0.53517	HMOX1	SPP1+ Macrophages
0.0132664	-3.71065	4.11274	0.000159837	0.00287707	-1.58304	FN1	SPP1+ Macrophages
-0.0045644	-5.00395	-4.01109	0.000217526	0.0029366	-1.88447	STAT6	SPP1+ Macrophages
-0.0045338	-4.93478	-3.78867	0.000434088	0.00468815	-2.55196	PECAM1	SPP1+ Macrophages
-0.00663928	-4.09082	-3.4974	0.00104525	0.00833813	-3.39487	PLIN2	SPP1+ Macrophages
-0.00411174	-4.22965	-3.48608	0.00108087	0.00833813	-3.42686	HSPA5	SPP1+ Macrophages
-0.00432825	-4.99797	-3.40161	0.0013856	0.00918176	-3.66357	SPCS3	SPP1+ Macrophages
-0.00498771	-4.65607	-3.36756	0.00153029	0.00918176	-3.75803	IDH1	SPP1+ Macrophages
-0.00346738	-5.05274	-3.24354	0.00218799	0.0118151	-4.09704	TGFB1	SPP1+ Macrophages
-0.00342665	-3.30145	-3.17647	0.00264731	0.0119896	-4.27704	CD68	SPP1+ Macrophages
0.0101391	-3.9182	3.17621	0.00266436	0.0119896	-4.28146	SPP1	SPP1+ Macrophages
-0.00426758	-5.08663	-3.12258	0.00308079	0.0127971	-4.41991	HYOU1	SPP1+ Macrophages
0.00885979	-3.57685	3.01153	0.0042131	0.0151672	-4.71222	CCL18	SPP1+ Macrophages
0.00490195	-5.29927	3.01016	0.00420885	0.0151672	-4.71277	TREM2	SPP1+ Macrophages
-0.00335127	-3.29206	-2.96279	0.00479152	0.0161714	-4.834	MS4A7	SPP1+ Macrophages
0.00254829	-3.20097	2.89782	0.00571387	0.0181499	-4.99814	CD44	SPP1+ Macrophages
-0.00479247	-3.90951	-2.77156	0.00799583	0.0239875	-5.30981	MRC1	SPP1+ Macrophages
-0.0029753	-4.98306	-2.7179	0.00920004	0.0261475	-5.43924	XBP1	SPP1+ Macrophages
0.00613951	-4.15684	2.63067	0.0115404	0.0303903	-5.64674	HLA-DQA1	SPP1+ Macrophages
-0.00348145	-4.69517	-2.62061	0.0118185	0.0303903	-5.66923	PDIA4	SPP1+ Macrophages
-0.00254425	-4.2846	-2.54965	0.0141409	0.0347095	-5.83304	CTNNB1	SPP1+ Macrophages
0.00320166	-2.52732	2.52094	0.0151936	0.035672	-5.89837	LYZ	SPP1+ Macrophages
-0.00353236	-4.77343	-2.45281	0.0179817	0.0404588	-6.05109	HIF1A	SPP1+ Macrophages
-0.00348136	-5.1261	-2.41779	0.0195881	0.0423103	-6.12834	HERPUD1	SPP1+ Macrophages
-0.00254842	-4.49246	-2.37111	0.0219305	0.045548	-6.22998	ITGB1	SPP1+ Macrophages
-0.00609807	-4.85331	-2.35502	0.0228438	0.0456876	-6.26564	SLC1A3	SPP1+ Macrophages
-0.00274834	-4.00539	-2.32507	0.0244835	0.0472182	-6.32867	PDIA3	SPP1+ Macrophages
-0.00266006	-4.11379	-2.24785	0.0293675	0.0533745	-6.49077	PTPRC	SPP1+ Macrophages
-0.00294027	-4.98214	-2.24371	0.0296525	0.0533745	-6.49935	PDIA6	SPP1+ Macrophages
-0.00228094	-4.77765	-2.19554	0.0331501	0.0575675	-6.59808	CST3	SPP1+ Macrophages
0.00216184	-2.55909	2.18306	0.0341141	0.0575675	-6.62339	HLA-DRA	SPP1+ Macrophages
0.00754265	-5.34722	2.12605	0.0388984	0.0626963	-6.73804	HLA-DQB1	SPP1+ Macrophages
0.00705154	-4.5975	2.11951	0.0394755	0.0626963	-6.75096	CCL2	SPP1+ Macrophages
-0.00271632	-4.66436	-2.04776	0.046254	0.0713634	-6.89003	PPARG	SPP1+ Macrophages
0.00201068	-4.80013	1.65909	0.103827	0.155741	-7.57468	ITGAM	SPP1+ Macrophages
0.00256971	-4.99013	1.56121	0.125252	0.182801	-7.72713	CD14	SPP1+ Macrophages
0.00396695	-4.39151	1.44344	0.155673	0.22122	-7.89947	MARCO	SPP1+ Macrophages
0.0028963	-4.80153	1.42418	0.161069	0.223018	-7.92647	STAT1	SPP1+ Macrophages
-0.00273747	-4.60198	-1.36264	0.179557	0.242402	-8.01054	FCGR3A	SPP1+ Macrophages
-0.00102166	-3.51897	-1.29949	0.20018	0.263652	-8.09323	FCER1G	SPP1+ Macrophages
0.00207559	-5.03278	1.16539	0.249803	0.321175	-8.25668	ICAM1	SPP1+ Macrophages
-0.00129661	-4.57486	-1.13968	0.260254	0.32683	-8.2861	HAVCR2	SPP1+ Macrophages
-0.00155089	-5.1171	-1.11947	0.268687	0.329752	-8.30879	UBE2J1	SPP1+ Macrophages
0.000678212	-3.91958	0.977303	0.333475	0.40017	-8.45749	RHOA	SPP1+ Macrophages
-0.000867033	-4.70134	-0.784565	0.436686	0.512632	-8.62802	ATG7	SPP1+ Macrophages
0.00122453	-4.67764	0.559302	0.578645	0.664827	-8.78107	RNASE1	SPP1+ Macrophages
-0.00094029	-4.96702	-0.483604	0.630936	0.709803	-8.82116	GPR183	SPP1+ Macrophages
0.000582442	-3.71074	0.362648	0.71851	0.791828	-8.87323	ITGAX	SPP1+ Macrophages
-0.000417862	-4.29427	-0.233829	0.816144	0.881435	-8.91239	SOD2	SPP1+ Macrophages
-0.000195499	-4.04676	-0.202463	0.840438	0.889876	-8.91937	PKM	SPP1+ Macrophages
0.00018677	-5.34699	0.122947	0.902679	0.937397	-8.93257	HMGA1	SPP1+ Macrophages
-2.14391e-05	-1.98305	-0.0376956	0.970092	0.983987	-8.93957	VIM	SPP1+ Macrophages
2.12654e-05	-4.62579	0.0201784	0.983987	0.983987	-8.94008	AIF1	SPP1+ Macrophages
-0.0137613	-3.34999	-6.60242	3.34576e-08	6.35694e-07	6.818	EPAS1	Neutrophils
0.00870428	-3.63846	4.27504	9.32477e-05	0.000885854	-1.03258	HLA-DRA	Neutrophils
0.00519817	-2.33564	3.87089	0.000330522	0.00209331	-2.26292	SOD2	Neutrophils
0.00398773	-3.63893	2.85691	0.00633065	0.0300706	-5.0655	HIF1A	Neutrophils
-0.00529774	-3.26045	-2.31671	0.0249479	0.0758199	-6.31556	S100A12	Neutrophils
-0.00299969	-3.18462	-2.2708	0.0277364	0.0758199	-6.41116	SLC25A37	Neutrophils
0.00481956	-2.87463	2.26883	0.0279336	0.0758199	-6.41634	LYZ	Neutrophils
-0.0028307	-2.00514	-2.15874	0.0359569	0.0775953	-6.64079	S100A8	Neutrophils
-0.00294488	-3.69536	-2.1491	0.0367557	0.0775953	-6.6601	FCER1G	Neutrophils
0.00436654	-3.84609	2.05991	0.0449943	0.0854892	-6.836	IRF1	Neutrophils
-0.00161309	-2.23628	-1.46794	0.148715	0.256871	-7.83417	S100A9	Neutrophils
0.0035869	-3.65233	1.37596	0.175383	0.27769	-7.96222	FCGR3A	Neutrophils
0.0012239	-2.18158	1.29264	0.202392	0.295803	-8.07163	VIM	Neutrophils
-0.00107009	-2.50604	-1.16061	0.251606	0.341465	-8.23187	PTPRC	Neutrophils
-0.000828377	-3.49678	-1.08589	0.28301	0.358479	-8.31533	RHOA	Neutrophils
0.00144647	-2.81422	0.913553	0.365579	0.434125	-8.48755	ITGAX	Neutrophils
-0.000874946	-3.49043	-0.863452	0.392231	0.438376	-8.53226	PECAM1	Neutrophils
-0.00149452	-3.86242	-0.738366	0.46398	0.489756	-8.63311	SPARCL1	Neutrophils
0.000849584	-3.37575	0.671772	0.504986	0.504986	-8.6806	CD44	Neutrophils
-0.00774341	-4.27411	-7.63059	9.61826e-10	3.27021e-08	10.1983	PECAM1	Proliferating Myeloid
-0.00793813	-3.9849	-4.66028	2.66439e-05	0.000342576	0.0119114	MRC1	Proliferating Myeloid
-0.00484043	-3.99611	-4.62211	3.02273e-05	0.000342576	-0.111838	ATF4	Proliferating Myeloid
0.00392123	-2.20933	3.83755	0.000372881	0.00316949	-2.55699	HLA-DRA	Proliferating Myeloid
0.00596236	-3.69003	3.26868	0.00203421	0.0138327	-4.17962	HLA-DQA1	Proliferating Myeloid
0.0143013	-4.0941	3.02265	0.00411733	0.0233316	-4.83966	CCL18	Proliferating Myeloid
0.00190604	-3.40725	2.81367	0.00715038	0.0280224	-5.35794	CD44	Proliferating Myeloid
-0.00263014	-4.2409	-2.81012	0.00721799	0.0280224	-5.36666	ITGB1	Proliferating Myeloid
-0.00272744	-3.63602	-2.79981	0.00741769	0.0280224	-5.39193	FCER1G	Proliferating Myeloid
-0.00239725	-3.91158	-2.64096	0.011215	0.0381309	-5.77276	PKM	Proliferating Myeloid
-0.002801	-3.48971	-2.40441	0.0202283	0.0625239	-6.30886	PTPRC	Proliferating Myeloid
-0.0035922	-4.44211	-2.36387	0.0223082	0.0632066	-6.39685	FCGR3A	Proliferating Myeloid
0.00336525	-4.08142	2.26264	0.0283617	0.0741769	-6.61135	CST3	Proliferating Myeloid
-0.00400836	-4.48197	-2.15877	0.0360516	0.0875538	-6.8236	PLIN2	Proliferating Myeloid
-0.00351547	-3.63216	-1.99578	0.051822	0.117463	-7.14004	HIST1H1C	Proliferating Myeloid
-0.00156224	-4.09713	-1.79058	0.0798598	0.169702	-7.50841	TOP2A	Proliferating Myeloid
0.001939	-4.58613	1.6778	0.100082	0.200164	-7.69603	PDIA4	Proliferating Myeloid
-0.00313489	-4.37073	-1.63699	0.10837	0.202731	-7.76127	HIF1A	Proliferating Myeloid
-0.00179632	-3.89482	-1.61395	0.113291	0.202731	-7.79746	MKI67	Proliferating Myeloid
-0.00104329	-1.86443	-1.43151	0.158958	0.270229	-8.06771	VIM	Proliferating Myeloid
-0.00102255	-3.68567	-1.33045	0.189846	0.307369	-8.20463	RHOA	Proliferating Myeloid
-0.00112362	-4.01215	-1.26791	0.211129	0.32629	-8.28471	CTNNB1	Proliferating Myeloid
-0.00088777	-4.19235	-1.01145	0.317026	0.468648	-8.57504	CDK1	Proliferating Myeloid
0.00221049	-4.27438	0.911134	0.366915	0.519796	-8.67161	ITGAX	Proliferating Myeloid
0.00103816	-4.26841	0.785943	0.43588	0.592797	-8.77844	AIF1	Proliferating Myeloid
0.000785748	-4.46752	0.688501	0.494552	0.646721	-8.85096	HSPA5	Proliferating Myeloid
-0.00124479	-4.1225	-0.619628	0.538521	0.678138	-8.89655	SOD2	Proliferating Myeloid
0.00164626	-3.21184	0.579982	0.564721	0.685732	-8.92065	FN1	Proliferating Myeloid
-0.000668458	-3.75818	-0.463539	0.645136	0.756367	-8.98234	CD68	Proliferating Myeloid
0.000504497	-4.52438	0.22878	0.820041	0.876332	-9.0651	STAT1	Proliferating Myeloid
-0.00021058	-3.95591	-0.22585	0.822306	0.876332	-9.06578	PDIA3	Proliferating Myeloid
0.000225751	-2.05665	0.222648	0.824783	0.876332	-9.06651	LYZ	Proliferating Myeloid
0.000105661	-4.64026	0.0931258	0.926203	0.940263	-9.08739	CENPF	Proliferating Myeloid
-8.55122e-05	-3.03232	-0.0753446	0.940263	0.940263	-9.08892	MS4A7	Proliferating Myeloid
0.00892644	-3.77033	4.56969	3.51274e-05	0.000717941	0.155087	IL7R	Migratory DCs
0.00596776	-3.62815	4.55736	3.58971e-05	0.000717941	0.130554	CD44	Migratory DCs
0.00950561	-4.0083	4.35287	7.1518e-05	0.000953574	-0.53965	CCL22	Migratory DCs
-0.00436051	-4.01474	-3.89172	0.000307346	0.00307346	-1.95739	RHOA	Migratory DCs
0.00896267	-3.79879	3.5532	0.000875274	0.00700219	-2.96058	LAMP3	Migratory DCs
0.00915831	-4.1733	3.31593	0.00176088	0.0106184	-3.6262	CCR7	Migratory DCs
-0.00471128	-4.55357	-3.28243	0.00192655	0.0106184	-3.7133	STAT6	Migratory DCs
0.00668046	-4.22925	3.25093	0.00212368	0.0106184	-3.8036	SOD2	Migratory DCs
-0.00535867	-3.70994	-2.81793	0.00703536	0.0304019	-4.92544	FN1	Migratory DCs
0.00793829	-4.35655	2.78879	0.00760047	0.0304019	-4.99694	COL1A1	Migratory DCs
-0.00484491	-4.97515	-2.57208	0.0133107	0.0484024	-5.51158	PECAM1	Migratory DCs
-0.00374472	-4.42472	-2.44302	0.0183062	0.0610205	-5.80186	ITGB1	Migratory DCs
-0.0028044	-3.56505	-2.23178	0.0303474	0.0933768	-6.25405	PTPRC	Migratory DCs
-0.00284876	-4.47704	-2.1089	0.0402116	0.11489	-6.50181	HIF1A	Migratory DCs
-0.00282029	-4.74427	-1.8569	0.0694856	0.174366	-6.97294	HSPA5	Migratory DCs
-0.00207716	-2.76057	-1.85511	0.0697462	0.174366	-6.97611	HLA-DQA1	Migratory DCs
-0.00208041	-4.97822	-1.6388	0.107813	0.247593	-7.33857	CD4	Migratory DCs
-0.00289619	-4.69016	-1.6165	0.112643	0.247593	-7.37377	FCER1G	Migratory DCs
-0.00201817	-4.13674	-1.57481	0.121889	0.247593	-7.43814	CTNNB1	Migratory DCs
0.00307196	-4.23611	1.56695	0.123797	0.247593	-7.45018	NFKB1	Migratory DCs
0.0031821	-4.19905	1.4354	0.157757	0.30049	-7.64259	GPR183	Migratory DCs
-0.00309053	-4.07938	-1.34224	0.185931	0.338056	-7.76949	MS4A7	Migratory DCs
0.00233811	-3.89573	0.849986	0.399618	0.694987	-8.306	COL3A1	Migratory DCs
-0.000917419	-4.42046	-0.797446	0.429131	0.715218	-8.34961	PKM	Migratory DCs
-0.00106755	-3.72156	-0.709072	0.48172	0.770751	-8.41675	ATF4	Migratory DCs
0.000934394	-4.18466	0.626463	0.533988	0.772811	-8.47253	PDIA3	Migratory DCs
0.00151958	-4.85066	0.615142	0.541411	0.772811	-8.47961	STAT1	Migratory DCs
0.00143863	-2.63282	0.591388	0.557078	0.772811	-8.49413	LYZ	Migratory DCs
0.00133599	-4.17207	0.563349	0.57586	0.772811	-8.51054	HLA-DQB1	Migratory DCs
-0.00141018	-4.61589	-0.557808	0.579608	0.772811	-8.51369	PTGDS	Migratory DCs
0.00130177	-3.95503	0.501529	0.618326	0.797841	-8.54394	COL1A2	Migratory DCs
0.000826401	-4.046	0.446921	0.656973	0.821216	-8.57025	LUM	Migratory DCs
0.00090927	-3.55523	0.386241	0.701051	0.849759	-8.59596	CST3	Migratory DCs
0.000830552	-4.80103	0.338216	0.736698	0.853492	-8.61367	ACTA2	Migratory DCs
0.00033354	-1.92455	0.316865	0.752724	0.853492	-8.6208	HLA-DRA	Migratory DCs
0.000531416	-4.68919	0.244077	0.808228	0.853492	-8.6416	ICAM1	Migratory DCs
0.000643548	-4.47218	0.242908	0.809127	0.853492	-8.64189	ITGAX	Migratory DCs
-0.000681722	-4.6373	-0.240715	0.810817	0.853492	-8.64243	CXCR4	Migratory DCs
0.000149908	-4.21909	0.0702837	0.944264	0.952422	-8.66947	HERPUD1	Migratory DCs
-5.06484e-05	-2.055	-0.0599786	0.952422	0.952422	-8.67015	VIM	Migratory DCs
-0.0065301	-3.77427	-3.78047	0.000428069	0.0218315	-2.20551	MRC1	Macrophages - IFN-activated
0.00875886	-4.77876	3.4628	0.00112395	0.0259503	-3.1297	HERPUD1	Macrophages - IFN-activated
-0.00609016	-4.3594	-3.35916	0.00152649	0.0259503	-3.42075	CTNNB1	Macrophages - IFN-activated
0.00753606	-4.66892	3.19872	0.00242913	0.0303492	-3.86025	CD14	Macrophages - IFN-activated
-0.00453776	-3.82378	-3.12736	0.00297541	0.0303492	-4.05124	IFIT3	Macrophages - IFN-activated
0.00913365	-5.05435	2.89084	0.00574209	0.0488078	-4.66495	COL1A2	Macrophages - IFN-activated
0.00772902	-5.27815	2.8159	0.00702241	0.0511633	-4.85164	GPR183	Macrophages - IFN-activated
0.00984321	-4.50075	2.76193	0.00810313	0.0513767	-4.98392	CCL2	Macrophages - IFN-activated
-0.00420067	-4.41748	-2.69586	0.00961328	0.0513767	-5.14207	ATF4	Macrophages - IFN-activated
-0.00545185	-4.79522	-2.66828	0.010327	0.0513767	-5.2078	IDH1	Macrophages - IFN-activated
0.00654823	-4.40657	2.64098	0.0110813	0.0513767	-5.27239	RNASE1	Macrophages - IFN-activated
0.0076416	-5.30925	2.38608	0.0209957	0.0892315	-5.85145	LUM	Macrophages - IFN-activated
-0.00573186	-4.50566	-2.27563	0.0273086	0.107134	-6.08702	PLIN2	Macrophages - IFN-activated
0.00458303	-5.34536	2.20811	0.0319799	0.113342	-6.22698	CD86	Macrophages - IFN-activated
-0.0036577	-4.21019	-2.17463	0.0345484	0.113342	-6.2951	IFIT2	Macrophages - IFN-activated
-0.00427729	-4.47282	-2.16206	0.0355584	0.113342	-6.32045	PECAM1	Macrophages - IFN-activated
-0.00338249	-3.60324	-2.01138	0.0498409	0.149523	-6.61486	CD68	Macrophages - IFN-activated
0.00209632	-2.34734	1.921	0.0606001	0.1717	-6.7828	HLA-DRA	Macrophages - IFN-activated
-0.00373576	-4.18193	-1.86508	0.0682049	0.174795	-6.88338	FCGR3A	Macrophages - IFN-activated
0.00407351	-3.94694	1.8627	0.068547	0.174795	-6.88762	HLA-DQA1	Macrophages - IFN-activated
0.00500371	-4.41457	1.76341	0.0841565	0.20438	-7.05975	ITGAX	Macrophages - IFN-activated
-0.00187926	-4.32992	-1.34058	0.186281	0.39276	-7.69702	AIF1	Macrophages - IFN-activated
-0.00189921	-4.29855	-1.28629	0.204427	0.39276	-7.76727	OAS2	Macrophages - IFN-activated
-0.00223441	-2.98739	-1.27852	0.207129	0.39276	-7.77711	MS4A7	Macrophages - IFN-activated
-0.00232245	-4.9551	-1.27469	0.208471	0.39276	-7.78193	TGFB1	Macrophages - IFN-activated
0.0038508	-4.54131	1.26564	0.211712	0.39276	-7.79326	SOD2	Macrophages - IFN-activated
-0.0014552	-2.19515	-1.22045	0.228176	0.39276	-7.84883	VIM	Macrophages - IFN-activated
-0.00198805	-4.35019	-1.19815	0.23666	0.39276	-7.87553	PKM	Macrophages - IFN-activated
0.00448037	-5.12507	1.18505	0.241796	0.39276	-7.89098	COL3A1	Macrophages - IFN-activated
0.00191404	-3.64609	1.18326	0.242453	0.39276	-7.89311	CD44	Macrophages - IFN-activated
-0.00168657	-4.75929	-1.16165	0.251045	0.39276	-7.91826	XBP1	Macrophages - IFN-activated
0.00443769	-4.09188	1.14963	0.255957	0.39276	-7.93201	CCL18	Macrophages - IFN-activated
0.0018699	-3.75666	1.14218	0.258968	0.39276	-7.94053	STAT1	Macrophages - IFN-activated
0.00246599	-3.61706	1.13523	0.26184	0.39276	-7.94839	FN1	Macrophages - IFN-activated
-0.00166236	-4.25689	-1.10464	0.274747	0.400345	-7.98246	PDIA3	Macrophages - IFN-activated
0.00162446	-4.5053	0.841294	0.404298	0.559213	-8.23879	CST3	Macrophages - IFN-activated
0.0014538	-2.62332	0.821343	0.415457	0.559213	-8.25548	LYZ	Macrophages - IFN-activated
0.00234359	-4.86628	0.819249	0.416669	0.559213	-8.25717	HLA-DQB1	Macrophages - IFN-activated
-0.000892873	-3.52136	-0.789804	0.433474	0.56685	-8.28105	FCER1G	Macrophages - IFN-activated
-0.00161428	-5.07017	-0.670665	0.505604	0.644646	-8.36884	AXL	Macrophages - IFN-activated
-0.00116122	-4.9598	-0.603631	0.548892	0.682769	-8.41206	PDIA4	Macrophages - IFN-activated
-0.0010074	-4.74093	-0.520696	0.60494	0.73457	-8.45931	ITGB1	Macrophages - IFN-activated
0.00113553	-4.49151	0.499017	0.620015	0.735367	-8.47053	HSPA5	Macrophages - IFN-activated
-0.000628813	-4.18162	-0.405746	0.686707	0.786647	-8.51339	OAS3	Macrophages - IFN-activated
-0.000742004	-5.22207	-0.39564	0.6941	0.786647	-8.51751	SPCS3	Macrophages - IFN-activated
-0.000793761	-4.25696	-0.36106	0.719617	0.793553	-8.53082	IFIT1	Macrophages - IFN-activated
0.000641161	-4.70411	0.324618	0.746861	0.793553	-8.54353	HIF1A	Macrophages - IFN-activated
-0.000598933	-4.56953	-0.324603	0.746873	0.793553	-8.54354	HAVCR2	Macrophages - IFN-activated
-0.000309783	-3.87885	-0.249266	0.804204	0.837029	-8.56555	PTPRC	Macrophages - IFN-activated
0.000146058	-4.0779	0.110903	0.912149	0.930392	-8.59096	RHOA	Macrophages - IFN-activated
-7.70974e-05	-5.04041	-0.034715	0.972449	0.972449	-8.59661	SLC1A3	Macrophages - IFN-activated
-0.0196294	-4.58586	-8.96817	1.17232e-11	5.27546e-10	14.6395	EPAS1	Monocytes/MDMs
-0.00733655	-3.98159	-5.96289	3.21387e-07	7.23121e-06	4.37528	PECAM1	Monocytes/MDMs
0.00868638	-2.47884	5.72317	7.43347e-07	1.11502e-05	3.54256	HLA-DRA	Monocytes/MDMs
0.0137916	-4.27221	5.25198	3.77164e-06	4.24309e-05	1.93409	HLA-DQA1	Monocytes/MDMs
0.00840647	-4.5962	4.14353	0.000145272	0.00130745	-1.64965	GPR183	Monocytes/MDMs
-0.0033665	-4.20488	-4.06961	0.000181704	0.00136278	-1.86898	ATF4	Monocytes/MDMs
-0.00258994	-3.76877	-3.88702	0.000321686	0.00206798	-2.42196	RHOA	Monocytes/MDMs
0.00377913	-1.83307	3.66404	0.0006367	0.0032452	-3.07946	LYZ	Monocytes/MDMs
-0.00635445	-4.18397	-3.66001	0.000649039	0.0032452	-3.09621	S100A9	Monocytes/MDMs
0.00365515	-5.09161	3.47683	0.00111386	0.00495364	-3.61481	CD4	Monocytes/MDMs
-0.00931719	-4.8487	-3.45046	0.00121089	0.00495364	-3.69297	SPARCL1	Monocytes/MDMs
-0.00339052	-4.28404	-3.40143	0.00138988	0.00521205	-3.8258	ITGB1	Monocytes/MDMs
-0.00333138	-4.49807	-3.03113	0.00397964	0.0137757	-4.8198	STAT6	Monocytes/MDMs
0.00206959	-3.29675	3.00055	0.0043288	0.013914	-4.89856	CD44	Monocytes/MDMs
-0.00281299	-4.09689	-2.87787	0.00603765	0.018113	-5.20896	CD68	Monocytes/MDMs
-0.00286215	-4.94695	-2.59592	0.0125972	0.0352563	-5.88725	ACTA2	Monocytes/MDMs
-0.00185206	-3.75503	-2.56072	0.0137674	0.0352563	-5.96834	AIF1	Monocytes/MDMs
-0.00779927	-4.79154	-2.53044	0.0148843	0.0352563	-6.03851	S100A12	Monocytes/MDMs
-0.00213651	-4.23639	-2.52953	0.014886	0.0352563	-6.03947	PKM	Monocytes/MDMs
-0.00202201	-3.36151	-2.42054	0.0194738	0.0429375	-6.28281	PTPRC	Monocytes/MDMs
-0.00538382	-3.69636	-2.40956	0.0200375	0.0429375	-6.30775	S100A8	Monocytes/MDMs
-0.00218088	-4.68387	-2.24919	0.0292956	0.0599228	-6.6484	TGFB1	Monocytes/MDMs
-0.00434189	-4.39158	-2.19863	0.0329813	0.0630777	-6.75274	FCGR3A	Monocytes/MDMs
0.00333137	-3.59955	2.18964	0.0336414	0.0630777	-6.77064	FCN1	Monocytes/MDMs
0.00361993	-4.31142	1.91224	0.0620955	0.111772	-7.30327	ITGAX	Monocytes/MDMs
-0.00253815	-4.77793	-1.85485	0.0700104	0.121172	-7.40565	ITGAM	Monocytes/MDMs
0.00156979	-4.78176	1.64758	0.106206	0.17701	-7.75324	XBP1	Monocytes/MDMs
-0.000934482	-3.37652	-1.55003	0.127938	0.205615	-7.90421	FCER1G	Monocytes/MDMs
-0.00120287	-4.19064	-1.41417	0.163999	0.254481	-8.10057	PDIA3	Monocytes/MDMs
-0.00119104	-4.86846	-1.34136	0.186344	0.275655	-8.199	SPCS3	Monocytes/MDMs
0.00143969	-4.50038	1.33041	0.189896	0.275655	-8.21339	HSPA5	Monocytes/MDMs
0.00197032	-4.37114	1.23211	0.224162	0.315228	-8.3376	HERPUD1	Monocytes/MDMs
0.00135433	-4.29343	0.768485	0.446133	0.608364	-8.80077	FN1	Monocytes/MDMs
0.00145075	-4.70226	0.644702	0.522328	0.691316	-8.88916	STAT1	Monocytes/MDMs
0.00056988	-4.03003	0.600473	0.551117	0.708579	-8.91709	CST3	Monocytes/MDMs
0.000800782	-4.35366	0.531131	0.597874	0.744415	-8.95688	HIF1A	Monocytes/MDMs
-0.000532643	-5.10622	-0.510573	0.612074	0.744415	-8.96776	PDIA4	Monocytes/MDMs
-0.00069207	-3.49959	-0.486209	0.629119	0.745009	-8.98009	MS4A7	Monocytes/MDMs
-0.000223986	-2.18297	-0.371513	0.711949	0.805436	-9.03014	VIM	Monocytes/MDMs
-0.000381763	-4.92879	-0.366118	0.715943	0.805436	-9.03217	ATG7	Monocytes/MDMs
0.000423981	-4.06558	0.304096	0.762421	0.836804	-9.05334	CD14	Monocytes/MDMs
-0.000441923	-5.06131	-0.189178	0.850787	0.911558	-9.08225	PLIN2	Monocytes/MDMs
-0.000160761	-3.99722	-0.119056	0.905748	0.947875	-9.09329	SOD2	Monocytes/MDMs
5.17298e-05	-4.33232	0.0619262	0.950888	0.972499	-9.09857	CTNNB1	Monocytes/MDMs
-8.16703e-05	-4.43623	-0.0345792	0.972565	0.972565	-9.09992	MRC1	Monocytes/MDMs
0.0115828	-3.58625	4.51146	3.76356e-05	0.00192876	0.430013	HLA-DRA	Basophils
-0.0104047	-4.20351	-4.32554	7.01368e-05	0.00192876	-0.176461	VEGFA	Basophils
0.0135288	-4.00787	4.08035	0.000158367	0.00225351	-0.964775	SCGB3A2	Basophils
0.0145214	-4.44734	4.02401	0.000196314	0.00225351	-1.1658	KRT15	Basophils
0.0159889	-4.96092	4.01065	0.000204865	0.00225351	-1.20704	MMP7	Basophils
0.00626539	-3.84026	3.20815	0.0023008	0.0205122	-3.52558	CTNNB1	Basophils
0.0140832	-4.87397	3.17108	0.00261064	0.0205122	-3.6389	KRT5	Basophils
0.0116414	-5.1662	2.98625	0.00438741	0.0301634	-4.12554	KRT17	Basophils
0.00509551	-4.93731	2.64804	0.0107232	0.0655306	-4.95611	SPCS2	Basophils
0.00582846	-4.45404	2.59477	0.0123036	0.0676696	-5.0816	PDIA4	Basophils
-0.00689761	-4.13177	-2.47255	0.0167609	0.0783682	-5.36205	DUOX1	Basophils
0.00454874	-3.97226	2.46454	0.0170985	0.0783682	-5.38005	HSPA5	Basophils
-0.00476331	-3.89874	-2.2635	0.0278532	0.11784	-5.81672	ATF4	Basophils
0.0055836	-3.62453	2.09021	0.041561	0.163275	-6.16857	XBP1	Basophils
-0.00426416	-4.11216	-2.0563	0.0448446	0.16443	-6.23467	RHOA	Basophils
-0.00393184	-3.77285	-2.02454	0.0481221	0.16542	-6.29574	MGST1	Basophils
-0.00729645	-3.69006	-1.9603	0.0556185	0.179942	-6.41807	NAPSA	Basophils
0.00816884	-4.14118	1.839	0.071936	0.219805	-6.637	DMBT1	Basophils
0.00867534	-4.81065	1.75605	0.0852837	0.246874	-6.77967	SCGB1A1	Basophils
-0.00348964	-4.67553	-1.64678	0.1057	0.290676	-6.95837	HIF1A	Basophils
-0.00403205	-3.83267	-1.57837	0.120612	0.308305	-7.06536	NKX2-1	Basophils
0.00345742	-4.86156	1.52648	0.133017	0.308305	-7.14375	HYOU1	Basophils
-0.00370047	-4.69594	-1.52349	0.133761	0.308305	-7.14819	HERPUD1	Basophils
0.0046401	-4.93942	1.52041	0.134533	0.308305	-7.15277	WFDC2	Basophils
-0.00298859	-3.41685	-1.48409	0.143887	0.316552	-7.20601	VIM	Basophils
-0.00269421	-4.108	-1.2846	0.204689	0.421603	-7.47722	ITGB1	Basophils
-0.00280809	-4.13341	-1.25861	0.213855	0.421603	-7.50986	EPCAM	Basophils
-0.00300166	-4.99784	-1.25644	0.214634	0.421603	-7.51256	GSR	Basophils
0.00356088	-4.81319	1.18562	0.241222	0.446632	-7.59818	NUCB2	Basophils
-0.00300405	-4.90652	-1.17952	0.243617	0.446632	-7.60533	EHMT1	Basophils
0.00280108	-4.1837	1.14736	0.256544	0.455159	-7.64248	PKM	Basophils
0.00311707	-4.60646	1.05039	0.298451	0.512962	-7.74854	AGR3	Basophils
0.00268484	-4.86169	0.918676	0.362554	0.594532	-7.8782	SOX4	Basophils
-0.00227154	-4.74582	-0.909117	0.367529	0.594532	-7.88696	STAT6	Basophils
0.00207639	-5.11746	0.875866	0.385175	0.605276	-7.91674	WWTR1	Basophils
-0.00176751	-4.72773	-0.835567	0.407264	0.622209	-7.95138	BCL2L1	Basophils
0.00142113	-4.91802	0.73591	0.465129	0.688055	-8.0302	ITGAV	Basophils
-0.00179643	-3.86664	-0.719019	0.475384	0.688055	-8.0426	KRT18	Basophils
-0.00215329	-3.87141	-0.684479	0.496746	0.700346	-8.06706	ICAM1	Basophils
-0.00265734	-4.59533	-0.651527	0.517729	0.700346	-8.08915	CCN2	Basophils
0.00150901	-3.95363	0.642367	0.523488	0.700346	-8.09528	KRT8	Basophils
-0.00138742	-4.19437	-0.624884	0.53481	0.700346	-8.10648	YAP1	Basophils
0.00140856	-3.92996	0.519477	0.605657	0.774677	-8.16753	PDIA3	Basophils
0.000857687	-3.43028	0.438071	0.663169	0.828962	-8.20706	CPA3	Basophils
-0.000839838	-4.34837	-0.412204	0.681903	0.82966	-8.21823	ITGA3	Basophils
-0.00106306	-3.87998	-0.382959	0.703328	0.82966	-8.23004	RNASE1	Basophils
-0.000932579	-4.5237	-0.367421	0.714813	0.82966	-8.23596	EGFR	Basophils
-0.000649533	-3.48001	-0.354966	0.724067	0.82966	-8.24053	TPSAB1	Basophils
-0.000822716	-4.85479	-0.277783	0.782292	0.878083	-8.26536	STAT1	Basophils
-0.000410554	-4.97831	-0.187715	0.851839	0.937023	-8.2867	SELENOS	Basophils
-0.00049776	-4.14711	-0.156972	0.875882	0.944578	-8.29209	CEACAM6	Basophils
-0.000167059	-4.98795	-0.0696102	0.944774	0.974596	-8.30217	SPCS3	Basophils
-8.10471e-05	-4.36454	-0.039032	0.969016	0.974596	-8.30387	SOD2	Basophils
8.7989e-05	-3.21093	0.0367441	0.970831	0.974596	-8.30395	CD44	Basophils
7.4644e-05	-4.28559	0.0320004	0.974596	0.974596	-8.30412	EPAS1	Basophils
-0.00913182	-2.49111	-7.30688	3.12024e-09	9.67275e-08	8.99202	EPAS1	Venous
-0.00338037	-2.37775	-5.82089	5.24002e-07	8.12204e-06	3.86717	PECAM1	Venous
0.0196327	-4.31129	5.66841	9.00374e-07	9.30386e-06	3.33122	COL15A1	Venous
0.00832812	-3.52786	4.89321	1.25083e-05	9.69396e-05	0.72808	CD34	Venous
0.011661	-2.86828	4.80831	1.66013e-05	0.000102928	0.449513	POSTN	Venous
0.00763914	-3.54011	4.58944	3.42256e-05	0.000176832	-0.260824	PLVAP	Venous
-0.00437076	-3.95168	-4.43213	5.70678e-05	0.000252729	-0.761718	BMPR2	Venous
0.00254236	-1.92974	4.0244	0.000209368	0.0008113	-2.02796	VIM	Venous
0.00528568	-3.92553	3.93138	0.000281575	0.000969869	-2.31367	HLA-DRA	Venous
0.0065146	-4.58709	3.54879	0.000902844	0.00279882	-3.43473	MYC	Venous
-0.00222888	-3.75889	-3.36453	0.00154699	0.0043597	-3.94919	RHOA	Venous
-0.00252466	-3.77841	-3.23423	0.002251	0.00581507	-4.3048	PDIA3	Venous
-0.00816249	-4.06656	-3.13663	0.00297437	0.00709272	-4.56701	PTGDS	Venous
-0.00450908	-4.20556	-2.95572	0.00490176	0.0108539	-5.03558	ACTA2	Venous
-0.00162397	-3.70907	-2.32595	0.024448	0.0505258	-6.50864	ATF4	Venous
0.00324886	-4.02941	2.25846	0.0286912	0.0555892	-6.65095	HIF1A	Venous
0.00281493	-4.3475	2.18664	0.0338796	0.061574	-6.79823	GNG11	Venous
-0.00303096	-4.25401	-2.1631	0.0357526	0.061574	-6.84567	RNASE1	Venous
-0.00192665	-4.62967	-1.794	0.0793721	0.129502	-7.53291	SPCS3	Venous
0.00328577	-3.0913	1.70968	0.0940479	0.145774	-7.67438	CCN2	Venous
-0.00227631	-3.83916	-1.65802	0.104102	0.153674	-7.75809	FN1	Venous
-0.00108842	-3.32188	-1.39157	0.170695	0.240525	-8.15308	ITGB1	Venous
-0.000924853	-3.84628	-0.985384	0.329561	0.444191	-8.63119	CTNNB1	Venous
-0.000748878	-4.37534	-0.90016	0.372688	0.480215	-8.71172	WWTR1	Venous
0.00100054	-4.28364	0.872845	0.38727	0.480215	-8.73602	KDR	Venous
-0.000646132	-4.69151	-0.61863	0.539205	0.642898	-8.92731	PDIA4	Venous
-0.000376429	-2.29575	-0.342597	0.733458	0.823023	-9.06211	SPARCL1	Venous
0.000419011	-4.3042	0.329359	0.743375	0.823023	-9.06664	HSPA5	Venous
0.000316342	-3.99091	0.156634	0.876217	0.930936	-9.10946	SOD2	Venous
0.000209987	-4.52992	0.125204	0.900906	0.930936	-9.11398	COL1A2	Venous
-9.52847e-05	-3.38455	-0.0675909	0.946403	0.946403	-9.11965	ACKR1	Venous
0.00540849	-2.04687	6.53603	4.53211e-08	9.91249e-07	6.37391	VIM	Capillary
-0.011572	-4.55705	-6.48011	5.66428e-08	9.91249e-07	6.1543	ITGA3	Capillary
0.0104299	-4.03079	6.03749	2.60567e-07	3.03994e-06	4.63093	COL1A2	Capillary
0.0110692	-3.65094	5.80625	5.76912e-07	5.04798e-06	3.83953	CD34	Capillary
0.0124487	-4.1622	5.70914	8.04835e-07	5.63385e-06	3.50847	COL3A1	Capillary
-0.0189727	-4.27065	-5.15933	5.22032e-06	2.71355e-05	1.6553	IL7R	Capillary
-0.00317969	-2.31449	-5.14314	5.42709e-06	2.71355e-05	1.61457	PECAM1	Capillary
0.00720106	-3.78197	4.77005	1.91697e-05	8.38676e-05	0.373095	HLA-DRA	Capillary
-0.00581032	-1.97573	-4.64526	2.87722e-05	0.000111892	-0.0266582	EPAS1	Capillary
0.00507032	-3.59267	4.24264	0.000106222	0.000371776	-1.30368	FN1	Capillary
0.00550078	-4.49686	4.15083	0.00014273	0.000454142	-1.59052	CD44	Capillary
-0.0060321	-4.60304	-4.12121	0.000156848	0.000457474	-1.68206	BCL2L1	Capillary
0.00380144	-4.31382	3.78353	0.000445287	0.00119885	-2.69331	HSPA5	Capillary
-0.00385163	-3.73196	-3.73851	0.000510874	0.00127718	-2.8256	BMPR2	Capillary
-0.011654	-3.63184	-3.38809	0.00145776	0.00340145	-3.82795	FCN3	Capillary
0.00675029	-3.74359	2.81407	0.00719159	0.0157316	-5.32872	CCN2	Capillary
0.00193685	-3.41323	2.5636	0.0136923	0.0281901	-5.92172	ITGB1	Capillary
-0.0038055	-4.56311	-2.07505	0.0436415	0.081752	-6.9574	CLDN5	Capillary
0.00364311	-4.25545	2.06749	0.0443797	0.081752	-6.97203	ACTA2	Capillary
-0.00202004	-4.0672	-1.955	0.0566743	0.0953349	-7.18414	KDR	Capillary
0.00219525	-4.44208	1.95079	0.0572009	0.0953349	-7.19197	WWTR1	Capillary
0.0018588	-4.11764	1.52369	0.134458	0.21391	-7.90264	RNASE1	Capillary
-0.00208361	-4.28967	-1.48915	0.143319	0.218094	-7.95329	HERPUD1	Capillary
0.00103257	-3.75522	1.26125	0.213575	0.300985	-8.26073	CTNNB1	Capillary
-0.00244284	-4.16386	-1.24755	0.218554	0.300985	-8.27769	ICAM1	Capillary
-0.000911839	-3.62073	-1.23368	0.223589	0.300985	-8.29472	ATF4	Capillary
0.00095825	-4.40675	0.996162	0.324382	0.420495	-8.55806	ITGAV	Capillary
0.00151914	-4.39566	0.953978	0.345115	0.431394	-8.59919	SOD2	Capillary
0.0013107	-4.10368	0.806979	0.42386	0.511555	-8.72922	GNG11	Capillary
0.00169431	-4.24667	0.747281	0.458723	0.519835	-8.776	PTGDS	Capillary
0.000486948	-3.75099	0.744391	0.460425	0.519835	-8.7782	PDIA3	Capillary
-0.000424724	-3.57172	-0.672016	0.504935	0.552272	-8.83	RHOA	Capillary
-0.000506199	-4.677	-0.561326	0.577299	0.612287	-8.89916	SPCS3	Capillary
0.000486866	-4.5037	0.211767	0.83323	0.857737	-9.03666	STAT1	Capillary
0.000229113	-2.75028	0.103478	0.918037	0.918037	-9.05409	SPARCL1	Capillary
-0.00669172	-3.73323	-6.60997	3.11792e-08	8.1066e-07	6.68061	MRC1	Lymphatic
0.0079163	-1.71339	5.90425	3.68867e-07	4.79527e-06	4.21623	CCL21	Lymphatic
-0.00801179	-3.47435	-5.31969	2.7939e-06	2.42138e-05	2.20726	KDR	Lymphatic
-0.00449891	-3.91657	-4.38165	6.51257e-05	0.000423317	-0.888942	EPAS1	Lymphatic
-0.00502048	-4.27957	-4.00763	0.000216237	0.00112443	-2.05582	UBE2J1	Lymphatic
-0.0026951	-3.11404	-3.59317	0.000776361	0.00336423	-3.28703	ITGB1	Lymphatic
-0.00591131	-4.31102	-3.2758	0.0019773	0.00734427	-4.17739	BCL2L1	Lymphatic
0.00332627	-4.22484	2.49257	0.0162428	0.0527892	-6.13433	WWTR1	Lymphatic
-0.00153902	-3.49155	-2.31339	0.0250994	0.0725095	-6.52604	RHOA	Lymphatic
-0.00201216	-4.41104	-2.05985	0.0449432	0.116852	-7.03996	YAP1	Lymphatic
-0.00259097	-3.36666	-1.9848	0.0529879	0.125244	-7.18258	GNG11	Lymphatic
-0.00177315	-3.55686	-1.68152	0.0992596	0.201126	-7.71233	ATF4	Lymphatic
0.00243006	-4.1323	1.67488	0.100563	0.201126	-7.72307	HIF1A	Lymphatic
0.00236753	-4.33021	1.44804	0.154206	0.283685	-8.06689	HLA-DRA	Lymphatic
0.00347113	-3.86056	1.41504	0.163664	0.283685	-8.11312	CD34	Lymphatic
0.000920732	-2.88602	1.09474	0.279178	0.453664	-8.51008	PECAM1	Lymphatic
-0.000883789	-3.39426	-0.979577	0.332283	0.508197	-8.62932	CTNNB1	Lymphatic
0.00189541	-4.28806	0.902329	0.371494	0.536602	-8.70213	COL1A2	Lymphatic
0.000960201	-4.02308	0.761653	0.450051	0.586367	-8.81993	HSPA5	Lymphatic
0.00213434	-4.32878	0.760013	0.451051	0.586367	-8.82116	COL3A1	Lymphatic
-0.000751601	-4.43765	-0.702333	0.485916	0.597529	-8.86377	PKM	Lymphatic
-0.00085492	-4.44702	-0.670818	0.505602	0.597529	-8.88564	SPCS3	Lymphatic
-0.000511145	-3.62306	-0.630583	0.53135	0.600657	-8.91214	PDIA3	Lymphatic
0.000209542	-1.3108	0.304716	0.76192	0.825413	-9.06693	VIM	Lymphatic
0.000194825	-3.19762	0.115905	0.908219	0.944548	-9.10743	FABP4	Lymphatic
-6.63338e-05	-2.68011	-0.0596589	0.952679	0.952679	-9.11247	FN1	Lymphatic
-0.00308869	-2.29023	-5.06549	6.63189e-06	0.000177058	1.51871	PECAM1	Arteriole
0.00853998	-2.93281	4.9973	8.43135e-06	0.000177058	1.28337	FN1	Arteriole
0.00435214	-2.13922	4.76918	1.80316e-05	0.000252442	0.534199	VIM	Arteriole
0.00663531	-3.86719	4.23845	0.000103339	0.000958172	-1.1732	CD34	Arteriole
-0.00469336	-1.94991	-4.20776	0.000114068	0.000958172	-1.26931	EPAS1	Arteriole
0.00780857	-4.50805	3.95653	0.000256236	0.00179365	-2.0519	HLA-DRA	Arteriole
-0.00894792	-3.94314	-3.55072	0.000887508	0.00532505	-3.24714	VEGFA	Arteriole
0.00842692	-3.23556	3.31715	0.0017638	0.00925997	-3.90135	CCN2	Arteriole
-0.0078395	-4.9152	-3.12535	0.00304659	0.0134194	-4.41776	HIST1H1C	Arteriole
0.00303229	-3.46309	3.10655	0.00319508	0.0134194	-4.46405	ITGB1	Arteriole
-0.00395503	-4.80041	-2.9696	0.00466927	0.0178281	-4.81953	STAT6	Arteriole
-0.00292909	-4.88318	-2.71886	0.00912708	0.0306279	-5.44123	ZEB1	Arteriole
0.0032955	-4.83129	2.70428	0.00948008	0.0306279	-5.47616	XBP1	Arteriole
-0.00639845	-4.59417	-2.47362	0.0170573	0.0511719	-6.01135	PTGDS	Arteriole
-0.00435776	-3.56852	-2.18247	0.0341234	0.0955455	-6.6315	HERPUD1	Arteriole
-0.00284225	-4.82809	-2.09648	0.0414072	0.104661	-6.80211	BCL2L1	Arteriole
0.00403987	-4.77186	2.06826	0.0441618	0.104661	-6.85757	PDIA4	Arteriole
0.00246849	-4.85652	2.06063	0.0448549	0.104661	-6.87184	PKM	Arteriole
-0.0021522	-4.95578	-1.93811	0.058584	0.129501	-7.10244	EHMT1	Arteriole
0.00250789	-4.21532	1.7062	0.0945215	0.198495	-7.5055	HSPA5	Arteriole
0.00253668	-4.87771	1.62661	0.110456	0.220912	-7.6334	RAMP2	Arteriole
0.0016122	-3.94843	1.46046	0.150768	0.279783	-7.88266	CTNNB1	Arteriole
-0.00206046	-4.07271	-1.45157	0.153214	0.279783	-7.89531	RNASE1	Arteriole
-0.00149474	-4.57146	-1.35018	0.183377	0.320909	-8.03454	TGFB1	Arteriole
0.00164976	-4.93468	1.25809	0.214526	0.360403	-8.15289	GNG11	Arteriole
0.00095208	-3.86018	1.02222	0.311868	0.50291	-8.42004	PDIA3	Arteriole
0.00123827	-4.01887	0.985776	0.329253	0.50291	-8.45662	HIF1A	Arteriole
-0.00219958	-4.72791	-0.960483	0.341744	0.50291	-8.4812	ICAM1	Arteriole
-0.000901532	-3.97134	-0.94938	0.347247	0.50291	-8.49188	ATF4	Arteriole
-0.000924072	-3.83622	-0.844623	0.402568	0.563596	-8.58621	BMPR2	Arteriole
0.00127315	-4.77205	0.579143	0.565268	0.765846	-8.77701	STAT1	Arteriole
0.000829328	-4.5056	0.47028	0.640324	0.835299	-8.83501	CLDN5	Arteriole
0.000572226	-3.88695	0.447846	0.656307	0.835299	-8.84549	ACTA2	Arteriole
0.000286925	-4.65597	0.336707	0.737826	0.911432	-8.88985	YAP1	Arteriole
0.000383744	-3.87828	0.271702	0.787032	0.944438	-8.91	HEY1	Arteriole
0.000193545	-4.41653	0.16271	0.871439	0.952158	-8.93414	WWTR1	Arteriole
0.000188355	-4.76627	0.162668	0.871472	0.952158	-8.93415	SPCS3	Arteriole
0.000144525	-3.7995	0.149589	0.881724	0.952158	-8.93624	RHOA	Arteriole
0.000383652	-4.99551	0.130711	0.896564	0.952158	-8.93893	ATP2A3	Arteriole
0.000140163	-4.28765	0.117682	0.906817	0.952158	-8.94059	ITGAV	Arteriole
0.00017996	-3.14443	0.0849273	0.932681	0.955429	-8.94397	SPARCL1	Arteriole
3.2171e-06	-4.46843	0.00282801	0.997755	0.997755	-8.94765	UBE2J1	Arteriole
0.00626045	-4.19588	5.12817	5.34343e-06	7.88927e-05	1.4513	CD44	SMCs/Pericytes
0.00675863	-3.98977	5.07932	6.31142e-06	7.88927e-05	1.28702	HIF1A	SMCs/Pericytes
-0.00539679	-3.21667	-4.64812	2.69534e-05	0.000224612	-0.140925	EPAS1	SMCs/Pericytes
-0.00265115	-3.91787	-4.36893	6.68616e-05	0.000417885	-1.03165	RHOA	SMCs/Pericytes
-0.00377	-4.45576	-3.61935	0.000715754	0.00357877	-3.32405	STAT6	SMCs/Pericytes
-0.00446769	-4.1287	-3.52078	0.000962257	0.00400941	-3.6072	CSPG4	SMCs/Pericytes
-0.00322274	-4.19688	-3.07225	0.00351473	0.0112295	-4.83453	AXL	SMCs/Pericytes
0.00527874	-3.24459	3.0643	0.00359344	0.0112295	-4.85531	COL1A1	SMCs/Pericytes
-0.00244996	-3.5853	-2.9751	0.0045834	0.0127317	-5.08408	ATF4	SMCs/Pericytes
-0.00317633	-3.10061	-2.90306	0.00559322	0.013983	-5.26879	PDGFRB	SMCs/Pericytes
0.00144116	-2.09828	2.31619	0.0248825	0.0565511	-6.6336	VIM	SMCs/Pericytes
0.00264863	-1.9601	2.1203	0.0392411	0.0817522	-7.03613	ACTA2	SMCs/Pericytes
0.00186864	-4.39408	1.99546	0.0517148	0.0994516	-7.27664	HSPA5	SMCs/Pericytes
-0.00256967	-4.2136	-1.92792	0.0598664	0.106904	-7.40202	DCN	SMCs/Pericytes
-0.0010543	-2.9977	-1.65321	0.104842	0.168093	-7.87218	ITGB1	SMCs/Pericytes
0.00239826	-2.67	1.64021	0.10758	0.168093	-7.89293	COL1A2	SMCs/Pericytes
-0.00302251	-3.18702	-1.55543	0.126495	0.186022	-8.02417	CCN2	SMCs/Pericytes
0.000978113	-4.50582	1.48938	0.142955	0.192801	-8.12202	ITGAV	SMCs/Pericytes
0.00228817	-2.86518	1.4761	0.146528	0.192801	-8.14126	COL3A1	SMCs/Pericytes
-0.000956246	-3.95486	-1.31213	0.195743	0.244679	-8.36545	PDIA3	SMCs/Pericytes
0.00095758	-4.00615	1.11716	0.269516	0.320852	-8.59992	YAP1	SMCs/Pericytes
-0.000826703	-2.32999	-0.680085	0.499758	0.567907	-8.9938	SPARCL1	SMCs/Pericytes
0.000371351	-4.22826	0.205132	0.838347	0.911246	-9.20729	LUM	SMCs/Pericytes
-9.91271e-05	-2.36478	-0.106951	0.915276	0.953413	-9.22293	FN1	SMCs/Pericytes
-2.71823e-05	-4.02157	-0.0288623	0.977095	0.977095	-9.22834	CTNNB1	SMCs/Pericytes
0.030065	-4.59259	8.61729	4.50122e-11	1.17032e-09	13.3421	SFRP2	Alveolar FBs
-0.00875631	-4.05365	-7.26986	2.57827e-09	3.35175e-08	9.21866	EPAS1	Alveolar FBs
0.00860366	-3.06096	6.51321	3.81502e-08	3.30635e-07	6.52259	MEG3	Alveolar FBs
-0.0101855	-4.17178	-6.04671	2.00339e-07	1.3022e-06	4.86922	PDGFRA	Alveolar FBs
-0.00470571	-4.3486	-5.21419	3.72142e-06	1.93514e-05	1.97193	RHOA	Alveolar FBs
-0.00472084	-4.44794	-4.90877	1.06306e-05	4.60661e-05	0.937476	YAP1	Alveolar FBs
-0.00357909	-3.65533	-4.30525	8.00109e-05	0.000297183	-1.03861	ITGB1	Alveolar FBs
-0.00366945	-2.19558	-4.18605	0.000117907	0.000383198	-1.41576	FN1	Alveolar FBs
-0.00381653	-4.02359	-4.03934	0.00018892	0.00054577	-1.87302	ATF4	Alveolar FBs
0.00713533	-2.63524	3.93331	0.000264487	0.000687667	-2.19844	COL1A1	Alveolar FBs
-0.00447779	-4.14878	-3.87706	0.000315684	0.000746161	-2.36923	PDGFRB	Alveolar FBs
-0.00364595	-4.17726	-3.53226	0.000910789	0.00197338	-3.38634	PDIA3	Alveolar FBs
0.00336236	-2.39755	3.32999	0.00165882	0.00331764	-3.95686	COL1A2	Alveolar FBs
0.003584	-2.81644	3.14801	0.00280142	0.00520264	-4.4519	LUM	Alveolar FBs
0.00419535	-3.0011	3.00762	0.00415252	0.00719769	-4.82112	PTGDS	Alveolar FBs
0.00335678	-2.38531	2.45238	0.0178115	0.0289437	-6.16151	COL3A1	Alveolar FBs
-0.00359426	-3.16264	-2.21348	0.0315656	0.0482768	-6.67304	SPARCL1	Alveolar FBs
-0.00501783	-3.10895	-2.16221	0.0357201	0.0515957	-6.7794	CCN2	Alveolar FBs
-0.00154368	-4.46242	-1.35979	0.18014	0.246507	-8.12914	CTNNB1	Alveolar FBs
-0.00188327	-3.66538	-1.19769	0.236816	0.307861	-8.33376	ACTA2	Alveolar FBs
0.00140091	-4.37262	0.849688	0.399644	0.469932	-8.68941	HIF1A	Alveolar FBs
0.00112447	-4.11882	0.835756	0.407362	0.469932	-8.70122	HLA-DRA	Alveolar FBs
-0.00125565	-3.67316	-0.820868	0.415709	0.469932	-8.71363	SOD2	Alveolar FBs
0.00068105	-4.01716	0.715278	0.477842	0.517662	-8.79538	CD44	Alveolar FBs
0.000482643	-2.26128	0.657155	0.514165	0.520293	-8.83569	VIM	Alveolar FBs
0.000813688	-3.45748	0.647572	0.520293	0.520293	-8.84201	DCN	Alveolar FBs
-0.00822847	-3.72752	-6.07173	1.6455e-07	4.77195e-06	5.14336	EPAS1	Proliferating FBs
-0.00443964	-4.05195	-4.4695	4.38625e-05	0.000636006	-0.371599	RHOA	Proliferating FBs
0.00720184	-3.20349	4.16925	0.000120079	0.00116076	-1.34918	MEG3	Proliferating FBs
0.00772617	-2.64323	3.82759	0.000358466	0.00259888	-2.40643	COL1A1	Proliferating FBs
-0.00427861	-4.04292	-3.08976	0.00325652	0.0188878	-4.50608	PDGFRB	Proliferating FBs
0.00443098	-3.18496	2.96252	0.00464584	0.0224549	-4.83834	LUM	Proliferating FBs
-0.00323795	-4.03581	-2.75379	0.00814339	0.0324721	-5.35981	PDIA3	Proliferating FBs
0.00436426	-3.60097	2.71895	0.00895782	0.0324721	-5.44638	PTGDS	Proliferating FBs
0.00353699	-2.43997	2.55807	0.0135757	0.0395976	-5.82667	COL3A1	Proliferating FBs
-0.00281753	-4.40153	-2.52301	0.0147962	0.0395976	-5.90588	YAP1	Proliferating FBs
0.00278295	-2.45324	2.51706	0.0150198	0.0395976	-5.91948	COL1A2	Proliferating FBs
-0.00220713	-2.30968	-2.41954	0.0191447	0.0462663	-6.13866	FN1	Proliferating FBs
-0.00486686	-3.21468	-2.2471	0.0290403	0.0647821	-6.50996	CCN2	Proliferating FBs
-0.00256305	-3.83912	-2.18985	0.0331345	0.0686358	-6.62729	ATF4	Proliferating FBs
-0.00203036	-3.42193	-2.09476	0.0411792	0.0796131	-6.81781	ITGB1	Proliferating FBs
-0.0027371	-4.48237	-1.9199	0.0605368	0.109723	-7.1497	TOP2A	Proliferating FBs
-0.00194292	-4.59959	-1.61324	0.112866	0.182039	-7.66961	CDK1	Proliferating FBs
-0.00257803	-4.15397	-1.61299	0.11299	0.182039	-7.67008	SOD2	Proliferating FBs
-0.0022015	-4.49741	-1.52472	0.133576	0.20388	-7.80469	HLA-DRA	Proliferating FBs
0.00174815	-4.68847	1.401	0.167269	0.24254	-7.98172	ITGAV	Proliferating FBs
-0.00150787	-4.22653	-1.23815	0.22133	0.305646	-8.19353	CTNNB1	Proliferating FBs
-0.00204804	-2.99959	-1.18531	0.24145	0.318275	-8.25693	SPARCL1	Proliferating FBs
0.00198612	-4.30961	1.14545	0.257431	0.324587	-8.30306	HIF1A	Proliferating FBs
-0.00131942	-4.77637	-1.10443	0.274592	0.331799	-8.34901	CENPF	Proliferating FBs
0.00177145	-3.03791	0.905825	0.369337	0.42843	-8.54847	ACTA2	Proliferating FBs
-0.000528256	-2.10665	-0.64175	0.52391	0.584361	-8.75435	VIM	Proliferating FBs
0.000589056	-4.21581	0.564307	0.575019	0.617613	-8.80162	CD44	Proliferating FBs
0.000473302	-3.77256	0.304272	0.762173	0.780632	-8.91627	DCN	Proliferating FBs
-0.000315381	-4.57485	-0.279972	0.780632	0.780632	-8.92351	HSPA5	Proliferating FBs
0.0323674	-4.87042	10.0896	3.35798e-13	1.40079e-11	18.3935	SFRP2	Inflammatory FBs
-0.0113674	-4.50847	-9.79043	4.59274e-13	1.40079e-11	18.0296	EPAS1	Inflammatory FBs
0.0144616	-3.33009	8.32002	6.79809e-11	1.38228e-09	12.9896	MEG3	Inflammatory FBs
-0.00753793	-5.58225	-7.1735	3.80587e-09	5.80395e-08	8.94618	BMPR2	Inflammatory FBs
-0.00677555	-5.27571	-5.7731	5.41356e-07	6.60455e-06	3.99792	CST3	Inflammatory FBs
0.0120137	-5.2658	5.51781	1.32351e-06	1.12266e-05	3.11113	COL15A1	Inflammatory FBs
-0.00814529	-4.10189	-5.48167	1.50124e-06	1.12266e-05	2.98632	PDGFRA	Inflammatory FBs
-0.00461887	-3.9379	-5.47984	1.51088e-06	1.12266e-05	2.97997	ITGB1	Inflammatory FBs
-0.00530136	-4.79042	-5.42468	1.83078e-06	1.12266e-05	2.78983	RHOA	Inflammatory FBs
-0.0049696	-4.56704	-5.42316	1.84043e-06	1.12266e-05	2.78462	YAP1	Inflammatory FBs
-0.00538665	-4.93403	-5.02346	7.31082e-06	4.05418e-05	1.42238	STAT6	Inflammatory FBs
-0.0044838	-5.58561	-4.50881	4.14295e-05	0.000199108	-0.280389	SPCS2	Inflammatory FBs
-0.00810707	-5.53248	-4.50159	4.24328e-05	0.000199108	-0.303783	EGFR	Inflammatory FBs
-0.00509747	-5.44595	-4.26124	9.33827e-05	0.000406882	-1.07316	SPCS3	Inflammatory FBs
-0.0040456	-4.30506	-4.15508	0.000131642	0.000503266	-1.40695	ATF4	Inflammatory FBs
-0.00488579	-4.72372	-4.15423	0.000132004	0.000503266	-1.40962	PDGFRB	Inflammatory FBs
0.00552839	-2.98787	3.98349	0.000227665	0.000816916	-1.93785	PTGDS	Inflammatory FBs
-0.00351493	-2.31197	-3.75881	0.00045968	0.00144524	-2.61555	FN1	Inflammatory FBs
-0.00470652	-5.44925	-3.75076	0.00047124	0.00144524	-2.63943	SMAD4	Inflammatory FBs
0.0154597	-4.92687	3.75293	0.000492442	0.00144524	-2.6702	CCL2	Inflammatory FBs
-0.00429357	-4.40858	-3.73313	0.000497542	0.00144524	-2.69164	PDIA3	Inflammatory FBs
-0.00492593	-5.57416	-3.64414	0.000653374	0.00181163	-2.95312	NHSL2	Inflammatory FBs
0.00609778	-5.195	3.57969	0.00079442	0.00208932	-3.14027	VEGFA	Inflammatory FBs
-0.00420762	-5.53481	-3.56837	0.00082203	0.00208932	-3.17294	LMAN1	Inflammatory FBs
0.0057026	-2.88299	3.4383	0.00121263	0.00286047	-3.54387	COL1A1	Inflammatory FBs
0.00378097	-2.95759	3.43647	0.00121922	0.00286047	-3.54903	LUM	Inflammatory FBs
-0.00666832	-4.6895	-3.40137	0.00135243	0.0030555	-3.64768	ACTA2	Inflammatory FBs
0.012689	-5.87162	3.15594	0.00283233	0.00617042	-4.33854	HAS2	Inflammatory FBs
-0.00288745	-5.531	-3.01055	0.00413399	0.00869563	-4.70184	UBE2J1	Inflammatory FBs
-0.00368877	-5.3094	-2.85575	0.00630624	0.0128227	-5.09526	PDIA4	Inflammatory FBs
0.00278362	-2.64022	2.73581	0.00867259	0.0170654	-5.38986	COL1A2	Inflammatory FBs
-0.0032141	-5.43867	-2.55494	0.0138168	0.0261696	-5.81642	EHMT1	Inflammatory FBs
0.00394357	-5.53395	2.54528	0.0141573	0.0261696	-5.83858	SNAI2	Inflammatory FBs
0.00430882	-4.40126	2.36398	0.0221376	0.0397174	-6.2424	FGF7	Inflammatory FBs
-0.00329197	-5.40585	-2.29066	0.0263777	0.0459725	-6.39901	AXL	Inflammatory FBs
-0.00272983	-5.25712	-2.23099	0.0303468	0.0514209	-6.52351	PKM	Inflammatory FBs
-0.0035531	-3.46738	-2.20306	0.0323806	0.0533842	-6.58089	SPARCL1	Inflammatory FBs
0.00180725	-5.20834	2.16343	0.0354722	0.0569423	-6.66126	ITGAV	Inflammatory FBs
-0.00263896	-5.48348	-1.69041	0.0973778	0.152309	-7.52431	HYOU1	Inflammatory FBs
0.00200038	-3.59847	1.57758	0.121173	0.183147	-7.70261	DCN	Inflammatory FBs
0.00315597	-5.77078	1.56926	0.123099	0.183147	-7.71531	SOX4	Inflammatory FBs
-0.00336565	-3.23443	-1.54198	0.129588	0.188211	-7.75656	CCN2	Inflammatory FBs
0.00180673	-4.88186	1.51122	0.137231	0.194677	-7.80228	XBP1	Inflammatory FBs
-0.00188797	-5.26583	-1.34728	0.18416	0.251062	-8.03168	HERPUD1	Inflammatory FBs
-0.0015475	-4.72666	-1.34401	0.18521	0.251062	-8.03602	CTNNB1	Inflammatory FBs
0.00172674	-4.27997	1.30682	0.197447	0.261832	-8.08455	CD44	Inflammatory FBs
0.00165924	-5.59487	1.20971	0.232265	0.30145	-8.2053	GSR	Inflammatory FBs
0.00122442	-5.25741	1.05547	0.296447	0.376734	-8.37893	SELENOS	Inflammatory FBs
-0.00190673	-5.17986	-1.01422	0.315517	0.391074	-8.42155	AXIN2	Inflammatory FBs
0.0014708	-5.43275	1.00362	0.320553	0.391074	-8.43225	LPAR1	Inflammatory FBs
0.00124739	-2.73588	0.85503	0.396746	0.465556	-8.57068	COL3A1	Inflammatory FBs
-0.00126203	-5.01938	-0.854807	0.396868	0.465556	-8.57087	HLA-DRA	Inflammatory FBs
-0.00161585	-5.6168	-0.80386	0.425407	0.489619	-8.61338	MGST1	Inflammatory FBs
-0.000992255	-4.84345	-0.676939	0.501666	0.566696	-8.7082	FAS	Inflammatory FBs
0.0011447	-5.64877	0.549848	0.584951	0.648764	-8.78713	AKR1C1	Inflammatory FBs
0.000578167	-4.79679	0.453733	0.652048	0.710267	-8.83609	HSPA5	Inflammatory FBs
-0.000428355	-4.70195	-0.196002	0.845428	0.904757	-8.92132	ICAM1	Inflammatory FBs
-0.00020522	-4.50661	-0.100741	0.920172	0.967767	-8.93573	HIF1A	Inflammatory FBs
9.21342e-05	-3.74409	0.0592075	0.953031	0.978771	-8.93912	SOD2	Inflammatory FBs
-5.3373e-05	-5.18651	-0.0310335	0.97537	0.978771	-8.94042	STAT1	Inflammatory FBs
-2.09023e-05	-2.63308	-0.0267478	0.978771	0.978771	-8.94055	VIM	Inflammatory FBs
-0.0145944	-4.52651	-6.75082	2.12512e-08	6.58787e-07	7.36833	PDGFRA	Activated Fibrotic FBs
0.0199078	-4.42602	5.40223	2.23575e-06	2.49901e-05	2.72967	SFRP2	Activated Fibrotic FBs
-0.00649685	-4.25232	-5.37444	2.4184e-06	2.49901e-05	2.6496	ATF4	Activated Fibrotic FBs
-0.00582091	-4.69719	-5.14726	5.24038e-06	4.06129e-05	1.88492	RHOA	Activated Fibrotic FBs
-0.00612285	-3.9589	-5.04449	7.4182e-06	4.17851e-05	1.54192	ITGB1	Activated Fibrotic FBs
0.0184184	-3.36631	5.02286	8.08744e-06	4.17851e-05	1.45881	POSTN	Activated Fibrotic FBs
-0.00802657	-4.88564	-4.95707	1.00153e-05	4.43534e-05	1.24693	PDGFRB	Activated Fibrotic FBs
0.00866814	-2.15208	4.3931	6.48683e-05	0.000251365	-0.585135	COL1A1	Activated Fibrotic FBs
-0.00431775	-4.38711	-4.21248	0.000115055	0.000396301	-1.14538	PDIA3	Activated Fibrotic FBs
-0.0070532	-4.66276	-4.17317	0.000130901	0.000405794	-1.27019	CTNNB1	Activated Fibrotic FBs
0.00568839	-2.29215	4.13901	0.000145431	0.000409851	-1.37317	COL1A2	Activated Fibrotic FBs
0.00431907	-2.00158	3.77938	0.000447222	0.00115532	-2.45995	COL3A1	Activated Fibrotic FBs
0.00780365	-2.97131	3.72252	0.000534983	0.00127573	-2.6311	LUM	Activated Fibrotic FBs
-0.0083657	-3.99152	-3.69579	0.000580198	0.00128472	-2.70909	ACTA2	Activated Fibrotic FBs
0.010242	-3.93047	3.60341	0.000766522	0.00158415	-2.97632	PTGDS	Activated Fibrotic FBs
-0.00306409	-2.55059	-3.44076	0.00123661	0.00239592	-3.4345	VIM	Activated Fibrotic FBs
-0.00485333	-4.77602	-3.40612	0.00136875	0.00241246	-3.53119	YAP1	Activated Fibrotic FBs
-0.00641696	-4.65414	-3.39961	0.00140079	0.00241246	-3.55213	SOD2	Activated Fibrotic FBs
0.00255708	-2.6892	3.17806	0.00263747	0.00430324	-4.15279	MEG3	Activated Fibrotic FBs
-0.00867888	-3.35012	-2.94061	0.00510561	0.0079137	-4.77169	CCN2	Activated Fibrotic FBs
0.00559884	-5.20421	2.43717	0.0187159	0.0276283	-5.96591	COL15A1	Activated Fibrotic FBs
-0.00201646	-2.35671	-2.30898	0.0254439	0.0358528	-6.2423	FN1	Activated Fibrotic FBs
0.007185	-5.11309	2.20377	0.0325686	0.0438968	-6.4612	FGF7	Activated Fibrotic FBs
-0.00384665	-3.6367	-2.01282	0.0499895	0.0645698	-6.83622	SPARCL1	Activated Fibrotic FBs
-0.00245391	-5.1692	-1.95937	0.0560869	0.0695478	-6.93589	XBP1	Activated Fibrotic FBs
0.00397857	-4.88709	1.61121	0.113953	0.135867	-7.52964	SFRP4	Activated Fibrotic FBs
-0.00197549	-4.77729	-1.20204	0.235459	0.270342	-8.09292	CD44	Activated Fibrotic FBs
-0.00180869	-5.03986	-1.14993	0.256078	0.283515	-8.1537	HSPA5	Activated Fibrotic FBs
0.00222226	-4.83103	1.02167	0.312264	0.3338	-8.29237	CTHRC1	Activated Fibrotic FBs
0.000219487	-4.92537	0.205359	0.838189	0.866128	-8.79801	ITGAV	Activated Fibrotic FBs
-8.05755e-05	-3.61816	-0.0617096	0.951059	0.951059	-8.81759	DCN	Activated Fibrotic FBs
0.011901	-4.50968	5.29225	3.05858e-06	4.26976e-05	2.55673	SFRP2	Myofibroblasts
-0.00660251	-4.55204	-5.26807	3.26329e-06	4.26976e-05	2.49008	YAP1	Myofibroblasts
0.0150798	-4.14121	5.24814	3.55813e-06	4.26976e-05	2.4072	POSTN	Myofibroblasts
-0.00841444	-4.55086	-4.88858	1.19561e-05	0.000107605	1.21042	PDGFRB	Myofibroblasts
0.007504	-2.53497	4.52614	4.01286e-05	0.000288926	0.022593	COL1A1	Myofibroblasts
0.00495998	-2.47369	3.99187	0.000225099	0.00119889	-1.65613	COL1A2	Myofibroblasts
-0.0086117	-4.19865	-3.98327	0.000233117	0.00119889	-1.68834	PDGFRA	Myofibroblasts
0.00556179	-2.24095	3.85437	0.000346338	0.00155852	-2.07234	COL3A1	Myofibroblasts
-0.00476622	-4.41349	-3.49456	0.00103609	0.00414437	-3.12362	CTNNB1	Myofibroblasts
0.0067695	-3.04847	3.37467	0.00148296	0.00533864	-3.46376	LUM	Myofibroblasts
-0.00644307	-4.85722	-2.97996	0.0045393	0.0148559	-4.51835	FGF7	Myofibroblasts
-0.00365382	-4.26775	-2.91565	0.00539335	0.01618	-4.6801	PDIA3	Myofibroblasts
-0.0038907	-4.24716	-2.68888	0.00984584	0.0272654	-5.23689	ATF4	Myofibroblasts
-0.00471674	-3.47234	-2.6581	0.0106728	0.0274443	-5.31052	DCN	Myofibroblasts
-0.00615837	-3.14585	-2.54185	0.0143581	0.0344594	-5.58107	CCN2	Myofibroblasts
-0.00562415	-4.35929	-2.46506	0.0173806	0.0391064	-5.75437	SOD2	Myofibroblasts
0.00563308	-4.91112	2.42751	0.0190588	0.0403598	-5.83761	COL15A1	Myofibroblasts
0.00586422	-4.87163	2.22241	0.0310696	0.0621393	-6.27443	CCL2	Myofibroblasts
-0.00258363	-3.97049	-1.99914	0.0513077	0.0972146	-6.71374	ITGB1	Myofibroblasts
-0.00415522	-4.14523	-1.94029	0.0583141	0.104965	-6.82339	ACTA2	Myofibroblasts
0.00355204	-4.60079	1.82181	0.074806	0.128239	-7.03506	HLA-DRA	Myofibroblasts
-0.00548106	-4.78262	-1.32844	0.190403	0.30866	-7.78799	SCGB1A1	Myofibroblasts
-0.00246437	-3.4672	-1.30797	0.197199	0.30866	-7.81455	SPARCL1	Myofibroblasts
-0.00264278	-5.18101	-1.26664	0.21148	0.31722	-7.86703	STAT1	Myofibroblasts
0.00352859	-4.84171	1.22485	0.226693	0.326437	-7.91849	SFRP4	Myofibroblasts
0.00243957	-3.59327	1.07989	0.285663	0.395534	-8.08434	PTGDS	Myofibroblasts
-0.00366789	-5.08342	-1.04278	0.302348	0.403131	-8.12362	WNT5A	Myofibroblasts
-0.000927631	-2.60685	-0.957562	0.343111	0.432208	-8.20886	VIM	Myofibroblasts
0.00341417	-4.2936	0.947557	0.348167	0.432208	-8.21836	SCGB3A2	Myofibroblasts
-0.0011212	-4.55044	-0.874782	0.386075	0.46329	-8.28492	RHOA	Myofibroblasts
0.000785462	-2.37717	0.626763	0.533802	0.604798	-8.4727	FN1	Myofibroblasts
0.00103087	-4.82908	0.611699	0.543648	0.604798	-8.48214	HSPA5	Myofibroblasts
-0.000788984	-2.64873	-0.595388	0.554398	0.604798	-8.49212	MEG3	Myofibroblasts
-0.000992308	-5.07123	-0.456833	0.64988	0.688109	-8.56607	ZEB1	Myofibroblasts
8.52075e-05	-4.75138	0.0659016	0.947732	0.948441	-8.67014	XBP1	Myofibroblasts
0.000100243	-4.3252	0.0650063	0.948441	0.948441	-8.6702	CD44	Myofibroblasts
0.0148058	-4.63955	5.31034	1.98348e-06	9.91739e-05	3.3168	CCL2	Subpleural FBs
0.0150981	-3.45164	4.73544	1.68165e-05	0.000420412	1.2315	PTGDS	Subpleural FBs
[truncated: 143 more rows]
