# Supplementary material for: Spatial transcriptomics identifies molecular niche dysregulation associated with distal lung remodeling in pulmonary fibrosis
Source: Nat Genet. 2025 Feb 3;57(3):647–58. doi: 10.1038/s41588-025-02080-x (PMC11906353; doi:10.1038/s41588-025-02080-x)
Supplement: Supplementary file 5 — Supplementary Tables 1–19. [file 41588_2025_2080_MOESM5_ESM.xlsx]

## Sheet: Supplementary Table 1
Supplementary Table 1: Sample and demographic information.
Donor_ID	Sample_Affect_Pairing	Status	Sex	Age	Ethnicity	Tobacco	Clinical_Diagnosis	TMA	Run	Punch_Size	Punch_Shape
VUHD069	Unaffected	Control	F	31	African American	N	Control	2	1	3mm	Circular
VUHD113	Unaffected	Control	F	40	European	N	Control	2	1	3mm	Circular
VUILD78	Paired_Less_and_More_Affected	Disease	F	47	European	N	IPAF	4	2	3mm	Circular
THD0011	Unaffected	Control	M	48	European	Y	Control	4	2	3mm	Circular
VUILD48	Duplicate_Less_Affected	Disease	M	52	European	Y	NSIP	2	1	3mm	Circular
THD0008	Unaffected	Control	M	53	European	Y	Control	3	2	5mm	Circular
TILD117	Paired_Less_and_More_Affected_with_Duplicate_More	Disease	F	54	European	N	ILD	4 & 5	2	3mm	Circular & Square
TILD028	Less_Affected	Disease	F	54	European	Y	IPF	5	3	3mm	Square
VUHD090	Unaffected	Control	F	54	European		Control	5	3	3mm	Square
VUHD038	Unaffected	Control	F	58	European	N	Control	5	3	3mm	Square
TILD315	More_Affected	Disease	F	58	African American	Y	CTD-ILD	5	3	3mm	Square
VUILD102	Paired_Less_and_More_Affected	Disease	M	58	European	Y	IPF	1	1	3mm	Circular
VUILD115	More_Affected	Disease	M	60	European	N	cHP	3	2	5mm	Circular
VUILD58	More_Affected	Disease	M	60	European	Y	cHP	5	3	3mm	Square
TILD299	More_Affected	Disease	M	60	Hispanic	Y	IPF	5	3	3mm	Square
VUILD96	Paired_Less_and_More_Affected	Disease	F	61	African American	N	Sarcoidosis	1	1	3mm	Circular
VUILD110	Less_Affected	Disease	F	62	European	N	CTD-ILD	3	2	5mm	Circular
VUILD49	Less_Affected	Disease	M	62	European	Y	cHP	5	3	3mm	Square
TILD080	Less_Affected	Disease	M	63	European	N	ILD	5	3	3mm	Square
VUILD107	More_Affected	Disease	M	63	European	Y	IPF	1	1	3mm	Circular
VUHD095	Unaffected	Control	F	64	European	N	Control	2	1	3mm	Circular
VUILD142	More_Affected	Disease	M	64	European	Y	CPFE	5	3	3mm	Square
VUHD049	Unaffected	Control	M	64	European		Control	5	3	3mm	Square
VUILD91	Paired_Less_and_More_Affected	Disease	M	65	European	N	IPF	4	2	3mm	Circular
TILD175	More_Affected	Disease	M	65	American Indian	Y	IPF	4	2	3mm	Circular
VUILD141	More_Affected	Disease	F	66	European	Y	cHP	5	3	3mm	Square
VUILD105	Duplicate_More_Affected	Disease	M	66	European	Y	IPF	2	1	3mm	Circular
VUILD106	More_Affected	Disease	M	66	European	Y	IPF	3	2	5mm	Circular
TILD130	Less_Affected	Disease	M	66	European	Y	IPF	5	3	3mm	Square
TILD049	More_Affected	Disease	M	67	European	N	ILD	5	3	3mm	Square
TILD167	Less_Affected	Disease	F	67	European	N	ILD	5	3	3mm	Square
TILD113	Less_Affected	Disease	F	67	European	N	IPF	5	3	3mm	Square
VUILD104	Duplicate_More_Affected	Disease	M	69	European	Y	IPF	2	1	3mm	Circular
TILD111	Less_Affected	Disease	M	70	European	N	IPF	5	3	3mm	Square
VUHD116	Duplicate_Unaffected	Control					Control	1	1	3mm	Circular

## Sheet: Supplementary Table 2
Supplementary Table 2: Cell counts per sample, per cell type, and total.
Sample	Total Cells	Activated Fibrotic FBs	Adventitial FBs	Alveolar FBs	Alveolar Macrophages	Arteriole	AT1	AT2	B cells	Basal	Basophils	Capillary	CD4+ T-cells	CD8+ T-cells	cDCs	Goblet	Inflammatory FBs	Interstitial Macrophages	KRT5-/KRT17+	Langerhans cells	Lymphatic	Macrophages - IFN-activated	Mast	Mesothelial	Migratory DCs	Monocytes/MDMs	Multiciliated	Myofibroblasts	Neutrophils	NK/NKT	pDCs	Plasma	PNEC	Proliferating Airway	Proliferating AT2	Proliferating B cells	Proliferating FBs	Proliferating Myeloid	Proliferating NK/NKT	Proliferating T-cells	RASC	Secretory	SMCs/Pericytes	SPP1+ Macrophages	Subpleural FBs	Transitional AT2	Tregs	Venous
THD0008	69227	170	482	7513	937	1100	2847	8464	34	357	39	14015	907	682	79	573	1201	5882	4	4	611	122	877	4	48	4554	1267	136	4806	2592	32	260	14	24	635	0	1183	1188	36	83	19	16	3456	379	102	237	16	1240
THD0011	25364	40	21	3408	212	289	1384	3851	34	30	4	6517	466	235	8	12	270	2331	5	0	144	25	235	0	2	662	25	5	779	467	5	78	0	1	81	0	175	248	0	4	8	2	1597	975	3	197	15	514
TILD028LA	24813	575	4	3969	989	37	561	1265	1228	236	5	2121	1317	765	135	20	1153	1620	91	0	250	10	861	0	56	718	80	28	683	218	29	331	1	1	2	0	108	79	0	9	171	18	1791	152	9	171	151	2795
TILD049MA	11140	62	104	1256	1	27	6	73	94	488	20	101	471	534	17	378	156	754	3	0	120	9	399	34	3	200	417	25	696	126	27	1330	4	11	5	0	56	44	0	3	253	35	953	31	324	26	47	1417
TILD080LA	51212	3880	133	7391	3251	388	861	3754	982	371	7	6062	1706	951	434	182	679	4936	203	1	456	97	1149	0	433	999	277	219	518	658	66	634	2	3	65	0	470	400	2	56	407	57	3192	1511	0	488	335	2546
TILD111LA	29566	1570	59	4640	931	401	542	1426	213	14	3	6519	1453	1185	210	1	491	2056	67	3	156	18	560	2	129	734	9	39	538	826	43	411	1	0	3	0	225	107	1	22	18	0	2690	60	56	154	216	764
TILD113LA	24202	2605	157	4232	338	77	346	978	34	453	3	674	1690	1284	206	87	229	2097	337	2	236	65	506	0	128	436	766	151	123	228	58	315	0	6	13	0	443	138	2	15	224	370	1640	146	18	105	276	1965
TILD117LA	36707	2105	352	5155	936	124	241	1928	215	1039	45	2397	1194	1277	206	586	412	2883	244	20	229	37	1158	0	156	1254	1125	417	784	433	38	667	3	27	119	0	152	239	0	33	345	231	2702	888	127	1821	300	2063
TILD117MA1	49231	1308	270	7404	501	257	361	3013	108	1700	92	3053	1705	1948	306	413	1025	2968	157	53	341	27	1591	0	177	1133	1631	795	1160	584	20	899	3	31	70	0	192	206	0	29	691	555	4978	922	388	2912	472	2782
TILD117MA2	35271	266	276	4591	44	86	28	871	281	2212	35	768	949	1365	186	699	709	1803	34	13	351	14	743	103	72	487	678	452	2053	281	10	1472	10	75	86	0	112	133	0	11	1182	467	3485	507	1052	1683	187	4349
TILD130LA	24547	1601	277	4498	428	162	180	839	201	355	5	1333	1578	1053	185	64	726	1511	153	2	244	30	1135	0	117	467	298	102	201	358	34	351	2	5	10	0	305	90	0	26	149	79	2112	75	70	346	235	2555
TILD167LA	15870	508	18	1991	221	68	345	718	123	680	6	987	905	323	224	112	101	1208	138	4	63	8	434	0	51	226	374	83	67	144	30	186	3	5	29	0	75	115	0	4	433	135	2076	270	15	415	255	1694
TILD175MA	35887	565	525	3249	90	147	26	343	464	2734	69	441	846	904	148	1102	849	2024	51	2	373	87	1097	0	57	594	6856	477	1026	190	8	898	37	39	9	0	75	73	0	4	524	354	3688	550	395	467	121	3309
TILD299MA	52992	1423	470	5265	1716	497	689	1579	1801	979	12	2813	2749	2044	620	443	952	3899	105	8	387	28	1841	0	163	1343	1042	200	979	604	42	4552	13	23	21	18	162	441	2	67	143	187	4322	1660	264	1406	1289	3729
TILD315MA	37361	311	293	3074	92	218	247	979	1134	594	2	495	2257	1215	288	39	654	3030	48	16	158	37	849	0	73	1086	217	150	688	560	34	2415	20	2	7	22	98	137	0	104	852	466	5083	1683	471	2363	294	4506
VUHD038	5941	18	9	840	76	10	410	579	30	5	1	1619	212	45	8	0	58	363	0	0	39	7	141	0	2	91	4	3	302	92	3	10	1	0	1	0	47	68	1	3	2	0	484	20	2	23	4	308
VUHD049	22688	52	104	3081	584	152	833	3065	23	291	12	3669	435	160	9	709	124	2500	2	1	116	7	460	0	15	854	470	51	1208	333	9	243	5	1	6	0	134	117	0	4	26	0	1371	117	3	102	16	1214
VUHD069	19976	54	26	2096	795	128	1182	2326	53	34	2	5132	579	219	25	9	317	1059	10	0	162	7	139	0	13	1074	323	55	1072	568	2	72	2	0	1	0	59	69	1	1	27	90	1429	124	6	84	17	533
VUHD090	16110	153	9	2174	197	35	707	1022	12	29	3	3104	295	90	9	9	94	2078	0	0	48	78	221	0	3	685	95	5	231	445	4	77	1	2	162	0	272	271	5	2	29	19	1470	1308	1	62	13	581
VUHD095	11442	6	3	991	306	91	957	1233	60	81	5	2594	356	78	13	46	110	856	0	1	20	14	120	0	3	750	215	16	880	488	0	57	0	0	2	0	49	73	0	0	57	80	433	125	0	42	25	206
VUHD113	12870	12	1	1407	238	133	630	1767	19	0	7	3472	184	136	11	0	230	878	0	0	17	5	187	0	8	861	6	2	901	356	0	26	0	0	18	0	46	133	0	0	1	0	759	129	2	26	6	256
VUHD116A	12372	28	45	1231	300	84	684	1648	12	90	1	2913	299	139	8	111	329	622	0	0	133	3	107	0	5	602	268	53	1268	179	1	51	8	1	2	0	41	85	0	1	5	30	615	86	10	27	5	242
VUHD116B	29147	32	303	3399	671	162	1525	4312	31	13	3	7345	513	132	26	3	386	1840	0	0	212	7	186	0	29	1340	41	16	2764	424	0	105	0	0	2	0	134	249	0	3	11	18	1766	123	44	56	9	912
VUILD102LA	26364	1027	227	3932	881	258	800	3684	18	15	1	3914	934	495	63	1	416	2842	113	1	169	25	307	0	80	695	7	52	636	591	16	198	0	0	53	0	348	204	1	25	13	1	1489	1135	23	146	51	477
VUILD102MA	31517	2975	59	4302	524	152	308	3629	47	12	9	2753	1145	867	93	4	265	3497	207	0	214	63	473	0	148	866	8	96	591	419	28	235	0	0	183	0	600	349	1	47	3	0	1665	3630	8	197	106	739
VUILD104MA1	35502	2090	48	6306	585	296	294	1620	1864	82	6	3181	2940	2223	195	15	202	2900	76	4	230	23	918	0	370	478	40	39	491	662	91	1380	0	0	12	7	366	194	2	83	59	12	2406	238	2	129	392	1951
VUILD104MA2	37764	609	127	4649	35	152	16	260	2042	1895	89	595	2399	1800	204	1665	236	2592	4	0	299	13	985	3	74	427	2788	173	1700	536	52	2463	20	20	3	4	304	163	0	36	673	299	3068	363	7	87	430	3405
VUILD105MA1	21108	1310	594	2761	228	129	172	434	214	235	6	690	1615	2365	172	302	505	1604	78	6	256	8	619	0	191	495	465	60	462	509	45	461	3	1	6	1	135	70	0	26	13	2	1546	175	65	232	201	1641
VUILD105MA2	21178	285	83	3298	8	40	25	199	1620	829	2	165	1641	1608	67	89	452	1164	15	2	263	5	597	0	53	209	68	60	258	251	26	2575	0	1	2	0	101	30	0	22	295	128	2219	37	37	131	238	1980
VUILD106MA	124717	4677	1674	21530	781	765	549	2968	2240	1826	23	3991	6787	5862	1013	373	3004	6930	266	10	1847	53	3716	141	1120	2258	2103	389	1869	921	293	9501	20	44	68	2	606	324	1	138	1233	541	14350	904	480	1415	2965	12146
VUILD107MA	68413	2548	93	8736	291	365	257	1137	6900	863	117	1699	6767	4723	256	261	636	4392	266	1	565	389	2305	0	512	812	903	179	493	466	180	7165	7	19	71	185	337	330	2	149	723	364	4425	1966	11	530	1095	3922
VUILD110LA	122815	2024	594	10028	493	652	1001	7250	4245	4036	38	17115	10171	2952	203	900	820	9056	313	0	1134	11066	1306	4	605	1867	1093	291	1896	4218	471	9870	9	20	71	72	588	389	44	353	216	41	7870	619	14	3547	801	2449
VUILD115MA	94540	1856	1348	20662	1779	144	735	8418	568	84	10	3516	9801	2754	796	18	484	10496	122	14	671	29	4159	0	1467	1816	174	298	1665	879	209	3084	42	0	51	0	780	576	2	151	403	16	5190	717	664	769	501	6622
VUILD141MA	34702	646	27	3377	17	76	27	1087	5982	3384	8	616	3281	713	123	1630	49	1991	12	0	214	19	171	0	41	131	2626	130	63	189	82	1948	10	49	21	5	310	182	0	27	2815	103	928	186	0	100	365	941
VUILD142MA	9222	49	49	1760	16	15	5	943	261	162	2	438	1036	336	12	3	19	1789	2	0	109	4	76	0	12	45	64	9	54	136	14	129	1	0	0	0	229	104	0	9	19	0	744	27	38	25	8	469
VUILD48LA1	20819	1379	20	3240	176	97	339	1905	99	15	1	1981	694	245	41	0	213	1731	302	1	316	961	411	0	60	398	7	24	234	448	29	820	0	0	10	0	190	81	5	50	8	0	1886	75	4	361	100	1862
VUILD48LA2	30302	1238	19	3937	394	90	400	3011	181	78	3	4241	1110	283	56	0	357	2967	65	0	530	2004	389	0	80	579	30	30	476	710	40	933	0	0	22	0	350	151	0	65	13	1	3261	97	1	564	115	1431
VUILD49LA	38280	1639	36	7846	1350	255	817	2326	698	26	4	2227	2234	1608	215	1	352	2599	246	0	402	18	1036	0	182	556	3	32	583	312	79	1757	0	0	20	4	310	132	0	36	20	0	3222	210	7	215	381	4284
VUILD58MA	56733	722	86	10373	89	81	94	1506	1477	2956	72	1040	2713	834	157	2373	13	4560	81	1	312	62	1257	0	103	210	3748	249	413	327	101	8049	76	15	27	0	266	168	0	16	1964	47	3306	656	1	314	217	5601
VUILD78LA	26235	498	93	4349	1528	48	383	5076	100	539	24	2049	771	372	94	25	50	3133	60	4	83	22	580	0	107	512	63	37	547	242	6	191	0	2	4	0	146	377	1	8	403	5	1494	430	82	426	56	1215
VUILD78MA	35306	294	35	4369	568	39	332	2068	188	4245	204	897	748	492	115	810	17	2582	24	0	116	9	1228	0	38	150	5232	191	126	116	17	590	37	11	13	0	139	248	0	10	3338	529	1291	1085	2	387	75	2301
VUILD91LA	15468	966	18	2451	462	72	1025	1705	30	130	2	1194	246	372	43	5	592	1393	99	0	105	48	64	4	49	506	263	132	579	236	5	38	0	6	21	0	115	65	0	12	165	131	1112	226	5	278	17	481
VUILD91MA	24553	2408	75	4434	896	101	194	1532	434	20	28	721	1397	2012	54	1	368	2714	212	1	233	57	580	0	134	834	5	48	303	392	12	359	0	0	3	0	153	98	0	19	20	0	1584	420	48	231	91	1327
VUILD96LA	44367	774	58	4173	908	564	1618	3463	185	1015	3	5357	2654	2346	144	551	980	3171	21	0	236	35	550	0	77	1093	4433	835	1496	1085	37	485	11	9	8	0	89	161	0	24	229	1072	2476	598	8	266	533	536
VUILD96MA	56478	2066	152	4313	17	190	0	23	5113	1793	1	203	7079	6063	336	2104	444	4868	5	0	367	16	584	0	216	740	6451	859	517	323	84	2563	17	17	2	1	151	218	2	89	135	497	2838	1843	36	17	1364	1761
Total	1630319	49424	9456	223681	25880	9254	24983	100277	41692	37025	1034	136727	91229	58089	7813	16729	21729	128169	4241	175	13537	15671	37307	295	7462	36827	47058	7693	39179	25122	2412	70234	383	471	2020	321	11226	9317	111	1879	18337	6998	120462	27478	4905	23580	14406	98021

## Sheet: Supplementary Table 3
Supplementary Table 3. Proximity enrichment results between cell types across all samples. Enrichment was determined by fitting a logistic regression for cells of a given cell type with 1st degree neighboring cells considered proximal and all other cells distal.
target	prob	coefficient	std.err	z.value	p.value	OR	ci2.5	ci97.5	source	fdr	logOR
Adventitial FBs	0.0520305	-0.25954	0.0510171	-5.08731	3.6317e-07	0.771406	0.698002	0.85253	Activated Fibrotic FBs	5.389e-07	-0.25954
Alveolar FBs	0.14463	0.865598	0.0242168	35.7437	8.2899e-280	2.37643	2.26627	2.49194	Activated Fibrotic FBs	1.27112e-278	0.865598
Alveolar Macrophages	0.0340031	-0.703756	0.0409525	-17.1847	3.4568e-66	0.494724	0.456566	0.536071	Activated Fibrotic FBs	1.2232e-65	-0.703756
Arteriole	0.0370651	-0.614358	0.058719	-10.4627	1.2818e-25	0.540988	0.482175	0.606974	Activated Fibrotic FBs	2.5635e-25	-0.614358
AT1	0.0688468	0.0384133	0.0338987	1.13318	0.257139	1.03916	0.972361	1.11055	Activated Fibrotic FBs	0.275079	0.0384133
AT2	0.0693479	0.0462035	0.0264516	1.74672	0.0806859	1.04729	0.994374	1.10302	Activated Fibrotic FBs	0.0976724	0.0462035
B cells	0.0662237	-0.0032448	0.0303792	-0.10681	0.91494	0.99676	0.939142	1.05791	Activated Fibrotic FBs	0.91494	-0.0032448
Basal	0.0915598	0.348216	0.0293681	11.8569	1.9809e-32	1.41654	1.3373	1.50047	Activated Fibrotic FBs	5.0622e-32	0.348216
Basophils	0.0512572	-0.275327	0.139909	-1.9679	0.049079	0.759323	0.57721	0.998895	Activated Fibrotic FBs	0.0610172	-0.275327
Capillary	0.0861498	0.281374	0.025313	11.1158	1.0514e-28	1.32495	1.26082	1.39234	Activated Fibrotic FBs	2.5454e-28	0.281374
CD4+ T-cells	0.0856416	0.274902	0.0261874	10.4975	8.8719e-26	1.3164	1.25054	1.38573	Activated Fibrotic FBs	1.855e-25	0.274902
CD8+ T-cells	0.154763	0.945227	0.026034	36.3075	1.23389e-288	2.5734	2.44538	2.70812	Activated Fibrotic FBs	2.83795e-287	0.945227
cDCs	0.137719	0.808589	0.0397848	20.3241	7.876e-92	2.24474	2.07635	2.42678	Activated Fibrotic FBs	3.623e-91	0.808589
Goblet	0.0120749	-1.76153	0.07303	-24.1206	1.521e-128	0.171782	0.148872	0.198218	Activated Fibrotic FBs	8.743e-128	-1.76153
Inflammatory FBs	0.0873487	0.296507	0.0332278	8.92348	4.5184e-19	1.34515	1.26034	1.43567	Activated Fibrotic FBs	7.9942e-19	0.296507
Interstitial Macrophages	0.11172	0.569659	0.0250418	22.7483	1.49e-114	1.76766	1.683	1.85659	Activated Fibrotic FBs	7.617e-114	0.569659
KRT5-/KRT17+	0.279887	1.69793	0.0408769	41.5376	0	5.46263	5.04204	5.9183	Activated Fibrotic FBs	0	1.69793
Langerhans cells	0.0571429	-0.160407	0.319376	-0.502252	0.61549	0.851797	0.455489	1.59292	Activated Fibrotic FBs	0.629168	-0.160407
Lymphatic	0.090345	0.333523	0.0375723	8.87684	6.8786e-19	1.39588	1.29678	1.50255	Activated Fibrotic FBs	1.1719e-18	0.333523
Macrophages - IFN-activated	0.070321	0.0611838	0.0385426	1.58744	0.112414	1.06309	0.985743	1.14652	Activated Fibrotic FBs	0.132591	0.0611838
Mast	0.10821	0.533799	0.0285933	18.6687	8.9043e-78	1.7054	1.61245	1.8037	Activated Fibrotic FBs	3.7236e-77	0.533799
Mesothelial	0.00678155	-2.34379	0.686187	-3.41568	0.00063624	0.095963	0.025004	0.368297	Activated Fibrotic FBs	0.0008608	-2.34379
Migratory DCs	0.165773	1.02707	0.0384552	26.7082	3.784e-157	2.79287	2.5901	3.01151	Activated Fibrotic FBs	2.486e-156	1.02707
Monocytes/MDMs	0.0886578	0.312818	0.0295525	10.5852	3.4912e-26	1.36727	1.29033	1.44881	Activated Fibrotic FBs	8.0298e-26	0.312818
Multiciliated	0.0201453	-1.24148	0.0397681	-31.2179	6.086e-214	0.288957	0.267289	0.312381	Activated Fibrotic FBs	5.599e-213	-1.24148
Myofibroblasts	0.166645	1.03336	0.0380421	27.1635	1.752e-162	2.81049	2.60856	3.02806	Activated Fibrotic FBs	1.343e-161	1.03336
Neutrophils	0.0489293	-0.324259	0.0328104	-9.88281	4.9427e-23	0.723063	0.678027	0.771089	Activated Fibrotic FBs	9.0946e-23	-0.324259
NK/NKT	0.0811639	0.216316	0.0325951	6.63647	3.2129e-11	1.24149	1.16466	1.3234	Activated Fibrotic FBs	4.9265e-11	0.216316
pDCs	0.123549	0.683709	0.0649166	10.5321	6.1433e-26	1.98121	1.74451	2.25004	Activated Fibrotic FBs	1.3457e-25	0.683709
Plasma	0.0598286	-0.111626	0.0281781	-3.96143	7.4502e-05	0.894379	0.846322	0.945164	Activated Fibrotic FBs	0.00010385	-0.111626
PNEC	0.0391645	-0.55708	0.258688	-2.15348	0.0312806	0.57288	0.345036	0.95118	Activated Fibrotic FBs	0.0399697	-0.55708
Proliferating Airway	0.0806794	0.209802	0.16713	1.25532	0.209364	1.23343	0.888897	1.71151	Activated Fibrotic FBs	0.229303	0.209802
Proliferating AT2	0.0722772	0.0907293	0.0872572	1.03979	0.298437	1.09497	0.922844	1.29921	Activated Fibrotic FBs	0.312002	0.0907293
Proliferating B cells	0.0249221	-1.02381	0.350956	-2.9172	0.00353195	0.359224	0.180562	0.71467	Activated Fibrotic FBs	0.00464199	-1.02381
Proliferating FBs	0.174506	1.08893	0.0338138	32.2036	1.572e-227	2.97109	2.78056	3.17467	Activated Fibrotic FBs	1.807e-226	1.08893
Proliferating Myeloid	0.0621445	-0.071181	0.0480976	-1.47993	0.138892	0.931293	0.84751	1.02336	Activated Fibrotic FBs	0.159726	-0.071181
Proliferating NK/NKT	0.036036	-0.643581	0.49862	-1.29073	0.196799	0.525407	0.197725	1.39614	Activated Fibrotic FBs	0.220799	-0.643581
Proliferating T-cells	0.091538	0.347955	0.081691	4.2594	2.0497e-05	1.41617	1.20664	1.66208	Activated Fibrotic FBs	2.9465e-05	0.347955
RASC	0.0441184	-0.432803	0.0422943	-10.2331	1.409e-24	0.648688	0.597083	0.704754	Activated Fibrotic FBs	2.7007e-24	-0.432803
Secretory	0.0225779	-1.12499	0.0821302	-13.6977	1.0478e-42	0.324654	0.276382	0.381357	Activated Fibrotic FBs	3.0124e-42	-1.12499
SMCs/Pericytes	0.0808554	0.212172	0.0256658	8.26671	1.377e-16	1.23636	1.1757	1.30015	Activated Fibrotic FBs	2.2622e-16	0.212172
SPP1+ Macrophages	0.0374118	-0.604688	0.0389682	-15.5175	2.6424e-54	0.546245	0.506077	0.5896	Activated Fibrotic FBs	8.6822e-54	-0.604688
Subpleural FBs	0.0181448	-1.34811	0.107216	-12.5737	2.9443e-36	0.259731	0.210503	0.32047	Activated Fibrotic FBs	7.967e-36	-1.34811
Transitional AT2	0.103096	0.479663	0.0314735	15.2402	1.9128e-52	1.61553	1.51888	1.71833	Activated Fibrotic FBs	5.8658e-52	0.479663
Tregs	0.117382	0.625491	0.0345365	18.111	2.6094e-73	1.86916	1.74682	2.00007	Activated Fibrotic FBs	1.0003e-72	0.625491
Venous	0.0782383	0.176426	0.0262145	6.7301	1.6955e-11	1.19295	1.1332	1.25584	Activated Fibrotic FBs	2.6894e-11	0.176426
Activated Fibrotic FBs	0.0157413	0.412493	0.051313	8.03876	9.0751e-16	1.51058	1.36605	1.67041	Adventitial FBs	1.6966e-15	0.412493
Alveolar FBs	0.0303021	1.08232	0.0391527	27.6437	3.327e-168	2.95153	2.7335	3.18694	Adventitial FBs	4.769e-167	1.08232
Alveolar Macrophages	0.00189336	-1.71942	0.144417	-11.9059	1.1023e-32	0.17917	0.135001	0.237792	Adventitial FBs	4.309e-32	-1.71942
Arteriole	0.00994165	-0.0529396	0.108885	-0.486197	0.626827	0.948437	0.766168	1.17407	Adventitial FBs	0.657404	-0.0529396
AT1	0.00492335	-0.760739	0.0958026	-7.94069	2.0105e-15	0.467321	0.387317	0.56385	Adventitial FBs	3.6022e-15	-0.760739
AT2	0.00543495	-0.661364	0.0560976	-11.7895	4.4201e-32	0.516147	0.462404	0.576135	Adventitial FBs	1.462e-31	-0.661364
B cells	0.00506092	-0.733041	0.0770048	-9.51941	1.7416e-21	0.480446	0.413139	0.558717	Adventitial FBs	4.1605e-21	-0.733041
Basal	0.00845375	-0.216564	0.0667842	-3.24275	0.00118383	0.805281	0.706479	0.9179	Adventitial FBs	0.00164209	-0.216564
Basophils	0.00967118	-0.0807951	0.312519	-0.258529	0.795999	0.922383	0.499908	1.70189	Adventitial FBs	0.814951	-0.0807951
Capillary	0.00728459	-0.366591	0.0484996	-7.55866	4.0726e-14	0.693093	0.630243	0.762211	Adventitial FBs	6.7354e-14	-0.366591
CD4+ T-cells	0.0117726	0.117951	0.0478145	2.46685	0.0136308	1.12519	1.02453	1.23574	Adventitial FBs	0.0177614	0.117951
CD8+ T-cells	0.0166985	0.472496	0.0488624	9.66992	4.0469e-22	1.60399	1.4575	1.7652	Adventitial FBs	1.0876e-21	0.472496
cDCs	0.0202227	0.667572	0.0868744	7.68434	1.5379e-14	1.9495	1.64427	2.31138	Adventitial FBs	2.6451e-14	0.667572
Goblet	0.00322793	-1.18459	0.138207	-8.5711	1.025e-17	0.305872	0.233289	0.401036	Adventitial FBs	2.0034e-17	-1.18459
Inflammatory FBs	0.0264163	0.941089	0.0556243	16.9187	3.2775e-64	2.56277	2.29806	2.85797	Adventitial FBs	1.5659e-63	0.941089
Interstitial Macrophages	0.02414	0.848643	0.0412754	20.5605	6.2004e-94	2.33647	2.1549	2.53335	Adventitial FBs	4.4436e-93	0.848643
KRT5-/KRT17+	0.00330111	-1.1621	0.264039	-4.40124	1.0764e-05	0.312829	0.186446	0.524882	Adventitial FBs	1.653e-05	-1.1621
Lymphatic	0.052375	1.65256	0.0529814	31.1914	1.395e-213	5.22034	4.70543	5.79158	Adventitial FBs	3e-212	1.65256
Macrophages - IFN-activated	0.0104652	-0.0010888	0.085225	-0.0127752	0.989807	0.998912	0.845244	1.18052	Adventitial FBs	0.989807	-0.0010888
Mast	0.0273675	0.977442	0.0484564	20.1716	1.7391e-90	2.65765	2.41686	2.92243	Adventitial FBs	1.0683e-89	0.977442
Mesothelial	0.00677966	-0.438934	0.69382	-0.632633	0.526973	0.644723	0.165494	2.51168	Adventitial FBs	0.566496	-0.438934
Migratory DCs	0.00951488	-0.0972468	0.122255	-0.795443	0.426356	0.907332	0.714004	1.15301	Adventitial FBs	0.482456	-0.0972468
Monocytes/MDMs	0.0172156	0.50352	0.0540197	9.32103	1.1522e-20	1.65453	1.48831	1.83932	Adventitial FBs	2.6076e-20	0.50352
Multiciliated	0.00293255	-1.28085	0.0911964	-14.045	8.2671e-45	0.2778	0.232329	0.33217	Adventitial FBs	3.5548e-44	-1.28085
Myofibroblasts	0.0344469	1.21481	0.0715143	16.9869	1.026e-64	3.36965	2.92894	3.87667	Adventitial FBs	5.5147e-64	1.21481
Neutrophils	0.0131193	0.227625	0.0571626	3.98206	6.832e-05	1.25561	1.12253	1.40447	Adventitial FBs	0.0001013	0.227625
NK/NKT	0.00991163	-0.0559936	0.0724946	-0.772384	0.439887	0.945545	0.820302	1.08991	Adventitial FBs	0.485004	-0.0559936
pDCs	0.00746269	-0.342257	0.234004	-1.46262	0.143573	0.710165	0.448923	1.12343	Adventitial FBs	0.181577	-0.342257
Plasma	0.0170003	0.490715	0.0469067	10.4615	1.2979e-25	1.63348	1.49	1.79078	Adventitial FBs	3.9863e-25	0.490715
Proliferating Airway	0.00424628	-0.909364	0.692937	-1.31233	0.189408	0.40278	0.103569	1.56642	Adventitial FBs	0.226238	-0.909364
Proliferating AT2	0.00742574	-0.347257	0.255792	-1.35758	0.174597	0.706623	0.42801	1.1666	Adventitial FBs	0.214505	-0.347257
Proliferating B cells	0.00311526	-1.22023	0.978668	-1.24683	0.212461	0.295162	0.0433513	2.00965	Adventitial FBs	0.246914	-1.22023
Proliferating FBs	0.0220916	0.757872	0.0729344	10.3911	2.7208e-25	2.13373	1.84951	2.46163	Adventitial FBs	7.7996e-25	0.757872
Proliferating Myeloid	0.0144896	0.328366	0.092491	3.55025	0.00038487	1.3887	1.15845	1.66471	Adventitial FBs	0.00055164	0.328366
Proliferating T-cells	0.0175625	0.523823	0.175493	2.98486	0.00283712	1.68847	1.19704	2.38164	Adventitial FBs	0.00381238	0.523823
RASC	0.00256312	-1.41587	0.147383	-9.60673	7.4889e-22	0.242714	0.181819	0.324004	Adventitial FBs	1.8942e-21	-1.41587
Secretory	0.00342955	-1.1238	0.203106	-5.53307	3.1467e-08	0.325043	0.2183	0.48398	Adventitial FBs	5.0114e-08	-1.1238
SMCs/Pericytes	0.0285069	1.0194	0.0409105	24.9179	4.762e-137	2.77154	2.55798	3.00293	Adventitial FBs	4.591e-136	1.0194
SPP1+ Macrophages	0.00232914	-1.51183	0.127727	-11.8365	2.5284e-32	0.220505	0.17167	0.283232	Adventitial FBs	9.06e-32	-1.51183
Subpleural FBs	0.145974	2.78155	0.0542878	51.2372	0	16.1441	14.5145	17.9566	Adventitial FBs	0	2.78155
Transitional AT2	0.0038592	-1.00534	0.109116	-9.2135	3.1567e-20	0.365922	0.295466	0.453178	Adventitial FBs	6.7868e-20	-1.00534
Tregs	0.0195058	0.630745	0.0696316	9.05831	1.3249e-19	1.87901	1.6393	2.15378	Adventitial FBs	2.7129e-19	0.630745
Venous	0.029004	1.0372	0.0416325	24.9133	5.338e-137	2.82131	2.60024	3.06119	Adventitial FBs	4.591e-136	1.0372
Activated Fibrotic FBs	0.452169	0.661271	0.0128581	51.4284	0	1.93725	1.88904	1.9867	Alveolar FBs	0	0.661271
Adventitial FBs	0.301713	0.0140293	0.0238187	0.589001	0.55586	1.01413	0.967872	1.06259	Alveolar FBs	0.581127	0.0140293
Alveolar Macrophages	0.103671	-1.30391	0.0220216	-59.2104	0	0.27147	0.260002	0.283443	Alveolar FBs	0	-1.30391
Arteriole	0.361141	0.282768	0.0231346	12.2227	2.3504e-34	1.3268	1.26798	1.38834	Alveolar FBs	3.2763e-34	0.282768
AT1	0.328183	0.136768	0.016151	8.4681	2.4942e-17	1.14656	1.11084	1.18344	Alveolar FBs	3.1871e-17	0.136768
AT2	0.336837	0.17576	0.0113976	15.4209	1.1848e-53	1.19215	1.16582	1.21908	Alveolar FBs	1.7032e-53	0.17576
B cells	0.362875	0.290276	0.0136542	21.2592	2.71e-100	1.3368	1.3015	1.37306	Alveolar FBs	4.452e-100	0.290276
Basal	0.229575	-0.357532	0.0152731	-23.4093	3.433e-121	0.6994	0.678774	0.720653	Alveolar FBs	6.317e-121	-0.357532
Basophils	0.27176	-0.132528	0.0690034	-1.9206	0.0547817	0.875878	0.76508	1.00272	Alveolar FBs	0.059999	-0.132528
Capillary	0.431722	0.578352	0.0107572	53.7642	0	1.7831	1.7459	1.82109	Alveolar FBs	0	0.578352
CD4+ T-cells	0.452674	0.66331	0.0113807	58.2837	0	1.94121	1.89839	1.98499	Alveolar FBs	0	0.66331
CD8+ T-cells	0.509219	0.890061	0.012373	71.9359	0	2.43528	2.37693	2.49506	Alveolar FBs	0	0.890061
cDCs	0.421221	0.535419	0.0242771	22.0545	8.642e-108	1.70816	1.62879	1.79141	Alveolar FBs	1.529e-107	0.535419
Goblet	0.0530815	-2.0282	0.0349954	-57.9563	0	0.131572	0.12285	0.140913	Alveolar FBs	0	-2.0282
Inflammatory FBs	0.465277	0.714066	0.0162523	43.9363	0	2.04228	1.97825	2.10838	Alveolar FBs	0	0.714066
Interstitial Macrophages	0.439209	0.60881	0.0108398	56.1642	0	1.83824	1.7996	1.87772	Alveolar FBs	0	0.60881
KRT5-/KRT17+	0.151144	-0.872477	0.0429551	-20.3114	1.0194e-91	0.417915	0.38417	0.454624	Alveolar FBs	1.5632e-91	-0.872477
Langerhans cells	0.291429	-0.0352736	0.162961	-0.216454	0.828634	0.965341	0.701399	1.32861	Alveolar FBs	0.828634	-0.0352736
Lymphatic	0.423654	0.54539	0.0194059	28.1044	8.664e-174	1.72528	1.66089	1.79217	Alveolar FBs	1.812e-173	0.54539
Macrophages - IFN-activated	0.22481	-0.384669	0.0209153	-18.3918	1.5285e-75	0.680676	0.653336	0.709159	Alveolar FBs	2.268e-75	-0.384669
Mast	0.602139	1.26757	0.0139364	90.9534	0	3.5522	3.45649	3.65057	Alveolar FBs	0	1.26757
Mesothelial	0.179661	-0.665463	0.148618	-4.47767	7.5461e-06	0.514035	0.384137	0.687859	Alveolar FBs	9.1347e-06	-0.665463
Migratory DCs	0.510185	0.893928	0.0244981	36.4897	1.61825e-291	2.44471	2.3301	2.56496	Alveolar FBs	4.13553e-291	0.893928
Monocytes/MDMs	0.406197	0.473471	0.0139601	33.9159	3.88105e-252	1.60556	1.56222	1.6501	Alveolar FBs	8.92641e-252	0.473471
Multiciliated	0.0614986	-1.87209	0.0209613	-89.3119	0	0.153802	0.147611	0.160253	Alveolar FBs	0	-1.87209
Myofibroblasts	0.433251	0.584583	0.0243633	23.9944	3.185e-127	1.79424	1.71058	1.882	Alveolar FBs	6.104e-127	0.584583
Neutrophils	0.36226	0.287616	0.0138881	20.7096	2.8407e-95	1.33324	1.29744	1.37003	Alveolar FBs	4.5059e-95	0.287616
NK/NKT	0.40781	0.480156	0.0156481	30.6847	9.118e-207	1.61633	1.56751	1.66667	Alveolar FBs	1.997e-206	0.480156
pDCs	0.506633	0.879718	0.0409115	21.5029	1.461e-102	2.41022	2.2245	2.61145	Alveolar FBs	2.49e-102	0.879718
Plasma	0.551784	1.06106	0.0119276	88.9583	0	2.88944	2.82268	2.95779	Alveolar FBs	0	1.06106
PNEC	0.127937	-1.06614	0.149906	-7.11203	1.1435e-12	0.344336	0.256672	0.461939	Alveolar FBs	1.4216e-12	-1.06614
Proliferating Airway	0.0870488	-1.49703	0.16013	-9.34887	8.8585e-21	0.223794	0.163509	0.306304	Alveolar FBs	1.1643e-20	-1.49703
Proliferating AT2	0.266832	-0.157575	0.0500768	-3.14667	0.00165144	0.854213	0.774354	0.942307	Alveolar FBs	0.00189916	-0.157575
Proliferating B cells	0.186916	-0.616994	0.140336	-4.39656	1.0998e-05	0.539564	0.409814	0.710394	Alveolar FBs	1.2972e-05	-0.616994
Proliferating FBs	0.467486	0.722943	0.0207237	34.8848	1.26386e-266	2.06049	1.97847	2.14591	Alveolar FBs	3.05986e-266	0.722943
Proliferating Myeloid	0.297413	-0.0064636	0.0240523	-0.268732	0.788136	0.993557	0.947805	1.04152	Alveolar FBs	0.80565	-0.0064636
Proliferating NK/NKT	0.387387	0.394875	0.190784	2.06975	0.0384756	1.4842	1.02116	2.1572	Alveolar FBs	0.0431678	0.394875
Proliferating T-cells	0.41405	0.505935	0.0467487	10.8224	2.6952e-27	1.65853	1.51332	1.81768	Alveolar FBs	3.6464e-27	0.505935
RASC	0.138845	-0.971734	0.0228795	-42.4718	0	0.378426	0.361831	0.395782	Alveolar FBs	0	-0.971734
Secretory	0.0745927	-1.66501	0.0454678	-36.6195	1.39842e-293	0.189189	0.173059	0.206823	Alveolar FBs	3.78396e-293	-1.66501
SMCs/Pericytes	0.413466	0.503529	0.0109519	45.9763	0	1.65455	1.61941	1.69045	Alveolar FBs	0	0.503529
SPP1+ Macrophages	0.0828663	-1.55084	0.0233503	-66.4163	0	0.212069	0.202582	0.222	Alveolar FBs	0	-1.55084
Subpleural FBs	0.289908	-0.0426474	0.0321635	-1.32596	0.184854	0.958249	0.899706	1.0206	Alveolar FBs	0.19775	-0.0426474
Transitional AT2	0.208482	-0.480919	0.018249	-26.3532	4.714e-153	0.618215	0.596493	0.640727	Alveolar FBs	9.427e-153	-0.480919
Tregs	0.470984	0.736989	0.0188066	39.1877	0	2.08963	2.01401	2.1681	Alveolar FBs	0	0.736989
Venous	0.491415	0.818839	0.011236	72.8767	0	2.26787	2.21847	2.31836	Alveolar FBs	0	0.818839
Activated Fibrotic FBs	0.0161865	0.0963829	0.0575859	1.67372	0.0941848	1.10118	0.98365	1.23275	Alveolar Macrophages	0.111535	0.0963829
Adventitial FBs	0.00211506	-1.95291	0.223564	-8.73534	2.4292e-18	0.14186	0.0915291	0.219869	Alveolar Macrophages	5.4658e-18	-1.95291
Alveolar FBs	0.0171092	0.152761	0.0485394	3.14716	0.00164865	1.16505	1.05932	1.28133	Alveolar Macrophages	0.00247297	0.152761
Arteriole	0.0113464	-0.263796	0.106334	-2.48081	0.0131083	0.76813	0.623622	0.946125	Alveolar Macrophages	0.0184335	-0.263796
AT1	0.0726494	1.65696	0.0516697	32.0683	1.222e-225	5.24333	4.73833	5.80216	Alveolar Macrophages	1.1e-224	1.65696
AT2	0.0663662	1.55975	0.0474956	32.8398	1.59e-236	4.75762	4.33471	5.22178	Alveolar Macrophages	1.789e-235	1.55975
B cells	0.00271035	-1.70432	0.102865	-16.5685	1.178e-61	0.181896	0.148684	0.222528	Alveolar Macrophages	4.0778e-61	-1.70432
Basal	0.00334909	-1.49207	0.0991666	-15.0461	3.6635e-51	0.224907	0.185178	0.273159	Alveolar Macrophages	1.1775e-50	-1.49207
Basophils	0.00967118	-0.425243	0.313992	-1.35431	0.175636	0.653611	0.353219	1.20947	Alveolar Macrophages	0.188182	-0.425243
Capillary	0.0491125	1.24036	0.047452	26.1393	1.304e-150	3.45686	3.14985	3.79379	Alveolar Macrophages	8.385e-150	1.24036
CD4+ T-cells	0.0152583	0.0363883	0.0529069	0.687781	0.491591	1.03706	0.934906	1.15037	Alveolar Macrophages	0.502763	0.0363883
CD8+ T-cells	0.0114307	-0.256309	0.059647	-4.2971	1.7305e-05	0.773903	0.688516	0.869879	Alveolar Macrophages	2.6852e-05	-0.256309
cDCs	0.0299501	0.725828	0.0794461	9.13611	6.4742e-20	2.06644	1.76847	2.41462	Alveolar Macrophages	1.5334e-19	0.725828
Goblet	0.00149441	-2.30088	0.200951	-11.45	2.3514e-30	0.10017	0.0675595	0.148522	Alveolar Macrophages	6.2243e-30	-2.30088
Inflammatory FBs	0.0197432	0.298638	0.0661385	4.51535	6.3213e-06	1.34802	1.18413	1.5346	Alveolar Macrophages	1.0536e-05	0.298638
Interstitial Macrophages	0.0705007	1.62462	0.0470724	34.5132	5.07817e-261	5.07649	4.62908	5.56714	Alveolar Macrophages	7.61725e-260	1.62462
KRT5-/KRT17+	0.0655506	1.54651	0.076029	20.341	5.5742e-92	4.69505	4.04504	5.44951	Alveolar Macrophages	2.7871e-91	1.54651
Langerhans cells	0.0228571	0.448274	0.496567	0.902747	0.36666	1.56561	0.591557	4.14352	Alveolar Macrophages	0.383714	0.448274
Lymphatic	0.00627909	-0.860588	0.115823	-7.43022	1.0842e-13	0.422913	0.337024	0.530691	Alveolar Macrophages	2.3232e-13	-0.860588
Macrophages - IFN-activated	0.0461362	1.17472	0.059056	19.8916	4.8099e-88	3.23724	2.8834	3.63449	Alveolar Macrophages	2.1645e-87	1.17472
Mast	0.0130539	-0.121889	0.063954	-1.90588	0.0566658	0.885247	0.780954	1.00347	Alveolar Macrophages	0.0749988	-0.121889
Mesothelial	0.00338983	-1.47994	0.980259	-1.50974	0.13111	0.227652	0.0333318	1.55484	Alveolar Macrophages	0.147499	-1.47994
Migratory DCs	0.0186277	0.239342	0.0954307	2.50802	0.012141	1.27041	1.05369	1.53171	Alveolar Macrophages	0.017624	0.239342
Monocytes/MDMs	0.0547696	1.35535	0.0510219	26.5641	1.767e-155	3.87812	3.50906	4.286	Alveolar Macrophages	1.325e-154	1.35535
Multiciliated	0.00280505	-1.66988	0.0967546	-17.2589	9.5866e-67	0.188269	0.155747	0.227582	Alveolar Macrophages	3.595e-66	-1.66988
Myofibroblasts	0.00844924	-0.56155	0.130108	-4.31602	1.5887e-05	0.570324	0.441948	0.735991	Alveolar Macrophages	2.5532e-05	-0.56155
Neutrophils	0.0502055	1.26352	0.0511225	24.7156	7.273e-135	3.53786	3.20055	3.91072	Alveolar Macrophages	4.091e-134	1.26352
NK/NKT	0.0334766	0.840786	0.0572504	14.6861	7.9113e-49	2.31819	2.07213	2.59347	Alveolar Macrophages	2.3734e-48	0.840786
pDCs	0.0161692	0.0952951	0.164335	0.579881	0.561995	1.09998	0.797078	1.518	Alveolar Macrophages	0.561995	0.0952951
Plasma	0.00408634	-1.29237	0.0737913	-17.5138	1.1241e-68	0.27462	0.23764	0.317354	Alveolar Macrophages	4.5987e-68	-1.29237
PNEC	0.00261097	-1.74178	0.979877	-1.77755	0.0754784	0.175209	0.0256725	1.19576	Alveolar Macrophages	0.094348	-1.74178
Proliferating AT2	0.0440594	1.12649	0.115471	9.75561	1.7454e-22	3.0848	2.46001	3.86828	Alveolar Macrophages	4.3636e-22	1.12649
Proliferating B cells	0.00311526	-1.56468	0.980124	-1.59641	0.110398	0.209155	0.0306317	1.42813	Alveolar Macrophages	0.127382	-1.56468
Proliferating FBs	0.0178158	0.19395	0.0834654	2.32371	0.0201409	1.21404	1.03082	1.42981	Alveolar Macrophages	0.0274649	0.19395
Proliferating Myeloid	0.188795	2.74578	0.052647	52.1546	0	15.5768	14.0496	17.27	Alveolar Macrophages	0	2.74578
Proliferating NK/NKT	0.036036	0.917109	0.499921	1.83451	0.0665788	2.50205	0.939191	6.66557	Alveolar Macrophages	0.0856013	0.917109
Proliferating T-cells	0.0196913	0.295954	0.168661	1.75473	0.0793061	1.34441	0.965971	1.87111	Alveolar Macrophages	0.0964534	0.295954
RASC	0.00763484	-0.663726	0.0947626	-7.00409	2.4859e-12	0.514929	0.427646	0.620028	Alveolar Macrophages	5.0848e-12	-0.663726
Secretory	0.00500143	-1.08937	0.171875	-6.33819	2.3248e-10	0.336427	0.240208	0.471187	Alveolar Macrophages	4.1846e-10	-1.08937
SMCs/Pericytes	0.0104016	-0.351694	0.0535973	-6.56179	5.3166e-11	0.703495	0.633342	0.781419	Alveolar Macrophages	1.0402e-10	-0.351694
SPP1+ Macrophages	0.20904	2.87292	0.048087	59.7442	0	17.6886	16.0976	19.4369	Alveolar Macrophages	0	2.87292
Subpleural FBs	0.00061162	-3.19514	0.565649	-5.64863	1.6174e-08	0.0409608	0.0135169	0.124125	Alveolar Macrophages	2.7993e-08	-3.19514
Transitional AT2	0.0299406	0.725503	0.0591379	12.268	1.3456e-34	2.06577	1.83968	2.31964	Alveolar Macrophages	3.7845e-34	0.725503
Tregs	0.0165209	0.117173	0.0786411	1.48997	0.136231	1.12431	0.963711	1.31168	Alveolar Macrophages	0.149522	0.117173
Venous	0.0102937	-0.362231	0.0553075	-6.54941	5.7766e-11	0.696121	0.624606	0.775825	Alveolar Macrophages	1.0831e-10	-0.362231
Activated Fibrotic FBs	0.00394545	-0.255856	0.0859621	-2.97638	0.00291669	0.774253	0.6542	0.916337	Arteriole	0.00395164	-0.255856
Adventitial FBs	0.00253807	-0.698427	0.205596	-3.39709	0.00068107	0.497367	0.332407	0.74419	Arteriole	0.0009535	-0.698427
Alveolar FBs	0.0144268	1.05125	0.0527786	19.918	2.84e-88	2.86121	2.58003	3.17305	Arteriole	2.3856e-87	1.05125
Alveolar Macrophages	0.00255023	-0.693635	0.130204	-5.3273	9.9682e-08	0.499756	0.387192	0.645045	Arteriole	1.7711e-07	-0.693635
AT1	0.010367	0.716681	0.0787515	9.10053	8.9892e-20	2.04763	1.75475	2.38938	Arteriole	3.1462e-19	0.716681
AT2	0.00600337	0.16597	0.063857	2.59908	0.00934739	1.18054	1.04165	1.33794	Arteriole	0.0122684	0.16597
B cells	0.00302216	-0.523374	0.100338	-5.21613	1.827e-07	0.592518	0.486735	0.721291	Arteriole	3.0694e-07	-0.523374
Basal	0.0015395	-1.19937	0.138637	-8.65116	5.0979e-18	0.301383	0.229672	0.395484	Arteriole	1.647e-17	-1.19937
Capillary	0.0331902	1.90364	0.0519924	36.6137	1.72895e-293	6.71025	6.06013	7.43011	Arteriole	3.63079e-292	1.90364
CD4+ T-cells	0.00728935	0.361357	0.0626802	5.7651	8.1611e-09	1.43528	1.26935	1.62289	Arteriole	1.7138e-08	0.361357
CD8+ T-cells	0.00864191	0.53293	0.0663313	8.03437	9.4065e-16	1.70392	1.49619	1.94049	Arteriole	2.6338e-15	0.53293
cDCs	0.00819148	0.478946	0.13225	3.62153	0.00029287	1.61437	1.24575	2.09207	Arteriole	0.00045557	0.478946
Goblet	0.0001196	-3.75585	0.682203	-5.50547	3.6818e-08	0.0233805	0.00613977	0.0890344	Arteriole	7.3636e-08	-3.75585
Inflammatory FBs	0.0133462	0.972296	0.0762537	12.7508	3.0855e-37	2.64401	2.27695	3.07023	Arteriole	1.4399e-36	0.972296
Interstitial Macrophages	0.0088789	0.560223	0.0577107	9.70745	2.8027e-22	1.75106	1.56379	1.96077	Arteriole	1.0701e-21	0.560223
KRT5-/KRT17+	0.00070738	-1.97785	0.565836	-3.49545	0.00047327	0.138366	0.0456436	0.419449	Arteriole	0.0007099	-1.97785
Lymphatic	0.00590973	0.150154	0.120257	1.24861	0.211806	1.16201	0.918008	1.47087	Arteriole	0.235094	0.150154
Macrophages - IFN-activated	0.00433923	-0.160329	0.128658	-1.24616	0.212704	0.851864	0.661995	1.09619	Arteriole	0.235094	-0.160329
Mast	0.00905996	0.580593	0.0730041	7.95289	1.8221e-15	1.7871	1.54884	2.06201	Arteriole	4.7831e-15	0.580593
Mesothelial	0.00677966	0.288357	0.69421	0.415374	0.677868	1.33423	0.342223	5.20182	Arteriole	0.677868	0.288357
Migratory DCs	0.00589654	0.147907	0.155755	0.949616	0.342308	1.15941	0.854386	1.57332	Arteriole	0.359423	0.147907
Monocytes/MDMs	0.0142558	1.03915	0.0657756	15.7984	3.1887e-56	2.82682	2.4849	3.21579	Arteriole	1.6741e-55	1.03915
Multiciliated	0.00027625	-2.91853	0.275126	-10.608	2.7362e-26	0.0540132	0.0314998	0.0926171	Arteriole	1.1492e-25	-2.91853
Myofibroblasts	0.00376966	-0.301611	0.188285	-1.60189	0.10918	0.739626	0.511376	1.06975	Arteriole	0.127377	-0.301611
Neutrophils	0.0168713	1.21026	0.0628624	19.2525	1.3464e-82	3.35434	2.9655	3.79417	Arteriole	9.4246e-82	1.21026
NK/NKT	0.0156039	1.13087	0.070386	16.0667	4.3664e-58	3.09836	2.69909	3.55668	Arteriole	2.6199e-57	1.13087
pDCs	0.00829187	0.491229	0.224729	2.18587	0.0288251	1.63432	1.05207	2.53882	Arteriole	0.0356075	0.491229
Plasma	0.00811573	0.46958	0.0645806	7.27122	3.5625e-13	1.59932	1.40917	1.81513	Arteriole	8.8015e-13	0.46958
Proliferating AT2	0.00792079	0.445071	0.24997	1.78049	0.0749953	1.5606	0.95612	2.54725	Arteriole	0.0899944	0.445071
Proliferating B cells	0.00934579	0.611943	0.568279	1.07684	0.281554	1.84401	0.605389	5.61685	Arteriole	0.303212	0.611943
Proliferating FBs	0.0252984	1.62399	0.0769846	21.095	8.835e-99	5.07331	4.36275	5.89959	Arteriole	9.2765e-98	1.62399
Proliferating Myeloid	0.0109477	0.771767	0.109209	7.0669	1.5844e-12	2.16359	1.74668	2.68	Arteriole	3.6968e-12	0.771767
Proliferating NK/NKT	0.00900901	0.574902	0.981593	0.585682	0.558089	1.77696	0.259494	12.1682	Arteriole	0.571701	0.574902
Proliferating T-cells	0.00904737	0.579189	0.24294	2.38408	0.0171219	1.78459	1.10852	2.87299	Arteriole	0.0217915	0.579189
RASC	0.00103616	-1.59582	0.229485	-6.95391	3.5531e-12	0.202743	0.129301	0.317897	Arteriole	7.8542e-12	-1.59582
Secretory	0.00014292	-3.57772	0.969393	-3.69068	0.00022365	0.0279392	0.00417878	0.186801	Arteriole	0.00036128	-3.57772
SMCs/Pericytes	0.0592469	2.51041	0.0512639	48.9705	0	12.31	11.1333	13.6112	Arteriole	0	2.51041
SPP1+ Macrophages	0.00105539	-1.57741	0.188047	-8.38838	4.9289e-17	0.20651	0.142847	0.298545	Arteriole	1.4787e-16	-1.57741
Subpleural FBs	0.00142712	-1.27529	0.372471	-3.42386	0.00061739	0.27935	0.134615	0.579699	Arteriole	0.00089415	-1.27529
Transitional AT2	0.0024173	-0.7473	0.138691	-5.38826	7.1144e-08	0.473643	0.360907	0.621595	Arteriole	1.3582e-07	-0.7473
Tregs	0.00867694	0.537011	0.100856	5.32455	1.0121e-07	1.71088	1.40401	2.08483	Arteriole	1.7711e-07	0.537011
Venous	0.019404	1.3527	0.0547428	24.7101	8.322e-135	3.86786	3.47434	4.30595	Arteriole	1.165e-133	1.3527
Activated Fibrotic FBs	0.030208	0.0626213	0.0378873	1.65283	0.0983656	1.06462	0.98843	1.14669	AT1	0.110361	0.0626213
Adventitial FBs	0.00571066	-1.6281	0.136345	-11.941	7.2326e-33	0.196303	0.150268	0.25644	AT1	1.6635e-32	-1.6281
Alveolar FBs	0.0478226	0.540343	0.0294743	18.3327	4.5398e-75	1.71659	1.62024	1.81868	AT1	1.3922e-74	0.540343
Alveolar Macrophages	0.0712133	0.963397	0.0365188	26.3809	2.271e-153	2.62058	2.43957	2.81503	AT1	1.208e-152	0.963397
Arteriole	0.0385779	0.315863	0.0596797	5.29263	1.2057e-07	1.37144	1.22005	1.54162	AT1	1.6807e-07	0.315863
AT2	0.157045	1.85121	0.0291012	63.6131	0	6.36755	6.01452	6.7413	AT1	0	1.85121
B cells	0.0036218	-2.08556	0.0844529	-24.695	1.212e-134	0.124238	0.105285	0.146602	AT1	5.067e-134	-2.08556
Basal	0.0111006	-0.957997	0.0559308	-17.1283	9.1351e-66	0.383661	0.343826	0.428111	AT1	2.4719e-65	-0.957997
Basophils	0.0261122	-0.0872978	0.192747	-0.452914	0.650611	0.916404	0.628084	1.33708	AT1	0.650611	-0.0872978
Capillary	0.165871	1.91642	0.0287295	66.7054	0	6.79656	6.42442	7.19025	AT1	0	1.91642
CD4+ T-cells	0.0207609	-0.322106	0.0359243	-8.96624	3.0681e-19	0.724621	0.675354	0.777482	AT1	5.8805e-19	-0.322106
CD8+ T-cells	0.0182651	-0.452734	0.0411476	-11.0027	3.7089e-28	0.635887	0.586617	0.689296	AT1	8.1242e-28	-0.452734
cDCs	0.0296941	0.0449332	0.0708797	0.633936	0.526122	1.04596	0.910291	1.20184	AT1	0.537814	0.0449332
Goblet	0.00257039	-2.42953	0.151892	-15.9951	1.3828e-57	0.0880783	0.0653997	0.118621	AT1	3.5337e-57	-2.42953
Inflammatory FBs	0.0663169	0.886904	0.0385456	23.0092	3.767e-117	2.4276	2.25096	2.61811	AT1	1.333e-116	0.886904
Interstitial Macrophages	0.0541082	0.670455	0.030342	22.0966	3.411e-108	1.95513	1.84224	2.07493	AT1	1.121e-107	0.670455
KRT5-/KRT17+	0.0804056	1.09475	0.0618477	17.7007	4.1414e-70	2.98843	2.64726	3.37356	AT1	1.1906e-69	1.09475
Langerhans cells	0.0457143	0.493044	0.35506	1.38862	0.164948	1.63729	0.816381	3.28367	AT1	0.180657	0.493044
Lymphatic	0.0156608	-0.609215	0.0732018	-8.3224	8.6198e-17	0.543778	0.471097	0.627671	AT1	1.525e-16	-0.609215
Macrophages - IFN-activated	0.0146768	-0.675106	0.0706793	-9.55168	1.2761e-21	0.509102	0.443243	0.584748	AT1	2.6681e-21	-0.675106
Mast	0.0247407	-0.142659	0.0428653	-3.32808	0.00087447	0.86705	0.79718	0.943043	AT1	0.00114931	-0.142659
Mesothelial	0.0169491	-0.528847	0.442015	-1.19644	0.231523	0.589284	0.247784	1.40144	AT1	0.247676	-0.528847
Migratory DCs	0.0150094	-0.652361	0.0971871	-6.71242	1.9143e-11	0.520815	0.430483	0.630102	AT1	2.9352e-11	-0.652361
Monocytes/MDMs	0.113748	1.47858	0.0321321	46.0157	0	4.38672	4.11897	4.67187	AT1	0	1.47858
Multiciliated	0.00524884	-1.71289	0.0683214	-25.0711	1.029e-138	0.180344	0.157741	0.206185	AT1	4.734e-138	-1.71289
Myofibroblasts	0.044586	0.466871	0.0607754	7.6819	1.5674e-14	1.595	1.41588	1.79677	AT1	2.575e-14	0.466871
Neutrophils	0.132826	1.6554	0.0314131	52.6978	0	5.23517	4.92256	5.56762	AT1	0	1.6554
NK/NKT	0.113924	1.48033	0.0339412	43.6144	0	4.39438	4.11155	4.69665	AT1	0	1.48033
pDCs	0.0174129	-0.501379	0.154767	-3.23958	0.00119706	0.605695	0.447212	0.82034	AT1	0.00152957	-0.501379
Plasma	0.00654953	-1.49019	0.053553	-27.8265	2.073e-170	0.225329	0.202876	0.250266	AT1	1.362e-169	-1.49019
PNEC	0.0104439	-1.01965	0.492371	-2.07089	0.0383691	0.360723	0.137423	0.946865	AT1	0.0441245	-1.01965
Proliferating Airway	0.0106157	-1.00315	0.440604	-2.27676	0.0228003	0.366722	0.154628	0.869734	AT1	0.0283463	-1.00315
Proliferating AT2	0.147525	1.77745	0.0673803	26.3794	2.364e-153	5.91474	5.18299	6.7498	AT1	1.208e-152	1.77745
Proliferating B cells	0.00623053	-1.54045	0.694287	-2.21875	0.0265038	0.214285	0.0549545	0.835566	AT1	0.0320836	-1.54045
Proliferating FBs	0.0585249	0.7536	0.048179	15.6417	3.7874e-55	2.12463	1.93319	2.33504	AT1	9.1694e-55	0.7536
Proliferating Myeloid	0.0793174	1.07994	0.0466977	23.1261	2.528e-118	2.9445	2.68696	3.22672	AT1	9.689e-118	1.07994
Proliferating NK/NKT	0.18018	2.01647	0.24313	8.29379	1.0969e-16	7.51175	4.66428	12.0976	AT1	1.8688e-16	2.01647
Proliferating T-cells	0.0255455	-0.10982	0.145687	-0.753809	0.450964	0.895995	0.673433	1.19211	AT1	0.471462	-0.10982
RASC	0.042646	0.420357	0.0453043	9.27851	1.7186e-20	1.5225	1.39314	1.66388	AT1	3.4372e-20	0.420357
Secretory	0.0152901	-0.633546	0.0992627	-6.38252	1.742e-10	0.530706	0.436878	0.644686	AT1	2.5848e-10	-0.633546
SMCs/Pericytes	0.0344175	0.19743	0.0318395	6.20077	5.6187e-10	1.21827	1.14456	1.29672	AT1	8.0769e-10	0.19743
SPP1+ Macrophages	0.0340636	0.186728	0.042811	4.36168	1.2907e-05	1.2053	1.10829	1.3108	AT1	1.7462e-05	0.186728
Subpleural FBs	0.00244648	-2.47906	0.283995	-8.72922	2.5643e-18	0.0838221	0.0480416	0.146252	AT1	4.7183e-18	-2.47906
Transitional AT2	0.091179	1.23227	0.0355577	34.6556	3.68443e-263	3.42901	3.19817	3.67652	AT1	2.82473e-262	1.23227
Tregs	0.0183257	-0.449359	0.0668255	-6.72436	1.7636e-11	0.638037	0.55971	0.727326	AT1	2.7974e-11	-0.449359
Venous	0.0264433	-0.0743565	0.0339687	-2.18897	0.0285991	0.928341	0.868546	0.992252	AT1	0.0337322	-0.0743565
Activated Fibrotic FBs	0.0850194	-0.279289	0.0216921	-12.8751	6.2131e-38	0.756321	0.724839	0.789171	AT2	9.5267e-38	-0.279289
Adventitial FBs	0.0185068	-1.8742	0.0760964	-24.6293	6.127e-134	0.153477	0.132211	0.178163	AT2	1.658e-133	-1.8742
Alveolar FBs	0.136078	0.248477	0.0160667	15.4654	5.9414e-54	1.28207	1.24233	1.32309	AT2	1.0122e-53	0.248477
Alveolar Macrophages	0.175541	0.549879	0.0218435	25.1735	7.813e-140	1.73304	1.66041	1.80885	AT2	2.246e-139	0.549879
Arteriole	0.06689	-0.53874	0.0433336	-12.4324	1.7439e-35	0.583483	0.535972	0.635206	AT2	2.5877e-35	-0.53874
AT1	0.413841	1.74863	0.0194832	89.7503	0	5.7467	5.53139	5.9704	AT2	0	1.74863
B cells	0.0192603	-1.83353	0.0378991	-48.3792	0	0.159849	0.148405	0.172175	AT2	0	-1.83353
Basal	0.104335	-0.0532267	0.0223208	-2.38463	0.0170965	0.948165	0.907578	0.990567	AT2	0.0178736	-0.0532267
Basophils	0.218569	0.822707	0.0750864	10.9568	6.1644e-28	2.27665	1.96509	2.63762	AT2	8.8613e-28	0.822707
Capillary	0.337117	1.42057	0.0159081	89.2981	0	4.13946	4.01238	4.27056	AT2	0	1.42057
CD4+ T-cells	0.0674676	-0.529523	0.0197082	-26.8682	5.169e-159	0.588886	0.566572	0.612078	AT2	1.585e-158	-0.529523
CD8+ T-cells	0.0510768	-0.825264	0.023696	-34.8271	9.46852e-266	0.438119	0.418237	0.458947	AT2	3.6296e-265	-0.825264
cDCs	0.117368	0.0791445	0.0374642	2.11253	0.0346406	1.08236	1.00573	1.16483	AT2	0.0354104	0.0791445
Goblet	0.0260028	-1.52647	0.0497932	-30.6562	2.184e-206	0.217301	0.197095	0.239578	AT2	7.175e-206	-1.52647
Inflammatory FBs	0.125869	0.158742	0.024937	6.36572	1.9438e-10	1.17204	1.11613	1.23074	AT2	2.4837e-10	0.158742
Interstitial Macrophages	0.1726	0.529424	0.0165536	31.9825	1.912e-224	1.69795	1.64375	1.75395	AT2	6.767e-224	0.529424
KRT5-/KRT17+	0.214336	0.797751	0.0395109	20.1906	1.1832e-90	2.22054	2.05507	2.39934	AT2	2.3663e-90	0.797751
Langerhans cells	0.817143	3.59384	0.191839	18.7337	2.6307e-78	36.3736	24.9741	52.9764	AT2	4.8405e-78	3.59384
Lymphatic	0.0455049	-0.946628	0.0429952	-22.0171	1.976e-107	0.388047	0.356686	0.422166	AT2	4.545e-107	-0.946628
Macrophages - IFN-activated	0.110523	0.01132	0.0290284	0.389961	0.696565	1.01138	0.955447	1.0706	AT2	0.696565	0.01132
Mast	0.0978101	-0.125064	0.0226344	-5.5254	3.2874e-08	0.882441	0.844148	0.92247	AT2	3.9795e-08	-0.125064
Mesothelial	0.0644068	-0.579228	0.232445	-2.49189	0.0127064	0.560331	0.35529	0.883702	AT2	0.0139166	-0.579228
Migratory DCs	0.0600375	-0.654136	0.0499322	-13.1005	3.2718e-39	0.519891	0.471421	0.573344	AT2	5.1898e-39	-0.654136
Monocytes/MDMs	0.197627	0.69554	0.0196357	35.4223	7.75762e-275	2.00479	1.9291	2.08345	AT2	3.24409e-274	0.69554
Multiciliated	0.0279017	-1.45403	0.0311637	-46.658	0	0.233626	0.219783	0.248341	AT2	0	-1.45403
Myofibroblasts	0.195502	0.682089	0.0318167	21.4381	5.898e-102	1.978	1.85842	2.10528	AT2	1.292e-101	0.682089
Neutrophils	0.225223	0.861248	0.0190177	45.2866	0	2.36611	2.27954	2.45597	AT2	0	0.861248
NK/NKT	0.258976	1.04544	0.020498	51.002	0	2.84464	2.73262	2.96126	AT2	0	1.04544
pDCs	0.0737977	-0.433032	0.0776122	-5.57943	2.4131e-08	0.64854	0.557022	0.755095	AT2	3e-08	-0.433032
Plasma	0.036535	-1.17553	0.0246711	-47.648	0	0.308655	0.294085	0.323947	AT2	0	-1.17553
PNEC	0.234987	0.916371	0.118804	7.71331	1.226e-14	2.5002	1.98083	3.15575	AT2	1.6587e-14	0.916371
Proliferating Airway	0.07431	-0.42556	0.172467	-2.46749	0.0136064	0.653404	0.465988	0.916196	AT2	0.0145556	-0.42556
Proliferating AT2	0.557921	2.32946	0.0462777	50.3366	0	10.2724	9.38167	11.2477	AT2	0	2.32946
Proliferating B cells	0.0155763	-2.04957	0.441082	-4.64669	3.373e-06	0.12879	0.0542533	0.305731	AT2	3.879e-06	-2.04957
Proliferating FBs	0.141101	0.290559	0.030411	9.55438	1.2433e-21	1.33717	1.2598	1.4193	AT2	1.733e-21	0.290559
Proliferating Myeloid	0.181926	0.593378	0.0301923	19.6533	5.4218e-86	1.81009	1.70608	1.92044	AT2	1.0392e-85	0.593378
Proliferating NK/NKT	0.27027	1.10348	0.209558	5.26575	1.3962e-07	3.01464	1.9992	4.54586	AT2	1.6468e-07	1.10348
Proliferating T-cells	0.0782331	-0.369866	0.0853286	-4.3346	1.4602e-05	0.690827	0.584435	0.816587	AT2	1.6383e-05	-0.369866
RASC	0.217756	0.817945	0.0229782	35.5966	1.58163e-277	2.26584	2.16606	2.37022	AT2	7.27548e-277	0.817945
Secretory	0.0524436	-0.797415	0.0545192	-14.6263	1.9081e-48	0.450492	0.404836	0.501296	AT2	3.1347e-48	-0.797415
SMCs/Pericytes	0.0779665	-0.373569	0.0182269	-20.4955	2.3621e-93	0.688274	0.664119	0.713307	AT2	4.939e-93	-0.373569
SPP1+ Macrophages	0.0938205	-0.17112	0.0251239	-6.81105	9.6888e-12	0.84272	0.802228	0.885257	AT2	1.2734e-11	-0.17112
Subpleural FBs	0.00713558	-2.83877	0.166559	-17.0436	3.8987e-65	0.0584977	0.0422047	0.0810806	AT2	6.8977e-65	-2.83877
Transitional AT2	0.477142	2.00524	0.0196052	102.281	0	7.42785	7.14784	7.71883	AT2	0	2.00524
Tregs	0.0433153	-0.998235	0.0427089	-23.373	8.052e-121	0.36853	0.338936	0.400707	AT2	1.949e-120	-0.998235
Venous	0.0726987	-0.449221	0.0191446	-23.4646	9.372e-122	0.638125	0.614624	0.662525	AT2	2.395e-121	-0.449221
Activated Fibrotic FBs	0.0194845	0.255596	0.0553131	4.6209	3.8209e-06	1.29123	1.15857	1.43909	B cells	4.8323e-06	0.255596
Adventitial FBs	0.0053934	-1.04311	0.144385	-7.22454	5.028e-13	0.352356	0.265509	0.467611	B cells	7.3758e-13	-1.04311
Alveolar FBs	0.0378128	0.937495	0.04655	20.1395	3.3245e-90	2.55358	2.33091	2.79752	B cells	1.0996e-89	0.937495
Alveolar Macrophages	0.00158423	-2.27201	0.159193	-14.2721	3.2671e-46	0.103105	0.0754694	0.140859	B cells	8.2638e-46	-2.27201
Arteriole	0.00529501	-1.06162	0.147011	-7.22139	5.1459e-13	0.345893	0.259301	0.461403	B cells	7.3758e-13	-1.06162
AT1	0.0022015	-1.94236	0.139371	-13.9366	3.7939e-44	0.143366	0.109096	0.1884	B cells	8.5862e-44	-1.94236
AT2	0.00377953	-1.40031	0.0676394	-20.7026	3.2813e-95	0.24652	0.215912	0.281468	B cells	1.2827e-94	-1.40031
Basal	0.00623903	-0.896615	0.0787611	-11.384	5.025e-30	0.407948	0.349593	0.476045	B cells	9.0032e-30	-0.896615
Basophils	0.00290135	-1.66561	0.566396	-2.94073	0.00327443	0.189074	0.0623027	0.573797	B cells	0.00352001	-1.66561
Capillary	0.00985175	-0.436148	0.0525799	-8.29497	1.0861e-16	0.646522	0.583212	0.716704	B cells	1.7298e-16	-0.436148
CD4+ T-cells	0.192263	2.73869	0.0460113	59.5221	0	15.4667	14.1329	16.9263	B cells	0	2.73869
CD8+ T-cells	0.128234	2.2574	0.0468676	48.1654	0	9.55816	8.71926	10.4778	B cells	0	2.2574
cDCs	0.0604121	1.42981	0.0648053	22.0631	7.151e-108	4.17789	3.67954	4.74373	B cells	3.417e-107	1.42981
Goblet	0.00119553	-2.55391	0.223111	-11.4468	2.4396e-30	0.0777767	0.0502266	0.120439	B cells	4.5611e-30	-2.55391
Inflammatory FBs	0.025772	0.541701	0.0616234	8.79051	1.4888e-18	1.71893	1.52336	1.9396	B cells	2.4622e-18	0.541701
Interstitial Macrophages	0.0370916	0.917491	0.0475187	19.308	4.6024e-83	2.503	2.28041	2.74733	B cells	1.4136e-82	0.917491
KRT5-/KRT17+	0.00306531	-1.61048	0.274992	-5.85646	4.7285e-09	0.199792	0.116547	0.342497	B cells	6.3539e-09	-1.61048
Lymphatic	0.0314693	0.74729	0.0660356	11.3165	1.0876e-29	2.11127	1.85495	2.403	B cells	1.8708e-29	0.74729
Macrophages - IFN-activated	0.0423075	1.05449	0.0595938	17.6947	4.6065e-70	2.87052	2.55407	3.22618	B cells	1.238e-69	1.05449
Mast	0.0425657	1.06085	0.0517385	20.5041	1.9794e-93	2.88883	2.61024	3.19714	B cells	7.0929e-93	1.06085
Migratory DCs	0.0940767	1.90921	0.0595738	32.0479	2.351e-225	6.74777	6.00413	7.58352	B cells	1.444e-224	1.90921
Monocytes/MDMs	0.0187906	0.218626	0.0587707	3.71998	0.00019924	1.24437	1.10897	1.39629	B cells	0.00024478	0.218626
Multiciliated	0.00093502	-2.79995	0.154059	-18.1746	8.2092e-74	0.0608129	0.0449633	0.0822495	B cells	2.3533e-73	-2.79995
Myofibroblasts	0.010659	-0.356573	0.117486	-3.03503	0.0024051	0.700071	0.556079	0.88135	B cells	0.00265178	-0.356573
Neutrophils	0.012277	-0.213619	0.0636921	-3.35393	0.00079674	0.807656	0.712871	0.915045	B cells	0.00090157	-0.213619
NK/NKT	0.0472892	1.17103	0.053779	21.7748	4.019e-105	3.22531	2.90264	3.58384	B cells	1.728e-104	1.17103
pDCs	0.148425	2.42705	0.0719536	33.7307	2.05213e-249	11.3254	9.83568	13.0407	B cells	1.47069e-248	2.42705
Plasma	0.0937295	1.90513	0.047006	40.5296	0	6.7203	6.12881	7.36887	B cells	0	1.90513
PNEC	0.00261097	-1.77136	0.978792	-1.80974	0.0703355	0.170101	0.0249771	1.15843	B cells	0.0737665	-1.77136
Proliferating AT2	0.00049506	-3.43628	0.974521	-3.52612	0.0004217	0.0321842	0.00476556	0.217357	B cells	0.00049008	-3.43628
Proliferating B cells	0.747664	5.26025	0.133394	39.4338	0	192.529	148.234	250.06	B cells	0	5.26025
Proliferating FBs	0.0244967	0.489642	0.0748601	6.54076	6.1206e-11	1.63173	1.40905	1.88961	B cells	8.4899e-11	0.489642
Proliferating Myeloid	0.0224321	0.399483	0.0819547	4.87444	1.0912e-06	1.49105	1.26979	1.75087	B cells	1.4218e-06	0.399483
Proliferating NK/NKT	0.00900901	-0.526423	0.98194	-0.536105	0.591886	0.590714	0.0862051	4.04782	B cells	0.605978	-0.526423
Proliferating T-cells	0.149015	2.43171	0.0777905	31.2598	1.644e-214	11.3784	9.76929	13.2525	B cells	8.837e-214	2.43171
RASC	0.00196324	-2.05713	0.169079	-12.1667	4.6745e-34	0.12782	0.0917646	0.178041	B cells	9.1364e-34	-2.05713
Secretory	0.00171478	-2.1927	0.285733	-7.67394	1.6679e-14	0.111615	0.0637532	0.195409	B cells	2.5614e-14	-2.1927
SMCs/Pericytes	0.0126513	-0.183207	0.0518016	-3.5367	0.00040516	0.832596	0.752212	0.921571	B cells	0.00048395	-0.183207
SPP1+ Macrophages	0.00429434	-1.2721	0.100822	-12.6173	1.6956e-36	0.280244	0.229993	0.341474	B cells	3.472e-36	-1.2721
Subpleural FBs	0.0150867	-0.0046864	0.123013	-0.0380966	0.969611	0.995325	0.782086	1.2667	B cells	0.969611	-0.0046864
Transitional AT2	0.00330789	-1.53407	0.119643	-12.8221	1.2336e-37	0.215655	0.170576	0.272648	B cells	2.6523e-37	-1.53407
Tregs	0.144176	2.39303	0.0508542	47.0567	0	10.9466	9.90811	12.0939	B cells	0	2.39303
Venous	0.0296059	0.684329	0.0488705	14.0029	1.4964e-44	1.98244	1.80136	2.18172	B cells	3.5749e-44	0.684329
Activated Fibrotic FBs	0.021791	-0.146059	0.0457573	-3.19204	0.00141273	0.864107	0.789983	0.945185	Basal	0.00158501	-0.146059
Adventitial FBs	0.0051819	-1.59922	0.144251	-11.0864	1.4606e-28	0.202053	0.152292	0.268074	Basal	2.4884e-28	-1.59922
Alveolar FBs	0.0185756	-0.308993	0.0376879	-8.19871	2.4298e-16	0.734186	0.681908	0.790473	Basal	3.6055e-16	-0.308993
Alveolar Macrophages	0.00142968	-2.89071	0.164543	-17.5681	4.3231e-69	0.0555367	0.040227	0.0766729	Basal	1.1048e-68	-2.89071
Arteriole	0.00291766	-2.17589	0.191615	-11.3555	6.9617e-30	0.113507	0.0779684	0.165246	Basal	1.2317e-29	-2.17589
AT1	0.0072049	-1.2676	0.0808603	-15.6764	2.1938e-55	0.281507	0.240248	0.329852	Basal	4.8055e-55	-1.2676
AT2	0.0240035	-0.0470933	0.0399122	-1.17992	0.23803	0.953998	0.882214	1.03162	Basal	0.24885	-0.0470933
B cells	0.00597237	-1.45646	0.0710658	-20.4945	2.4121e-93	0.233061	0.202757	0.267893	Basal	7.9253e-93	-1.45646
Basophils	0.445841	3.44068	0.0702141	49.0027	0	31.2081	27.1957	35.8125	Basal	0	3.44068
Capillary	0.00996146	-0.940855	0.0435336	-21.6122	1.38e-103	0.390294	0.358373	0.425058	Basal	4.884e-103	-0.940855
CD4+ T-cells	0.00987625	-0.949532	0.0475187	-19.9823	7.8552e-89	0.386922	0.352513	0.42469	Basal	2.4089e-88	-0.949532
CD8+ T-cells	0.0337758	0.304513	0.0411142	7.40651	1.2967e-13	1.35596	1.25098	1.46976	Basal	1.7042e-13	0.304513
cDCs	0.0834507	1.26181	0.0527868	23.9038	2.796e-126	3.53179	3.18465	3.91677	Basal	1.072e-125	1.26181
Goblet	0.377249	3.15692	0.0378047	83.5062	0	23.4982	21.82	25.3055	Basal	0	3.15692
Inflammatory FBs	0.00566064	-1.51038	0.0949036	-15.9149	4.9982e-57	0.220827	0.183345	0.265972	Basal	1.1496e-56	-1.51038
Interstitial Macrophages	0.0350943	0.344174	0.0374994	9.17811	4.3871e-20	1.41082	1.31085	1.51842	Basal	6.7269e-20	0.344174
KRT5-/KRT17+	0.0808771	1.22768	0.0649607	18.8988	1.1676e-79	3.41329	3.00523	3.87676	Basal	3.1595e-79	1.22768
Langerhans cells	0.211429	2.34183	0.184307	12.7061	5.467e-37	10.4002	7.247	14.9255	Basal	1.0934e-36	2.34183
Lymphatic	0.00295486	-2.16318	0.15865	-13.6349	2.4823e-42	0.114959	0.0842361	0.156888	Basal	5.1902e-42	-2.16318
Macrophages - IFN-activated	0.0147406	-0.544134	0.0734068	-7.41258	1.2386e-13	0.580344	0.502575	0.670148	Basal	1.6758e-13	-0.544134
Mast	0.0206127	-0.202852	0.0495565	-4.09334	4.252e-05	0.816399	0.740831	0.899676	Basal	5.1472e-05	-0.202852
Mesothelial	0.0101695	-0.919976	0.568597	-1.61798	0.105668	0.398529	0.130756	1.21467	Basal	0.11304	-0.919976
Migratory DCs	0.00938086	-1.00149	0.122392	-8.18266	2.7764e-16	0.367331	0.288985	0.466917	Basal	3.9911e-16	-1.00149
Monocytes/MDMs	0.00602819	-1.4471	0.0743007	-19.4762	1.7474e-84	0.235252	0.20337	0.272132	Basal	5.0239e-84	-1.4471
Multiciliated	0.273004	2.67873	0.0358919	74.6332	0	14.5666	13.577	15.6282	Basal	0	2.67873
Myofibroblasts	0.240868	2.51024	0.043195	58.1142	0	12.3079	11.3088	13.3953	Basal	0	2.51024
Neutrophils	0.0168202	-0.410044	0.0515958	-7.94724	1.9071e-15	0.663621	0.599793	0.734242	Basal	2.6584e-15	-0.410044
NK/NKT	0.0119019	-0.760917	0.0665088	-11.4408	2.6132e-30	0.467238	0.410133	0.532294	Basal	4.8083e-30	-0.760917
pDCs	0.0252902	0.00644339	0.131428	0.0490259	0.960899	1.00646	0.777901	1.30218	Basal	0.960899	0.00644339
Plasma	0.00639292	-1.38799	0.0577049	-24.0532	7.736e-128	0.249577	0.222888	0.279463	Basal	3.235e-127	-1.38799
PNEC	0.310705	2.86134	0.113345	25.2446	1.298e-140	17.4849	14.0018	21.8346	Basal	5.971e-140	2.86134
Proliferating Airway	0.605096	4.08491	0.0984105	41.5089	0	59.4365	49.01	72.0812	Basal	0	4.08491
Proliferating AT2	0.0613861	0.930945	0.0969752	9.59983	8.0078e-22	2.53691	2.09777	3.06797	Basal	1.2702e-21	0.930945
Proliferating B cells	0.00623053	-1.41388	0.694583	-2.03558	0.0417926	0.243198	0.0623332	0.948858	Basal	0.0457728	-1.41388
Proliferating FBs	0.014698	-0.54707	0.0840797	-6.50656	7.689e-11	0.578643	0.490728	0.682308	Basal	9.5593e-11	-0.54707
Proliferating Myeloid	0.0320919	0.251631	0.0670146	3.75487	0.00017343	1.28612	1.12782	1.46665	Basal	0.00019944	0.251631
Proliferating NK/NKT	0.00900901	-1.04231	0.983058	-1.06028	0.289018	0.352637	0.0513491	2.42172	Basal	0.295441	-1.04231
Proliferating T-cells	0.0111762	-0.824568	0.217369	-3.7934	0.0001486	0.438424	0.28633	0.67131	Basal	0.00017527	-0.824568
RASC	0.408355	3.28739	0.0374396	87.8053	0	26.773	24.8787	28.8115	Basal	0	3.28739
Secretory	0.397256	3.24126	0.0419125	77.3338	0	25.5658	23.5496	27.7547	Basal	0	3.24126
SMCs/Pericytes	0.00678222	-1.32848	0.048627	-27.3198	2.468e-164	0.26488	0.2408	0.291367	Basal	1.261e-163	-1.32848
SPP1+ Macrophages	0.00691462	-1.30901	0.0790898	-16.551	1.5754e-61	0.270087	0.231303	0.315374	Basal	3.8141e-61	-1.30901
Subpleural FBs	0.00061162	-3.74062	0.565123	-6.61912	3.6134e-11	0.0237394	0.00784203	0.0718643	Basal	4.6171e-11	-3.74062
Transitional AT2	0.147116	1.90077	0.0388473	48.9292	0	6.69101	6.20047	7.22037	Basal	0	1.90077
Tregs	0.009857	-0.951502	0.0893809	-10.6455	1.8306e-26	0.386161	0.324105	0.460098	Basal	3.0074e-26	-0.951502
Venous	0.0147519	-0.543353	0.0430954	-12.6081	1.9042e-36	0.580797	0.533754	0.631987	Basal	3.6497e-36	-0.543353
Activated Fibrotic FBs	0.0003642	-1.20072	0.23807	-5.04354	4.5699e-07	0.300979	0.18875	0.479938	Basophils	1.0753e-06	-1.20072
Adventitial FBs	0.00010575	-2.43756	0.97633	-2.49665	0.0125371	0.0873739	0.0128918	0.592176	Basophils	0.0160564	-2.43756
Alveolar FBs	0.00080025	-0.41305	0.0958734	-4.30828	1.6453e-05	0.661629	0.548284	0.798406	Basophils	3.1338e-05	-0.41305
Alveolar Macrophages	0.00015456	-2.05804	0.491324	-4.18876	2.8048e-05	0.127704	0.0487509	0.334525	Basophils	5.0997e-05	-2.05804
AT1	0.0004403	-1.01088	0.300469	-3.36432	0.00076733	0.3639	0.201938	0.655764	Basophils	0.00113678	-1.01088
AT2	0.00194461	0.475995	0.0936028	5.08526	3.6712e-07	1.60961	1.33982	1.93374	Basophils	9.1781e-07	0.475995
B cells	7.1957e-05	-2.82263	0.56479	-4.99766	5.8031e-07	0.0594495	0.0196512	0.179849	Basophils	1.2896e-06	-2.82263
Basal	0.0203376	2.842	0.0718889	39.5333	0	17.1501	14.8961	19.7451	Basophils	0	2.842
Capillary	0.00054854	-0.790965	0.128662	-6.14763	7.8647e-10	0.453407	0.352346	0.583455	Basophils	2.6216e-09	-0.790965
CD4+ T-cells	0.00037269	-1.17765	0.178415	-6.60066	4.0933e-11	0.308	0.217111	0.436939	Basophils	1.6373e-10	-1.17765
CD8+ T-cells	0.00105011	-0.141067	0.139536	-1.01097	0.31203	0.868431	0.660632	1.14159	Basophils	0.33733	-0.141067
cDCs	0.00268783	0.80041	0.221901	3.60705	0.0003097	2.22645	1.44121	3.43954	Basophils	0.00047646	0.80041
Goblet	0.0173949	2.68271	0.0848681	31.6104	2.659e-219	14.6247	12.3836	17.2714	Basophils	5.318e-218	2.68271
Inflammatory FBs	0.00013806	-2.17091	0.566162	-3.83444	0.00012585	0.114073	0.0376061	0.346028	Basophils	0.00020136	-2.17091
Interstitial Macrophages	0.00202077	0.514486	0.0869228	5.91888	3.2414e-09	1.67278	1.41074	1.98348	Basophils	9.2611e-09	0.514486
KRT5-/KRT17+	0.00165055	0.311748	0.373924	0.833721	0.404438	1.36581	0.656297	2.84237	Basophils	0.414809	0.311748
Langerhans cells	0.0228571	2.96137	0.496926	5.95938	2.532e-09	19.3244	7.2965	51.1799	Basophils	7.7908e-09	2.96137
Macrophages - IFN-activated	0.00031906	-1.33307	0.440387	-3.02704	0.0024696	0.263667	0.111222	0.625058	Basophils	0.00340635	-1.33307
Mast	0.0098641	2.1078	0.0805446	26.1693	5.938e-151	8.23011	7.02821	9.63755	Basophils	5.938e-150	2.1078
Migratory DCs	0.00053605	-0.814008	0.491434	-1.65639	0.0976423	0.443079	0.169108	1.16091	Basophils	0.108491	-0.814008
Monocytes/MDMs	0.00021723	-1.71759	0.350222	-4.90428	9.3769e-07	0.179499	0.0903538	0.356596	Basophils	1.9741e-06	-1.71759
Multiciliated	0.00769263	1.85697	0.0807766	22.989	6.008e-117	6.40431	5.46655	7.50292	Basophils	4.807e-116	1.85697
Myofibroblasts	0.00350968	1.06803	0.197963	5.39509	6.8491e-08	2.90963	1.97392	4.28892	Basophils	1.8264e-07	1.06803
Neutrophils	0.00066362	-0.600396	0.201104	-2.98549	0.0028312	0.548595	0.369886	0.813645	Basophils	0.00377493	-0.600396
NK/NKT	0.00047767	-0.929375	0.288244	-3.22426	0.00126298	0.3948	0.224398	0.694602	Basophils	0.00180425	-0.929375
pDCs	0.00082919	-0.377495	0.692296	-0.545279	0.585562	0.685577	0.176507	2.66287	Basophils	0.585562	-0.377495
Plasma	0.00031324	-1.35149	0.216969	-6.22896	4.6953e-10	0.258854	0.169187	0.396043	Basophils	1.7074e-09	-1.35149
PNEC	0.00522193	1.46709	0.693811	2.11454	0.0344696	4.33659	1.11318	16.894	Basophils	0.0405524	1.46709
Proliferating Airway	0.0254777	3.0726	0.291747	10.5317	6.171e-26	21.5979	12.1919	38.2606	Basophils	3.0855e-25	3.0726
Proliferating AT2	0.00445545	1.30758	0.331524	3.94414	8.0087e-05	3.69721	1.93052	7.08064	Basophils	0.00013348	1.30758
Proliferating FBs	0.00035632	-1.2226	0.491391	-2.48803	0.0128451	0.294464	0.112396	0.771459	Basophils	0.0160564	-1.2226
Proliferating Myeloid	0.00182462	0.412184	0.244673	1.68463	0.0920593	1.51011	0.934845	2.43938	Basophils	0.105211	0.412184
Proliferating T-cells	0.0005322	-0.821223	0.976927	-0.840618	0.400562	0.439894	0.0648292	2.98486	Basophils	0.414809	-0.821223
RASC	0.0153242	2.55386	0.0855195	29.8629	5.971e-196	12.8567	10.8726	15.2028	Basophils	7.961e-195	2.55386
Secretory	0.0118605	2.29413	0.124352	18.4487	5.3383e-76	9.91583	7.77103	12.6526	Basophils	3.5589e-75	2.29413
SMCs/Pericytes	0.00016603	-1.98645	0.226685	-8.76306	1.9002e-18	0.137181	0.0879705	0.213921	Basophils	8.4454e-18	-1.98645
SPP1+ Macrophages	0.00032753	-1.30685	0.330863	-3.94982	7.8211e-05	0.270672	0.141516	0.517701	Basophils	0.00013348	-1.30685
Transitional AT2	0.00487701	1.39841	0.11037	12.6702	8.6533e-37	4.04875	3.26116	5.02654	Basophils	4.9447e-36	1.39841
Tregs	0.00055532	-0.778663	0.35028	-2.22297	0.0262177	0.459019	0.231029	0.912001	Basophils	0.031779	-0.778663
Venous	0.00062232	-0.664701	0.139512	-4.76446	1.8936e-06	0.514428	0.391353	0.676207	Basophils	3.7872e-06	-0.664701
Activated Fibrotic FBs	0.138698	0.0423713	0.0183542	2.30854	0.0209693	1.04328	1.00642	1.0815	Capillary	0.0235265	0.0423713
Adventitial FBs	0.0403976	-1.29923	0.0527661	-24.6224	7.275e-134	0.272742	0.245944	0.30246	Capillary	1.521e-133	-1.29923
Alveolar FBs	0.220725	0.607073	0.0141326	42.9554	0	1.83505	1.78492	1.88659	Capillary	0	0.607073
Alveolar Macrophages	0.137828	0.0350748	0.0220431	1.59119	0.111566	1.0357	0.991903	1.08142	Capillary	0.122192	0.0350748
Arteriole	0.461314	1.71347	0.0243066	70.4937	0	5.54816	5.29003	5.81887	Capillary	0	1.71347
AT1	0.494416	1.84618	0.0181118	101.933	0	6.33559	6.11463	6.56454	Capillary	0	1.84618
AT2	0.389122	1.41752	0.0146628	96.6741	0	4.12685	4.00994	4.24718	Capillary	0	1.41752
B cells	0.0646167	-0.803964	0.0235468	-34.1432	1.68854e-255	0.447551	0.427365	0.468691	Capillary	5.97483e-255	-0.803964
Basal	0.067792	-0.752592	0.0241592	-31.1513	4.864e-213	0.471144	0.449354	0.49399	Capillary	1.598e-212	-0.752592
Basophils	0.0957447	-0.376907	0.10421	-3.61681	0.00029826	0.68598	0.55925	0.841427	Capillary	0.00038111	-0.376907
CD4+ T-cells	0.133269	-0.0038395	0.0162985	-0.235573	0.813764	0.996168	0.964848	1.0285	Capillary	0.831848	-0.0038395
CD8+ T-cells	0.128114	-0.0492211	0.0179523	-2.74176	0.00611103	0.951971	0.919057	0.986064	Capillary	0.00720788	-0.0492211
cDCs	0.138615	0.0416791	0.0346441	1.20307	0.228951	1.04256	0.974118	1.11581	Capillary	0.244924	0.0416791
Goblet	0.0140475	-2.38265	0.0655634	-36.3411	3.63022e-289	0.092306	0.0811748	0.104964	Capillary	1.39159e-288	-2.38265
Inflammatory FBs	0.261494	0.830301	0.0200704	41.3695	0	2.29401	2.20552	2.38605	Capillary	0	0.830301
Interstitial Macrophages	0.217034	0.585483	0.0147915	39.5824	0	1.79586	1.74454	1.84868	Capillary	0	0.585483
KRT5-/KRT17+	0.0518746	-1.03714	0.0689969	-15.0317	4.554e-51	0.354467	0.309631	0.405796	Capillary	8.057e-51	-1.03714
Langerhans cells	0.131429	-0.019867	0.219216	-0.0906275	0.927789	0.980329	0.637928	1.50651	Capillary	0.927789	-0.019867
Lymphatic	0.0929305	-0.409848	0.0318295	-12.8763	6.117e-38	0.663751	0.623608	0.706479	Capillary	1.0049e-37	-0.409848
Macrophages - IFN-activated	0.227044	0.643439	0.022862	28.1444	2.807e-174	1.90301	1.81962	1.99023	Capillary	7.594e-174	0.643439
Mast	0.146729	0.108025	0.0194848	5.54409	2.9549e-08	1.11408	1.07233	1.15745	Capillary	4.2477e-08	0.108025
Mesothelial	0.0711864	-0.700086	0.221843	-3.15577	0.00160076	0.496542	0.321454	0.766996	Capillary	0.00199013	-0.700086
Migratory DCs	0.123827	-0.0881552	0.0368289	-2.39364	0.0166821	0.915619	0.851854	0.984156	Capillary	0.0191844	-0.0881552
Monocytes/MDMs	0.359627	1.29154	0.0169603	76.1505	0	3.63838	3.51942	3.76136	Capillary	0	1.29154
Multiciliated	0.016639	-2.2107	0.0376382	-58.7357	0	0.109623	0.101827	0.118016	Capillary	0	-2.2107
Myofibroblasts	0.134928	0.0104466	0.0352151	0.296652	0.766732	1.0105	0.943108	1.08271	Capillary	0.801583	0.0104466
Neutrophils	0.397381	1.45213	0.0166379	87.2783	0	4.27221	4.13514	4.41382	Capillary	0	1.45213
NK/NKT	0.42628	1.57147	0.0181812	86.4341	0	4.81373	4.64522	4.98837	Capillary	0	1.57147
pDCs	0.155058	0.173051	0.0565841	3.0583	0.00222599	1.18893	1.06412	1.32837	Capillary	0.00269462	0.173051
Plasma	0.107484	-0.248188	0.0177999	-13.9432	3.4615e-44	0.780213	0.753463	0.807914	Capillary	5.8973e-44	-0.248188
PNEC	0.0496084	-1.0842	0.230534	-4.70297	2.564e-06	0.338174	0.215231	0.531342	Capillary	3.574e-06	-1.0842
Proliferating Airway	0.0403397	-1.30072	0.229422	-5.66958	1.4315e-08	0.272335	0.173706	0.426963	Capillary	2.1242e-08	-1.30072
Proliferating AT2	0.337624	1.19462	0.0478778	24.9514	2.062e-137	3.3023	3.0065	3.62719	Capillary	4.744e-137	1.19462
Proliferating B cells	0.0498442	-1.0792	0.251184	-4.29646	1.7355e-05	0.339866	0.207728	0.556058	Capillary	2.348e-05	-1.0792
Proliferating FBs	0.251292	0.776784	0.0250549	31.0033	4.861e-211	2.17447	2.07026	2.28392	Capillary	1.491e-210	0.776784
Proliferating Myeloid	0.233444	0.679555	0.0273602	24.8374	3.54e-136	1.973	1.86998	2.08169	Capillary	7.754e-136	0.679555
Proliferating NK/NKT	0.531532	1.99481	0.186499	10.6961	1.0612e-26	7.35083	5.10018	10.5947	Capillary	1.6833e-26	1.99481
Proliferating T-cells	0.183076	0.372875	0.0598214	6.23314	4.5716e-10	1.4519	1.29127	1.63252	Capillary	7.0099e-10	0.372875
RASC	0.058352	-0.912619	0.0335293	-27.2186	3.914e-163	0.401471	0.375936	0.428741	Capillary	1e-162	-0.912619
Secretory	0.0268648	-1.72119	0.0735061	-23.4155	2.968e-121	0.178854	0.154856	0.20657	Capillary	5.936e-121	-1.72119
SMCs/Pericytes	0.221381	0.610883	0.0148639	41.0984	0	1.84206	1.78917	1.89651	Capillary	0	0.610883
SPP1+ Macrophages	0.0664896	-0.773388	0.0271239	-28.5131	8.055e-179	0.461447	0.437556	0.486643	Capillary	2.316e-178	-0.773388
Subpleural FBs	0.0340469	-1.47686	0.0781308	-18.9024	1.0904e-79	0.228354	0.195931	0.266143	Capillary	2.0064e-79	-1.47686
Transitional AT2	0.190076	0.419005	0.0209373	20.0124	4.294e-89	1.52045	1.45932	1.58414	Capillary	8.2302e-89	0.419005
Tregs	0.12231	-0.102214	0.028167	-3.62885	0.00028469	0.902836	0.854344	0.954081	Capillary	0.00037416	-0.102214
Venous	0.189459	0.414993	0.0154407	26.8765	4.133e-159	1.51436	1.46922	1.56089	Capillary	1.001e-158	0.414993
Activated Fibrotic FBs	0.0854241	-0.118001	0.030225	-3.90409	9.458e-05	0.888695	0.837577	0.942933	CD4+ T-cells	0.00010611	-0.118001
Adventitial FBs	0.0416667	-0.882663	0.0565606	-15.6056	6.6675e-55	0.41368	0.37027	0.462179	CD4+ T-cells	1.2268e-54	-0.882663
Alveolar FBs	0.159021	0.587302	0.0264161	22.2327	1.657e-109	1.79913	1.70835	1.89473	CD4+ T-cells	3.629e-109	0.587302
Alveolar Macrophages	0.0364374	-1.02221	0.0414552	-24.6582	3.004e-134	0.359799	0.331721	0.390254	CD4+ T-cells	7.676e-134	-1.02221
Arteriole	0.0572725	-0.548125	0.050796	-10.7907	3.8084e-27	0.578033	0.523256	0.638544	CD4+ T-cells	5.8395e-27	-0.548125
AT1	0.0446704	-0.809915	0.0395349	-20.4861	2.8662e-93	0.444896	0.411724	0.480741	CD4+ T-cells	5.7325e-93	-0.809915
AT2	0.0515173	-0.660115	0.0293436	-22.496	4.538e-112	0.516792	0.487908	0.547386	CD4+ T-cells	1.099e-111	-0.660115
B cells	0.564665	2.51295	0.0275529	91.2043	0	12.3412	11.6924	13.026	CD4+ T-cells	0	2.51295
Basal	0.0393248	-0.94295	0.0367379	-25.6669	2.736e-145	0.389477	0.362418	0.418556	CD4+ T-cells	7.867e-145	-0.94295
Basophils	0.0386847	-0.960027	0.159816	-6.00707	1.889e-09	0.382883	0.279916	0.523726	CD4+ T-cells	2.3485e-09	-0.960027
Capillary	0.0833486	-0.144865	0.0275209	-5.2638	1.4111e-07	0.865139	0.819709	0.913087	CD4+ T-cells	1.7081e-07	-0.144865
CD8+ T-cells	0.395238	1.82749	0.0271058	67.4205	0	6.21823	5.8965	6.55752	CD4+ T-cells	0	1.82749
cDCs	0.276974	1.29331	0.0357376	36.1891	9.02967e-287	3.64484	3.39827	3.90929	CD4+ T-cells	4.61516e-286	1.29331
Goblet	0.0112978	-2.21896	0.0760565	-29.1751	4.012e-187	0.108722	0.0936651	0.1262	CD4+ T-cells	1.42e-186	-2.21896
Inflammatory FBs	0.125224	0.308971	0.0326755	9.45574	3.2076e-21	1.36202	1.27753	1.45211	CD4+ T-cells	4.6109e-21	0.308971
Interstitial Macrophages	0.201016	0.872874	0.0266889	32.7055	1.306e-234	2.39378	2.27178	2.52233	CD4+ T-cells	5.462e-234	0.872874
KRT5-/KRT17+	0.0287668	-1.26651	0.0934794	-13.5486	8.0773e-42	0.281812	0.234633	0.338479	CD4+ T-cells	1.4291e-41	-1.26651
Langerhans cells	0.0685714	-0.356012	0.293674	-1.21227	0.225408	0.700464	0.393918	1.24556	CD4+ T-cells	0.225408	-0.356012
Lymphatic	0.17478	0.700711	0.0339961	20.6115	2.1642e-94	2.01518	1.88528	2.15404	CD4+ T-cells	4.5252e-94	0.700711
Macrophages - IFN-activated	0.233999	1.06697	0.0317232	33.6336	5.41863e-248	2.90655	2.73133	3.093	CD4+ T-cells	2.49257e-247	1.06697
Mast	0.190125	0.803634	0.0288504	27.8552	9.309e-171	2.23364	2.11084	2.36359	CD4+ T-cells	3.059e-170	0.803634
Mesothelial	0.00338996	-3.43071	0.975831	-3.51568	0.00043862	0.0323639	0.00477988	0.219132	CD4+ T-cells	0.0004804	-3.43071
Migratory DCs	0.50134	2.25819	0.0343304	65.7781	0	9.56578	8.9433	10.2316	CD4+ T-cells	0	2.25819
Monocytes/MDMs	0.120211	0.262395	0.0301897	8.69153	3.5759e-18	1.30004	1.22535	1.37929	CD4+ T-cells	4.838e-18	0.262395
Multiciliated	0.0134727	-2.04069	0.0468524	-43.5558	0	0.129939	0.118538	0.142436	CD4+ T-cells	0	-2.04069
Myofibroblasts	0.089302	-0.0693566	0.0468474	-1.48048	0.138745	0.932994	0.851141	1.02272	CD4+ T-cells	0.141828	-0.0693566
Neutrophils	0.0674596	-0.373552	0.0324641	-11.5066	1.2219e-30	0.688285	0.645854	0.733504	CD4+ T-cells	2.0817e-30	-0.373552
NK/NKT	0.206074	0.904079	0.0299759	30.1602	7.887e-200	2.46966	2.32874	2.6191	CD4+ T-cells	3.023e-199	0.904079
pDCs	0.429104	1.96733	0.047798	41.1591	0	7.15152	6.51197	7.8539	CD4+ T-cells	0	1.96733
Plasma	0.267022	1.24304	0.0271186	45.8374	0	3.46615	3.28673	3.65537	CD4+ T-cells	0	1.24304
PNEC	0.0704961	-0.326263	0.196925	-1.65679	0.0975626	0.721616	0.490546	1.06153	CD4+ T-cells	0.101997	-0.326263
Proliferating Airway	0.0212314	-1.57798	0.313676	-5.0306	4.8894e-07	0.206391	0.111605	0.381679	CD4+ T-cells	5.767e-07	-1.57798
Proliferating AT2	0.0272277	-1.32308	0.136176	-9.71597	2.5777e-22	0.266313	0.203928	0.347782	CD4+ T-cells	3.825e-22	-1.32308
Proliferating B cells	0.669782	2.96003	0.118906	24.8939	8.655e-137	19.2986	15.2866	24.3635	CD4+ T-cells	2.342e-136	2.96003
Proliferating FBs	0.110903	0.171284	0.0391147	4.37901	1.1922e-05	1.18683	1.09924	1.28139	CD4+ T-cells	1.371e-05	0.171284
Proliferating Myeloid	0.126436	0.319982	0.0399417	8.01122	1.1358e-15	1.3771	1.27341	1.48924	CD4+ T-cells	1.4927e-15	0.319982
Proliferating NK/NKT	0.153153	0.54275	0.259051	2.09514	0.0361582	1.72073	1.03563	2.85905	CD4+ T-cells	0.0386808	0.54275
Proliferating T-cells	0.456626	2.0789	0.0521297	39.8793	0	7.99565	7.21905	8.85579	CD4+ T-cells	0	2.0789
RASC	0.0237771	-1.46214	0.0539734	-27.09	1.292e-161	0.23174	0.208477	0.257599	CD4+ T-cells	3.961e-161	-1.46214
Secretory	0.0137182	-2.02239	0.10377	-19.4892	1.3569e-84	0.132339	0.107984	0.162188	CD4+ T-cells	2.6007e-84	-2.02239
SMCs/Pericytes	0.0758912	-0.246698	0.0279116	-8.83858	9.6942e-19	0.781376	0.739778	0.825314	CD4+ T-cells	1.3513e-18	-0.246698
SPP1+ Macrophages	0.0751146	-0.257823	0.0341599	-7.54753	4.436e-14	0.772732	0.722689	0.82624	CD4+ T-cells	5.6682e-14	-0.257823
Subpleural FBs	0.0448522	-0.805662	0.0722345	-11.1534	6.8901e-29	0.446792	0.387809	0.514745	CD4+ T-cells	1.1319e-28	-0.805662
Transitional AT2	0.0396522	-0.934316	0.0416064	-22.4561	1.116e-111	0.392854	0.362089	0.426233	CD4+ T-cells	2.566e-111	-0.934316
Tregs	0.393031	1.81824	0.0307272	59.1736	0	6.16101	5.80091	6.54346	CD4+ T-cells	0	1.81824
Venous	0.12431	0.300598	0.0274859	10.9365	7.7161e-28	1.35067	1.27983	1.42543	CD4+ T-cells	1.2239e-27	0.300598
Activated Fibrotic FBs	0.120407	0.384365	0.0212802	18.0621	6.3312e-73	1.46868	1.40868	1.53123	CD8+ T-cells	1.2662e-72	0.384365
Adventitial FBs	0.044945	-0.683383	0.051251	-13.3341	1.4671e-40	0.504906	0.456651	0.55826	CD8+ T-cells	2.6995e-40	-0.683383
Alveolar FBs	0.136274	0.526362	0.0175054	30.0685	1.252e-198	1.69276	1.63567	1.75185	CD8+ T-cells	6.399e-198	0.526362
Alveolar Macrophages	0.0176971	-1.64356	0.048945	-33.5796	3.32509e-247	0.193292	0.17561	0.212753	CD8+ T-cells	2.18506e-246	-1.64356
Arteriole	0.0529501	-0.511056	0.0482839	-10.5844	3.5202e-26	0.599862	0.545696	0.659403	CD8+ T-cells	5.9974e-26	-0.511056
AT1	0.0291398	-1.13313	0.040292	-28.123	5.126e-174	0.322023	0.297571	0.348485	CD8+ T-cells	1.965e-173	-1.13313
AT2	0.0273243	-1.19933	0.02508	-47.82	0	0.301397	0.286939	0.316583	CD8+ T-cells	0	-1.19933
B cells	0.315144	1.59677	0.0194013	82.3023	0	4.93705	4.75284	5.12841	CD8+ T-cells	0	1.59677
Basal	0.103011	0.208743	0.0234457	8.90325	5.4235e-19	1.23213	1.17679	1.29007	CD8+ T-cells	8.316e-19	0.208743
Basophils	0.0870406	0.0226294	0.109139	0.207344	0.835741	1.02289	0.825898	1.26686	CD8+ T-cells	0.835741	0.0226294
Capillary	0.0590959	-0.394734	0.0198979	-19.838	1.3988e-87	0.673859	0.648084	0.700659	CD8+ T-cells	3.3866e-87	-0.394734
CD4+ T-cells	0.326135	1.64723	0.0178274	92.3986	0	5.19257	5.01427	5.37722	CD8+ T-cells	0	1.64723
cDCs	0.19378	0.94731	0.0324615	29.1826	3.224e-187	2.57876	2.4198	2.74817	CD8+ T-cells	1.483e-186	0.94731
Goblet	0.081296	-0.0519219	0.0321818	-1.61339	0.10666	0.949403	0.891368	1.01122	CD8+ T-cells	0.116818	-0.0519219
Inflammatory FBs	0.138202	0.542645	0.0252925	21.4548	4.122e-102	1.72055	1.63734	1.80799	CD8+ T-cells	1.053e-101	0.542645
Interstitial Macrophages	0.131639	0.486399	0.0183138	26.5591	2.015e-155	1.62645	1.5691	1.68589	CD8+ T-cells	7.131e-155	0.486399
KRT5-/KRT17+	0.0301816	-1.09693	0.0893055	-12.2829	1.1189e-34	0.333894	0.280279	0.397765	CD8+ T-cells	1.9796e-34	-1.09693
Langerhans cells	0.0457143	-0.665606	0.354349	-1.87839	0.0603273	0.513962	0.256627	1.02934	CD8+ T-cells	0.0676843	-0.665606
Lymphatic	0.0743148	-0.149278	0.0360175	-4.14459	3.4043e-05	0.86133	0.802622	0.924333	CD8+ T-cells	4.3499e-05	-0.149278
Macrophages - IFN-activated	0.0711505	-0.196203	0.0345498	-5.67884	1.3561e-08	0.821845	0.768035	0.879426	CD8+ T-cells	1.8903e-08	-0.196203
Mast	0.140563	0.562328	0.0219623	25.6042	1.371e-144	1.75475	1.68082	1.83194	CD8+ T-cells	4.504e-144	0.562328
Mesothelial	0.020339	-1.50172	0.403711	-3.71979	0.00019939	0.222746	0.100964	0.491424	CD8+ T-cells	0.00024789	-1.50172
Migratory DCs	0.291343	1.48407	0.0298492	49.719	0	4.41088	4.16023	4.67664	CD8+ T-cells	0	1.48407
Monocytes/MDMs	0.0856708	0.00526779	0.0245294	0.214754	0.829959	1.00528	0.958094	1.05479	CD8+ T-cells	0.835741	0.00526779
Multiciliated	0.0528709	-0.512636	0.0260005	-19.7164	1.5591e-86	0.598915	0.569158	0.630227	CD8+ T-cells	3.5858e-86	-0.512636
Myofibroblasts	0.117639	0.357969	0.0383139	9.34307	9.3579e-21	1.43042	1.32694	1.54198	CD8+ T-cells	1.4844e-20	0.357969
Neutrophils	0.0522474	-0.525158	0.0276252	-19.0101	1.4058e-80	0.591462	0.560289	0.62437	CD8+ T-cells	3.0794e-80	-0.525158
NK/NKT	0.139917	0.556968	0.0242178	22.9983	4.852e-117	1.74537	1.66446	1.83022	CD8+ T-cells	1.395e-116	0.556968
pDCs	0.298507	1.51853	0.0465181	32.6439	9.787e-234	4.56551	4.16766	5.00134	CD8+ T-cells	5.628e-233	1.51853
Plasma	0.199077	0.980875	0.0188553	52.021	0	2.66679	2.57003	2.76719	CD8+ T-cells	0	0.980875
PNEC	0.0574412	-0.42489	0.215402	-1.97254	0.0485477	0.653842	0.428666	0.997302	CD8+ T-cells	0.0558299	-0.42489
Proliferating Airway	0.0764331	-0.118881	0.170408	-0.697625	0.485412	0.887913	0.635793	1.24001	CD8+ T-cells	0.507476	-0.118881
Proliferating AT2	0.0183168	-1.6085	0.16309	-9.86264	6.0439e-23	0.200187	0.145416	0.275589	CD8+ T-cells	9.9293e-23	-1.6085
Proliferating B cells	0.165109	0.752251	0.147942	5.08477	3.6807e-07	2.12177	1.5877	2.8355	CD8+ T-cells	4.9797e-07	0.752251
Proliferating FBs	0.0943346	0.111124	0.0356009	3.12138	0.00180006	1.11753	1.04221	1.1983	CD8+ T-cells	0.00217902	0.111124
Proliferating Myeloid	0.0776001	-0.102464	0.0412844	-2.48192	0.0130678	0.90261	0.83245	0.978683	CD8+ T-cells	0.0154133	-0.102464
Proliferating NK/NKT	0.117117	0.352928	0.289152	1.22056	0.222253	1.42323	0.807501	2.50845	CD8+ T-cells	0.237759	0.352928
Proliferating T-cells	0.266099	1.35844	0.0536357	25.3272	1.604e-141	3.89012	3.50193	4.32134	CD8+ T-cells	4.919e-141	1.35844
RASC	0.044173	-0.701518	0.0388017	-18.0795	4.6187e-73	0.495832	0.459522	0.535012	CD8+ T-cells	9.6573e-73	-0.701518
Secretory	0.0688768	-0.231126	0.049004	-4.71647	2.3997e-06	0.79364	0.720958	0.873648	CD8+ T-cells	3.1539e-06	-0.231126
SMCs/Pericytes	0.0614136	-0.353798	0.0201956	-17.5186	1.0341e-68	0.702016	0.674771	0.730362	CD8+ T-cells	1.9821e-68	-0.353798
SPP1+ Macrophages	0.0302788	-1.09362	0.0381532	-28.6638	1.079e-180	0.335003	0.310865	0.361015	CD8+ T-cells	4.512e-180	-1.09362
Subpleural FBs	0.0609582	-0.361726	0.060637	-5.96543	2.44e-09	0.696473	0.618428	0.784368	CD8+ T-cells	3.5075e-09	-0.361726
Transitional AT2	0.0390161	-0.831037	0.0367698	-22.6011	4.23e-113	0.435597	0.405309	0.468149	CD8+ T-cells	1.145e-112	-0.831037
Tregs	0.304665	1.54776	0.0241565	64.0724	0	4.70095	4.48356	4.92887	CD8+ T-cells	0	1.54776
Venous	0.0969384	0.141231	0.0195341	7.22998	4.8306e-13	1.15169	1.10843	1.19664	CD8+ T-cells	7.168e-13	0.141231
Activated Fibrotic FBs	0.0161865	-0.17996	0.0398536	-4.51554	6.3154e-06	0.835303	0.772538	0.903167	cDCs	1.0292e-05	-0.17996
Adventitial FBs	0.00708545	-1.0153	0.121331	-8.36805	5.8578e-17	0.362293	0.285615	0.459557	cDCs	1.4319e-16	-1.0153
Alveolar FBs	0.0178692	-0.0793458	0.0248727	-3.19007	0.00142239	0.92372	0.879769	0.969868	cDCs	0.00201888	-0.0793458
Alveolar Macrophages	0.0112056	-0.552776	0.0608631	-9.08229	1.0632e-19	0.575351	0.510652	0.648247	cDCs	2.7517e-19	-0.552776
Arteriole	0.00745624	-0.96392	0.11963	-8.05751	7.7864e-16	0.381395	0.301678	0.482176	cDCs	1.8032e-15	-0.96392
AT1	0.00672457	-1.06794	0.0780648	-13.6802	1.334e-42	0.343716	0.294951	0.400544	cDCs	5.3359e-42	-1.06794
AT2	0.0110394	-0.567882	0.0353185	-16.0789	3.5877e-58	0.566725	0.528821	0.607346	cDCs	1.754e-57	-0.567882
B cells	0.0251847	0.271288	0.0361673	7.50094	6.3362e-14	1.31165	1.22189	1.40801	cDCs	1.3276e-13	0.271288
Basal	0.0406212	0.765304	0.0322031	23.765	7.696e-125	2.14965	2.01816	2.2897	cDCs	8.466e-124	0.765304
Basophils	0.0309478	0.483283	0.176515	2.73791	0.00618313	1.62139	1.14719	2.29161	cDCs	0.00850181	0.483283
Capillary	0.00961039	-0.707953	0.0333012	-21.2591	2.716e-100	0.492652	0.461523	0.52588	cDCs	2.39e-99	-0.707953
CD4+ T-cells	0.0385842	0.711737	0.0256428	27.7558	1.483e-169	2.03753	1.93765	2.14255	cDCs	3.263e-168	0.711737
CD8+ T-cells	0.0330355	0.550722	0.0298313	18.4612	4.2371e-76	1.7345	1.636	1.83894	cDCs	3.1072e-75	0.550722
Goblet	0.0375994	0.684857	0.0441853	15.4997	3.4878e-54	1.98349	1.81894	2.16292	cDCs	1.5346e-53	0.684857
Inflammatory FBs	0.0178103	-0.0827073	0.0537284	-1.53936	0.123717	0.920621	0.828602	1.02286	cDCs	0.136089	-0.0827073
Interstitial Macrophages	0.0294377	0.431701	0.0252222	17.1159	1.1298e-65	1.53987	1.4656	1.61791	cDCs	6.2141e-65	0.431701
KRT5-/KRT17+	0.0169771	-0.131465	0.117737	-1.1166	0.264166	0.87681	0.696122	1.1044	cDCs	0.276745	-0.131465
Langerhans cells	0.102857	1.76143	0.243897	7.22201	5.1224e-13	5.82073	3.60885	9.3883	cDCs	1.0245e-12	1.76143
Lymphatic	0.00590973	-1.19793	0.111224	-10.7704	4.7472e-27	0.301819	0.242701	0.375338	cDCs	1.7407e-26	-1.19793
Macrophages - IFN-activated	0.00867845	-0.810896	0.0863441	-9.39144	5.9183e-21	0.44446	0.375262	0.526417	cDCs	1.86e-20	-0.810896
Mast	0.025518	0.284778	0.0374756	7.59902	2.9837e-14	1.32947	1.23532	1.4308	cDCs	6.5642e-14	0.284778
Migratory DCs	0.0817475	1.50846	0.045603	33.0782	6.12135e-240	4.51978	4.13332	4.94237	cDCs	2.693e-238	1.50846
Monocytes/MDMs	0.0200668	0.0388825	0.0411536	0.944816	0.344753	1.03965	0.959082	1.12698	cDCs	0.352771	0.0388825
Multiciliated	0.0225254	0.156971	0.0360106	4.35904	1.3064e-05	1.16996	1.09023	1.25552	cDCs	2.0529e-05	0.156971
Myofibroblasts	0.0246978	0.251266	0.0743414	3.3799	0.00072513	1.28565	1.11133	1.48732	cDCs	0.0011002	0.251266
Neutrophils	0.0124557	-0.445747	0.0485407	-9.18295	4.1943e-20	0.640346	0.582232	0.704261	cDCs	1.1534e-19	-0.445747
NK/NKT	0.0177534	-0.0859672	0.0505412	-1.70093	0.0889557	0.917624	0.831081	1.01318	cDCs	0.103001	-0.0859672
pDCs	0.0464345	0.905135	0.0965051	9.37914	6.6516e-21	2.47227	2.0462	2.98705	cDCs	1.9511e-20	0.905135
Plasma	0.0178973	-0.0777449	0.0338927	-2.29385	0.0217989	0.9252	0.865737	0.988749	cDCs	0.0277661	-0.0777449
PNEC	0.0339426	0.578747	0.276373	2.09408	0.0362529	1.7838	1.03775	3.06619	cDCs	0.0431115	0.578747
Proliferating Airway	0.0403397	0.758057	0.229623	3.30132	0.00096232	2.13413	1.3607	3.34718	cDCs	0.0014114	0.758057
Proliferating AT2	0.0123762	-0.452223	0.197575	-2.28887	0.0220867	0.636212	0.43194	0.937089	cDCs	0.0277661	-0.452223
Proliferating B cells	0.0124611	-0.445307	0.491958	-0.905173	0.365374	0.640627	0.244255	1.68023	cDCs	0.365374	-0.445307
Proliferating FBs	0.012382	-0.451754	0.0856085	-5.27698	1.3133e-07	0.636511	0.538188	0.752795	cDCs	2.3114e-07	-0.451754
Proliferating Myeloid	0.0230761	0.181689	0.0701435	2.59024	0.00959077	1.19924	1.0452	1.37599	cDCs	0.0127877	0.181689
Proliferating T-cells	0.0345929	0.598398	0.124848	4.79301	1.643e-06	1.8192	1.42432	2.32356	cDCs	2.7804e-06	0.598398
RASC	0.0206686	0.0690455	0.0542885	1.27183	0.203435	1.07148	0.963329	1.19178	cDCs	0.21832	0.0690455
Secretory	0.0291512	0.421625	0.0720773	5.84962	4.9268e-09	1.52444	1.3236	1.75575	cDCs	9.0325e-09	0.421625
SMCs/Pericytes	0.00805233	-0.886408	0.0369792	-23.9704	5.657e-127	0.412133	0.383319	0.443114	cDCs	8.297e-126	-0.886408
SPP1+ Macrophages	0.0174321	-0.104554	0.0490269	-2.13259	0.0329584	0.900726	0.818201	0.991574	cDCs	0.0402825	-0.104554
Subpleural FBs	0.00387365	-1.62238	0.22485	-7.21537	5.3788e-13	0.197429	0.127062	0.306766	cDCs	1.029e-12	-1.62238
Transitional AT2	0.0208227	0.0766328	0.0485893	1.57715	0.11476	1.07965	0.98157	1.18752	cDCs	0.129473	0.0766328
Tregs	0.0417187	0.793109	0.0450877	17.5904	2.9198e-69	2.21026	2.02331	2.41447	cDCs	1.8353e-68	0.793109
Venous	0.0136501	-0.352961	0.0331478	-10.6481	1.7796e-26	0.702604	0.658408	0.749768	cDCs	6.0231e-26	-0.352961
Activated Fibrotic FBs	0.00082956	-1.52937	0.162016	-9.43962	3.7412e-21	0.216671	0.157721	0.297655	Goblet	7.6694e-21	-1.52937
Adventitial FBs	0.00042301	-2.20327	0.490851	-4.48867	7.1668e-06	0.110441	0.0421998	0.289036	Goblet	8.9042e-06	-2.20327
Alveolar FBs	0.00148873	-0.943928	0.0767485	-12.299	9.1733e-35	0.389096	0.334755	0.452259	Goblet	2.5074e-34	-0.943928
Alveolar Macrophages	0.0001932	-2.98718	0.439668	-6.79418	1.0893e-11	0.0504295	0.0213026	0.119382	Goblet	1.7178e-11	-2.98718
Arteriole	0.00010806	-3.56829	0.976563	-3.65392	0.00025826	0.0282041	0.00415954	0.191241	Goblet	0.00031144	-3.56829
AT1	0.00076052	-1.61634	0.230503	-7.0122	2.3461e-12	0.198625	0.126423	0.312064	Goblet	3.8476e-12	-1.61634
AT2	0.00242329	-0.455788	0.083388	-5.46587	4.6063e-08	0.633948	0.53836	0.746509	Goblet	6.2953e-08	-0.455788
B cells	0.00091145	-1.43515	0.167584	-8.56376	1.0925e-17	0.238079	0.171424	0.330653	Goblet	2.036e-17	-1.43515
Basal	0.180824	4.05364	0.0565951	71.6253	0	57.6067	51.5583	64.3647	Goblet	0	4.05364
Basophils	0.179884	4.04728	0.0962568	42.0467	0	57.2416	47.3998	69.127	Goblet	0	4.04728
Capillary	0.00090692	-1.44014	0.103478	-13.9174	4.9697e-44	0.236895	0.193408	0.290161	Goblet	1.4554e-43	-1.44014
CD4+ T-cells	0.0011948	-1.16417	0.108475	-10.7322	7.1897e-27	0.312182	0.25239	0.386139	Goblet	1.734e-26	-1.16417
CD8+ T-cells	0.012171	1.16796	0.0662689	17.6246	1.5962e-69	3.21543	2.82377	3.66141	Goblet	6.5444e-69	1.16796
cDCs	0.0354537	2.26099	0.0811775	27.8524	1.008e-170	9.59255	8.18152	11.2469	Goblet	5.168e-170	2.26099
Inflammatory FBs	0.00027613	-2.62995	0.402007	-6.54205	6.0681e-11	0.0720819	0.0327817	0.158497	Goblet	9.2146e-11	-2.62995
Interstitial Macrophages	0.0102131	0.990595	0.0613493	16.1468	1.1961e-58	2.69284	2.38775	3.03691	Goblet	4.4581e-58	0.990595
KRT5-/KRT17+	0.00259373	-0.387646	0.299548	-1.2941	0.195629	0.678652	0.377283	1.22075	Goblet	0.20052	-0.387646
Macrophages - IFN-activated	0.00070193	-1.69655	0.299274	-5.6689	1.4372e-08	0.183314	0.101964	0.329566	Goblet	2.0318e-08	-1.69655
Mast	0.00294851	-0.259087	0.108178	-2.395	0.0166204	0.771756	0.624304	0.954033	Goblet	0.0189288	-0.259087
Migratory DCs	0.00013401	-3.35303	0.976826	-3.43258	0.00059787	0.0349783	0.00515593	0.237295	Goblet	0.00070037	-3.35303
Monocytes/MDMs	0.00062454	-1.81345	0.210743	-8.60502	7.6301e-18	0.16309	0.107904	0.2465	Goblet	1.4897e-17	-1.81345
Multiciliated	0.314059	4.78321	0.0558874	85.5866	0	119.487	107.09	133.319	Goblet	0	4.78321
Myofibroblasts	0.0285974	2.03899	0.0864903	23.5748	6.992e-123	7.68286	6.48486	9.10217	Goblet	3.185e-122	2.03899
Neutrophils	0.00701907	0.612334	0.0807031	7.58749	3.2615e-14	1.84473	1.57484	2.16087	Goblet	5.814e-14	0.612334
NK/NKT	0.00123398	-1.13186	0.183717	-6.16089	7.2336e-10	0.322432	0.224934	0.462191	Goblet	1.0592e-09	-1.13186
pDCs	0.00207297	-0.612283	0.440078	-1.39131	0.164133	0.542112	0.228816	1.28437	Goblet	0.17255	-0.612283
Plasma	0.00096819	-1.3747	0.130505	-10.5336	6.0453e-26	0.252917	0.195834	0.326637	Goblet	1.3045e-25	-1.3747
PNEC	0.295039	4.69338	0.122354	38.3591	0	109.222	85.933	138.822	Goblet	0	4.69338
Proliferating Airway	0.169851	3.97773	0.131729	30.1963	2.65e-200	53.3959	41.2456	69.1255	Goblet	1.552e-199	3.97773
Proliferating AT2	0.00594059	0.444428	0.2877	1.54476	0.122405	1.5596	0.887395	2.74099	Goblet	0.132068	0.444428
Proliferating B cells	0.00311526	-0.203905	0.978377	-0.208412	0.834907	0.81554	0.119849	5.54953	Goblet	0.834907	-0.203905
Proliferating FBs	0.00097987	-1.3627	0.299314	-4.55273	5.2954e-06	0.25597	0.142366	0.460224	Goblet	6.7847e-06	-1.3627
Proliferating Myeloid	0.0127724	1.2168	0.105482	11.5356	8.7263e-31	3.37636	2.74575	4.1518	Goblet	2.2361e-30	1.2168
Proliferating T-cells	0.0010644	-1.27987	0.692204	-1.84897	0.0644615	0.278074	0.0716053	1.07988	Goblet	0.0714303	-1.27987
RASC	0.111796	3.49189	0.0595985	58.5902	0	32.8479	29.2265	36.9181	Goblet	0	3.49189
Secretory	0.239068	4.40662	0.0614554	71.7044	0	81.992	72.6875	92.4876	Goblet	0	4.40662
SMCs/Pericytes	0.00039847	-2.26307	0.151177	-14.9697	1.1587e-50	0.10403	0.0773526	0.139908	Goblet	3.6544e-50	-2.26307
SPP1+ Macrophages	0.00087343	-1.4778	0.206636	-7.1517	8.5709e-13	0.22814	0.152163	0.342052	Goblet	1.4642e-12	-1.4778
Transitional AT2	0.0126378	1.20607	0.0791355	15.2406	1.901e-52	3.34034	2.86042	3.90079	Goblet	6.4951e-52	1.20607
Tregs	0.00124948	-1.11936	0.236519	-4.73265	2.216e-06	0.326488	0.205371	0.519034	Goblet	2.9309e-06	-1.11936
Venous	0.00129564	-1.08304	0.102612	-10.5547	4.8318e-26	0.338565	0.276884	0.413988	Goblet	1.1006e-25	-1.08304
Activated Fibrotic FBs	0.0357923	0.235937	0.0461856	5.10846	3.248e-07	1.2661	1.15652	1.38605	Inflammatory FBs	4.5275e-07	0.235937
Adventitial FBs	0.033841	0.177854	0.0683093	2.60365	0.0092236	1.19465	1.04495	1.3658	Inflammatory FBs	0.0106071	0.177854
Alveolar FBs	0.068705	0.922756	0.0404866	22.7917	5.546e-115	2.51622	2.32426	2.72402	Inflammatory FBs	5.102e-114	0.922756
Alveolar Macrophages	0.0164606	-0.560678	0.0620908	-9.02998	1.7171e-19	0.570822	0.505415	0.644693	Inflammatory FBs	3.1594e-19	-0.560678
Arteriole	0.0477631	0.536951	0.0620077	8.65942	4.7415e-18	1.71078	1.515	1.93186	Inflammatory FBs	8.3889e-18	0.536951
AT1	0.0600008	0.777989	0.0474465	16.3972	2.0022e-60	2.17709	1.98376	2.38926	Inflammatory FBs	7.0847e-60	0.777989
AT2	0.0404081	0.362032	0.0426419	8.49006	2.0654e-17	1.43624	1.32109	1.56144	Inflammatory FBs	3.3931e-17	0.362032
B cells	0.0352346	0.219654	0.0474051	4.63354	3.5947e-06	1.24565	1.13512	1.36693	Inflammatory FBs	4.5932e-06	0.219654
Basal	0.0113167	-0.940586	0.0623003	-15.0976	1.6789e-51	0.390399	0.345524	0.441103	Inflammatory FBs	4.2906e-51	-0.940586
Basophils	0.016441	-0.561889	0.242443	-2.31761	0.0204707	0.570131	0.354489	0.916953	Inflammatory FBs	0.0224203	-0.561889
Capillary	0.0782289	1.06285	0.0408576	26.0136	3.478e-149	2.89462	2.67185	3.13595	Inflammatory FBs	1.6e-147	1.06285
CD4+ T-cells	0.05256	0.637703	0.0422241	15.1028	1.5517e-51	1.89213	1.74184	2.05538	Inflammatory FBs	4.1988e-51	0.637703
CD8+ T-cells	0.0789995	1.07349	0.0424104	25.312	2.359e-141	2.92558	2.69222	3.17916	Inflammatory FBs	5.426e-140	1.07349
cDCs	0.0639959	0.84671	0.0601346	14.0802	5.0235e-45	2.33196	2.07269	2.62367	Inflammatory FBs	1.1004e-44	0.84671
Goblet	0.00101637	-3.36099	0.238499	-14.0923	4.2377e-45	0.0347008	0.0217432	0.0553801	Inflammatory FBs	9.7466e-45	-3.36099
Interstitial Macrophages	0.0560354	0.705405	0.0413934	17.0415	4.044e-65	2.02467	1.86689	2.19578	Inflammatory FBs	1.5502e-64	0.705405
KRT5-/KRT17+	0.0070738	-1.41475	0.183531	-7.7085	1.273e-14	0.242987	0.169574	0.348183	Inflammatory FBs	1.952e-14	-1.41475
Langerhans cells	0.0514286	0.614747	0.337068	1.82381	0.0681809	1.84919	0.955132	3.58013	Inflammatory FBs	0.069696	0.614747
Lymphatic	0.0777129	1.05568	0.0505785	20.872	9.6156e-97	2.87392	2.60268	3.17342	Inflammatory FBs	5.529e-96	1.05568
Macrophages - IFN-activated	0.0227171	-0.232147	0.0657392	-3.53133	0.00041348	0.79283	0.696982	0.901858	Inflammatory FBs	0.00050053	-0.232147
Mast	0.0804943	1.09386	0.0438034	24.9721	1.23e-137	2.98578	2.74013	3.25345	Inflammatory FBs	1.886e-136	1.09386
Mesothelial	0.00677966	-1.45751	0.695052	-2.09699	0.0359948	0.232814	0.0596168	0.90918	Inflammatory FBs	0.037631	-1.45751
Migratory DCs	0.0561512	0.707592	0.0631744	11.2006	4.0494e-29	2.0291	1.79278	2.29656	Inflammatory FBs	8.4669e-29	0.707592
Monocytes/MDMs	0.0662286	0.883391	0.0446354	19.7913	3.5413e-87	2.41909	2.21645	2.64026	Inflammatory FBs	1.629e-86	0.883391
Multiciliated	0.00216754	-2.60248	0.104709	-24.8545	2.311e-136	0.0740894	0.0603429	0.0909674	Inflammatory FBs	2.658e-135	-2.60248
Myofibroblasts	0.0487456	0.558344	0.0652209	8.56082	1.1206e-17	1.74778	1.53804	1.98611	Inflammatory FBs	1.9092e-17	0.558344
Neutrophils	0.0533959	0.654365	0.0453359	14.4337	3.1766e-47	1.92392	1.76034	2.1027	Inflammatory FBs	7.6906e-47	0.654365
NK/NKT	0.0659979	0.879655	0.0467975	18.7971	7.9827e-79	2.41007	2.19884	2.64158	Inflammatory FBs	3.3382e-78	0.879655
pDCs	0.0468491	0.516669	0.102241	5.05345	4.339e-07	1.67643	1.37201	2.0484	Inflammatory FBs	5.8704e-07	0.516669
Plasma	0.0647692	0.859547	0.0423929	20.2757	2.1068e-91	2.36209	2.17376	2.56674	Inflammatory FBs	1.0768e-90	0.859547
PNEC	0.00261097	-2.41591	0.97999	-2.46524	0.0136922	0.0892861	0.0130797	0.609492	Inflammatory FBs	0.015362	-2.41591
Proliferating Airway	0.00636943	-1.52035	0.567853	-2.67736	0.00742052	0.218636	0.0718383	0.665409	Inflammatory FBs	0.0087524	-1.52035
Proliferating AT2	0.0341584	0.18752	0.126195	1.48595	0.137292	1.20625	0.941931	1.54475	Inflammatory FBs	0.137292	0.18752
Proliferating B cells	0.00311526	-2.23881	0.980315	-2.28377	0.0223853	0.106585	0.015604	0.728044	Inflammatory FBs	0.023947	-2.23881
Proliferating FBs	0.0501514	0.588255	0.0579742	10.1468	3.4224e-24	1.80084	1.60741	2.01755	Inflammatory FBs	6.8449e-24	0.588255
Proliferating Myeloid	0.0420736	0.404161	0.0641842	6.29689	3.0367e-10	1.49804	1.32096	1.69887	Inflammatory FBs	4.5061e-10	0.404161
Proliferating NK/NKT	0.108108	1.4193	0.30157	4.70637	2.5217e-06	4.13421	2.28924	7.46611	Inflammatory FBs	3.3143e-06	1.4193
Proliferating T-cells	0.0638638	0.844502	0.100435	8.40846	4.1541e-17	2.32682	1.91104	2.83305	Inflammatory FBs	6.5893e-17	0.844502
RASC	0.00550799	-1.66652	0.105334	-15.8213	2.2192e-56	0.188903	0.153666	0.232221	Inflammatory FBs	6.8057e-56	-1.66652
Secretory	0.00585882	-1.60442	0.158239	-10.1392	3.7004e-24	0.201006	0.147405	0.274097	Inflammatory FBs	7.0925e-24	-1.60442
SMCs/Pericytes	0.0538178	0.66268	0.0415724	15.9404	3.3231e-57	1.93998	1.78818	2.10468	Inflammatory FBs	1.0919e-56	0.66268
SPP1+ Macrophages	0.00938933	-1.12924	0.0729035	-15.4895	4.0857e-54	0.32328	0.280235	0.372937	Inflammatory FBs	1.1746e-53	-1.12924
Subpleural FBs	0.0440367	0.451814	0.0787697	5.73589	9.7e-09	1.57116	1.34639	1.83346	Inflammatory FBs	1.3944e-08	0.451814
Transitional AT2	0.0231128	-0.214474	0.0580426	-3.69511	0.00021979	0.806966	0.720192	0.904195	Inflammatory FBs	0.00027325	-0.214474
Tregs	0.0796196	1.08198	0.0497836	21.7338	9.841e-105	2.95053	2.67623	3.25294	Inflammatory FBs	7.545e-104	1.08198
Venous	0.0670979	0.897363	0.0415719	21.5858	2.442e-103	2.45312	2.26117	2.66138	Inflammatory FBs	1.605e-102	0.897363
Activated Fibrotic FBs	0.209493	-0.175202	0.0145627	-12.0308	2.4463e-33	0.839287	0.81567	0.863588	Interstitial Macrophages	4.0189e-33	-0.175202
Adventitial FBs	0.156832	-0.529214	0.0293287	-18.0443	8.7535e-73	0.589068	0.556161	0.623922	Interstitial Macrophages	2.0133e-72	-0.529214
Alveolar FBs	0.286059	0.238178	0.0107772	22.1002	3.146e-108	1.26894	1.24241	1.29602	Interstitial Macrophages	9.043e-108	0.238178
Alveolar Macrophages	0.342697	0.501482	0.0161025	31.1432	6.272e-213	1.65117	1.59987	1.70411	Interstitial Macrophages	4.122e-212	0.501482
Arteriole	0.13432	-0.710508	0.0313709	-22.6486	1.44e-113	0.491395	0.46209	0.522557	Interstitial Macrophages	4.416e-113	-0.710508
AT1	0.214146	-0.147335	0.0179644	-8.20154	2.3733e-16	0.863004	0.833147	0.893932	Interstitial Macrophages	3.4116e-16	-0.147335
AT2	0.253368	0.0720513	0.0120678	5.97051	2.3651e-09	1.07471	1.04959	1.10043	Interstitial Macrophages	3.1998e-09	0.0720513
B cells	0.226662	-0.0744754	0.0150365	-4.95298	7.3084e-07	0.92823	0.901273	0.955994	Interstitial Macrophages	9.3386e-07	-0.0744754
Basal	0.2474	0.0402546	0.0152958	2.63175	0.00849463	1.04108	1.01033	1.07276	Interstitial Macrophages	0.00953056	0.0402546
Basophils	0.32882	0.439253	0.0654735	6.70887	1.9613e-11	1.55155	1.36469	1.764	Interstitial Macrophages	2.734e-11	0.439253
Capillary	0.26207	0.117541	0.0114623	10.2546	1.1289e-24	1.12473	1.09974	1.15028	Interstitial Macrophages	1.6752e-24	0.117541
CD4+ T-cells	0.370255	0.621657	0.0118396	52.5065	0	1.86201	1.8193	1.90573	Interstitial Macrophages	0	0.621657
CD8+ T-cells	0.326861	0.430361	0.0130403	33.0024	7.509e-239	1.53781	1.49901	1.57762	Interstitial Macrophages	6.908e-238	0.430361
cDCs	0.405734	0.771151	0.0245554	31.4046	1.751e-216	2.16225	2.06065	2.26886	Interstitial Macrophages	1.343e-215	0.771151
Goblet	0.155837	-0.536754	0.0230184	-23.3185	2.881e-120	0.584643	0.558852	0.611624	Interstitial Macrophages	1.019e-119	-0.536754
Inflammatory FBs	0.249252	0.050175	0.0181784	2.76014	0.00577761	1.05146	1.01465	1.08959	Interstitial Macrophages	0.00664425	0.050175
KRT5-/KRT17+	0.145956	-0.613896	0.0436413	-14.0669	6.0703e-45	0.541238	0.496867	0.589571	Interstitial Macrophages	1.074e-44	-0.613896
Langerhans cells	0.262857	0.121609	0.168238	0.722838	0.469779	1.12931	0.812095	1.57044	Interstitial Macrophages	0.491133	0.121609
Lymphatic	0.165029	-0.468495	0.0246577	-19	1.7067e-80	0.625944	0.596412	0.656938	Interstitial Macrophages	4.1321e-80	-0.468495
Macrophages - IFN-activated	0.337183	0.476908	0.0191917	24.8498	2.601e-136	1.61109	1.55161	1.67284	Interstitial Macrophages	1.088e-135	0.476908
Mast	0.311443	0.359398	0.014655	24.5239	8.221e-133	1.43247	1.39191	1.47421	Interstitial Macrophages	3.151e-132	0.359398
Mesothelial	0.0881356	-1.18383	0.201044	-5.88843	3.8989e-09	0.306103	0.206412	0.453941	Interstitial Macrophages	5.1243e-09	-1.18383
Migratory DCs	0.397615	0.737366	0.0251076	29.3682	1.4e-189	2.09042	1.99004	2.19587	Interstitial Macrophages	7.156e-189	0.737366
Monocytes/MDMs	0.327233	0.432052	0.014601	29.5906	1.974e-192	1.54042	1.49696	1.58514	Interstitial Macrophages	1.135e-191	0.432052
Multiciliated	0.110353	-0.934359	0.0173851	-53.7449	0	0.392838	0.379677	0.406454	Interstitial Macrophages	0	-0.934359
Myofibroblasts	0.257247	0.0924522	0.027312	3.38504	0.00071167	1.09686	1.03969	1.15718	Interstitial Macrophages	0.00083941	0.0924522
Neutrophils	0.28357	0.22596	0.0146759	15.3966	1.724e-53	1.25353	1.21798	1.29011	Interstitial Macrophages	3.1722e-53	0.22596
NK/NKT	0.294881	0.280985	0.0166832	16.8424	1.192e-63	1.32443	1.28183	1.36846	Interstitial Macrophages	2.2847e-63	0.280985
pDCs	0.397181	0.735554	0.0418512	17.5755	3.7978e-69	2.08664	1.92231	2.26502	Interstitial Macrophages	7.9408e-69	0.735554
Plasma	0.297591	0.293984	0.0126634	23.2151	3.202e-119	1.34176	1.30887	1.37548	Interstitial Macrophages	1.052e-118	0.293984
PNEC	0.133159	-0.72053	0.147416	-4.88772	1.0201e-06	0.486495	0.364414	0.649473	Interstitial Macrophages	1.2683e-06	-0.72053
Proliferating Airway	0.154989	-0.543213	0.124906	-4.34896	1.3678e-05	0.580879	0.45474	0.742007	Interstitial Macrophages	1.6558e-05	-0.543213
Proliferating AT2	0.244059	0.0222287	0.0515928	0.430849	0.666578	1.02248	0.924139	1.13128	Interstitial Macrophages	0.666578	0.0222287
Proliferating B cells	0.186916	-0.317396	0.140364	-2.26123	0.0237448	0.728042	0.552938	0.958599	Interstitial Macrophages	0.0260062	-0.317396
Proliferating FBs	0.243007	0.0165177	0.0236305	0.699002	0.484551	1.01665	0.970642	1.06485	Interstitial Macrophages	0.495319	0.0165177
Proliferating Myeloid	0.369754	0.619508	0.0231465	26.7647	8.331e-158	1.85801	1.77561	1.94425	Interstitial Macrophages	3.832e-157	0.619508
Proliferating NK/NKT	0.27027	0.159528	0.209256	0.762358	0.445846	1.17296	0.778323	1.76768	Interstitial Macrophages	0.476952	0.159528
Proliferating T-cells	0.352315	0.543901	0.0482294	11.2774	1.6971e-29	1.72271	1.56733	1.89351	Interstitial Macrophages	2.6023e-29	0.543901
RASC	0.165567	-0.464597	0.0217436	-21.3671	2.703e-101	0.628388	0.60217	0.655747	Interstitial Macrophages	7.314e-101	-0.464597
Secretory	0.144899	-0.622406	0.0346175	-17.9795	2.8185e-72	0.536651	0.501447	0.574327	Interstitial Macrophages	6.1738e-72	-0.622406
SMCs/Pericytes	0.172793	-0.41318	0.0122785	-33.6507	3.04926e-248	0.661543	0.645812	0.677657	Interstitial Macrophages	3.50665e-247	-0.41318
SPP1+ Macrophages	0.364619	0.597408	0.0156674	38.1307	0	1.8174	1.76244	1.87408	Interstitial Macrophages	0	0.597408
Subpleural FBs	0.162691	-0.48556	0.0390738	-12.4267	1.871e-35	0.615353	0.569986	0.664331	Interstitial Macrophages	3.1875e-35	-0.48556
Transitional AT2	0.184309	-0.334644	0.0191058	-17.5153	1.0955e-68	0.715593	0.689291	0.742898	Interstitial Macrophages	2.191e-68	-0.334644
Tregs	0.324309	0.418742	0.0199552	20.9841	9.163e-98	1.52005	1.46174	1.58068	Interstitial Macrophages	2.3417e-97	0.418742
Venous	0.21528	-0.140605	0.0123682	-11.3683	6.0179e-30	0.868832	0.848023	0.890152	Interstitial Macrophages	9.5456e-30	-0.140605
Activated Fibrotic FBs	0.0273147	1.57165	0.0467518	33.6168	9.53157e-248	4.81457	4.393	5.27659	KRT5-/KRT17+	2.1446e-246	1.57165
Adventitial FBs	0.00063452	-2.21773	0.401021	-5.5302	3.1986e-08	0.108856	0.0496017	0.238896	KRT5-/KRT17+	5.1407e-08	-2.21773
Alveolar FBs	0.00481489	-0.186932	0.0484723	-3.85648	0.00011503	0.8295	0.75432	0.912172	KRT5-/KRT17+	0.00016698	-0.186932
Alveolar Macrophages	0.0151855	0.972169	0.0626655	15.5136	2.8062e-54	2.64367	2.33811	2.98916	KRT5-/KRT17+	1.5785e-53	0.972169
Arteriole	0.00054031	-2.37855	0.438942	-5.41882	5.9993e-08	0.0926849	0.0392079	0.219101	KRT5-/KRT17+	9.3093e-08	-2.37855
AT1	0.0160509	1.02847	0.0622883	16.5115	3.0322e-61	2.7968	2.47537	3.15996	KRT5-/KRT17+	1.9493e-60	1.02847
AT2	0.0136223	0.861949	0.0465534	18.5153	1.5555e-76	2.36777	2.16129	2.59398	KRT5-/KRT17+	1.1666e-75	0.861949
B cells	0.00146311	-1.38144	0.130942	-10.55	5.0778e-26	0.251216	0.194351	0.324718	KRT5-/KRT17+	1.5233e-25	-1.38144
Basal	0.0194193	1.22241	0.0530411	23.0464	1.599e-117	3.39535	3.06009	3.76733	KRT5-/KRT17+	1.439e-116	1.22241
Basophils	0.0116054	0.699673	0.286396	2.44303	0.0145647	2.01309	1.14836	3.52898	KRT5-/KRT17+	0.0182059	0.699673
Capillary	0.00336437	-0.546862	0.0595176	-9.18825	3.9929e-20	0.578763	0.515037	0.650374	KRT5-/KRT17+	1.0569e-19	-0.546862
CD4+ T-cells	0.00288286	-0.701804	0.0714271	-9.82546	8.747e-23	0.49569	0.430934	0.570178	KRT5-/KRT17+	2.4601e-22	-0.701804
CD8+ T-cells	0.00364957	-0.465206	0.0773426	-6.01488	1.8002e-09	0.628005	0.53967	0.7308	KRT5-/KRT17+	3.0004e-09	-0.465206
cDCs	0.015871	1.01702	0.0963764	10.5526	4.9426e-26	2.76494	2.28901	3.33982	KRT5-/KRT17+	1.5233e-25	1.01702
Goblet	0.00149441	-1.36024	0.199343	-6.82365	8.8753e-12	0.256598	0.173608	0.37926	KRT5-/KRT17+	1.6641e-11	-1.36024
Inflammatory FBs	0.00179484	-1.17676	0.161256	-7.29748	2.9321e-13	0.308275	0.224737	0.422866	KRT5-/KRT17+	6.2832e-13	-1.17676
Interstitial Macrophages	0.00855121	0.391188	0.0483468	8.0913	5.9032e-16	1.47874	1.34505	1.62572	KRT5-/KRT17+	1.3282e-15	0.391188
Langerhans cells	0.0228571	1.38891	0.495918	2.80069	0.00509935	4.01049	1.51727	10.6006	KRT5-/KRT17+	0.0065563	1.38891
Lymphatic	0.00029549	-2.98231	0.490157	-6.0844	1.1693e-09	0.0506757	0.0193896	0.132443	KRT5-/KRT17+	2.0238e-09	-2.98231
Macrophages - IFN-activated	0.014932	0.955081	0.0748566	12.7588	2.7839e-37	2.59888	2.24423	3.00958	KRT5-/KRT17+	1.2528e-36	0.955081
Mast	0.00316295	-0.608801	0.0978859	-6.21949	4.9876e-10	0.544003	0.449034	0.659057	KRT5-/KRT17+	8.9777e-10	-0.608801
Mesothelial	0.040678	1.98374	0.290627	6.82573	8.748e-12	7.2699	4.11284	12.8504	KRT5-/KRT17+	1.6641e-11	1.98374
Migratory DCs	0.00670062	0.14545	0.143868	1.011	0.312019	1.15656	0.872379	1.53331	KRT5-/KRT17+	0.342459	0.14545
Monocytes/MDMs	0.0050778	-0.133504	0.0812037	-1.64407	0.100162	0.875024	0.746273	1.02599	KRT5-/KRT17+	0.115571	-0.133504
Multiciliated	0.00310255	-0.628139	0.0895729	-7.01261	2.3392e-12	0.533584	0.447668	0.635987	KRT5-/KRT17+	4.7847e-12	-0.628139
Myofibroblasts	0.0175484	1.1192	0.0930734	12.0249	2.6299e-33	3.06239	2.55173	3.67524	KRT5-/KRT17+	9.8621e-33	1.1192
Neutrophils	0.00229715	-0.929504	0.109999	-8.45012	2.9101e-17	0.394749	0.318192	0.489728	KRT5-/KRT17+	6.8923e-17	-0.929504
NK/NKT	0.00509514	-0.130078	0.0946654	-1.37408	0.169416	0.878027	0.729335	1.05703	KRT5-/KRT17+	0.190593	-0.130078
pDCs	0.011194	0.663165	0.193002	3.43606	0.00059024	1.94093	1.32961	2.83332	KRT5-/KRT17+	0.00080487	0.663165
Plasma	0.00102514	-1.73761	0.121422	-14.3106	1.8801e-46	0.17594	0.138678	0.223214	KRT5-/KRT17+	9.4007e-46	-1.73761
PNEC	0.00522193	-0.10537	0.694078	-0.151812	0.879335	0.899992	0.230902	3.50792	KRT5-/KRT17+	0.879335	-0.10537
Proliferating Airway	0.0169851	1.086	0.350666	3.09696	0.00195516	2.96239	1.48988	5.89027	KRT5-/KRT17+	0.00258771	1.086
Proliferating AT2	0.0222772	1.36262	0.152238	8.9506	3.5357e-19	3.90642	2.89862	5.26462	KRT5-/KRT17+	8.8391e-19	1.36262
Proliferating B cells	0.00934579	0.480844	0.568315	0.846087	0.397504	1.61744	0.530968	4.92705	KRT5-/KRT17+	0.417564	0.480844
Proliferating FBs	0.00721539	0.219986	0.115502	1.9046	0.0568319	1.24606	0.993622	1.56263	KRT5-/KRT17+	0.0673009	0.219986
Proliferating Myeloid	0.00998175	0.547318	0.108795	5.03071	4.8866e-07	1.72861	1.39665	2.13947	KRT5-/KRT17+	7.3298e-07	0.547318
Proliferating T-cells	0.00478978	-0.192186	0.328849	-0.584421	0.558937	0.825153	0.433124	1.57201	KRT5-/KRT17+	0.57164	-0.192186
RASC	0.0255222	1.50193	0.0596095	25.1961	4.418e-140	4.49034	3.9952	5.04684	KRT5-/KRT17+	6.628e-139	1.50193
Secretory	0.00657331	0.126139	0.149561	0.843399	0.399005	1.13444	0.8462	1.52086	KRT5-/KRT17+	0.417564	0.126139
SMCs/Pericytes	0.00245721	-0.861987	0.0685143	-12.5811	2.6819e-36	0.422322	0.369252	0.483019	KRT5-/KRT17+	1.0972e-35	-0.861987
SPP1+ Macrophages	0.0224543	1.37072	0.0551572	24.8512	2.513e-136	3.93819	3.53464	4.38781	KRT5-/KRT17+	2.827e-135	1.37072
Subpleural FBs	0.00040775	-2.66017	0.692377	-3.84209	0.00012199	0.0699362	0.0180027	0.271685	KRT5-/KRT17+	0.00017155	-2.66017
Transitional AT2	0.0349873	1.82713	0.0515585	35.4379	4.45015e-275	6.216	5.61854	6.87699	KRT5-/KRT17+	2.00257e-273	1.82713
Tregs	0.00437318	-0.2836	0.129198	-2.19507	0.0281583	0.753068	0.584599	0.970085	KRT5-/KRT17+	0.0342466	-0.2836
Venous	0.00242805	-0.873953	0.0740456	-11.8029	3.7707e-32	0.417299	0.360926	0.482476	KRT5-/KRT17+	1.3053e-31	-0.873953
Activated Fibrotic FBs	6.0699e-05	-1.433	0.566964	-2.5275	0.0114877	0.238591	0.0785317	0.724876	Langerhans cells	0.0204225	-1.433
Alveolar FBs	0.00013859	-0.607336	0.197965	-3.06789	0.00215573	0.5448	0.369595	0.803061	Langerhans cells	0.00627123	-0.607336
Alveolar Macrophages	3.864e-05	-1.88467	0.972472	-1.93802	0.0526205	0.151879	0.0225794	1.0216	Langerhans cells	0.0701606	-1.88467
AT1	0.00024016	-0.0574367	0.406487	-0.1413	0.887633	0.944182	0.425644	2.09442	Langerhans cells	0.916266	-0.0574367
AT2	0.00222384	2.17022	0.114706	18.9199	7.8271e-80	8.76022	6.99641	10.9687	Langerhans cells	1.2523e-78	2.17022
Basal	0.00140446	1.70982	0.164311	10.4059	2.3295e-25	5.52794	4.00588	7.6283	Langerhans cells	2.4848e-24	1.70982
Basophils	0.00290135	2.43684	0.567762	4.29202	1.7706e-05	11.4369	3.75854	34.8013	Langerhans cells	8.0941e-05	2.43684
Capillary	0.00013165	-0.658724	0.247051	-2.66635	0.00766808	0.517511	0.318879	0.839874	Langerhans cells	0.0157704	-0.658724
CD4+ T-cells	9.8653e-05	-0.94729	0.336335	-2.81651	0.00485482	0.38779	0.200587	0.749706	Langerhans cells	0.0119503	-0.94729
CD8+ T-cells	0.0001205	-0.747186	0.378006	-1.97665	0.0480811	0.473697	0.225806	0.993726	Langerhans cells	0.0668955	-0.747186
cDCs	0.00217586	2.14836	0.2534	8.47816	2.2879e-17	8.57081	5.21583	14.0838	Langerhans cells	1.8303e-16	2.14836
Inflammatory FBs	9.2043e-05	-1.01665	0.691185	-1.47088	0.141324	0.361805	0.0933526	1.40224	Langerhans cells	0.180895	-1.01665
Interstitial Macrophages	0.00029648	0.153292	0.183364	0.835998	0.403156	1.16567	0.81375	1.66977	Langerhans cells	0.460749	0.153292
KRT5-/KRT17+	0.00094317	1.3112	0.493498	2.65695	0.00788519	3.71062	1.4105	9.76158	Langerhans cells	0.0157704	1.3112
Lymphatic	7.3872e-05	-1.23659	0.972884	-1.27106	0.203708	0.290372	0.0431339	1.95474	Langerhans cells	0.250717	-1.23659
Mast	0.00021444	-0.170766	0.355185	-0.480779	0.630673	0.843019	0.42024	1.69113	Langerhans cells	0.695916	-0.170766
Migratory DCs	0.00026802	0.052351	0.691245	0.0757343	0.93963	1.05375	0.271854	4.08447	Langerhans cells	0.93963	0.052351
Monocytes/MDMs	8.1462e-05	-1.13878	0.566982	-2.00849	0.044591	0.32021	0.105393	0.97288	Langerhans cells	0.0661908	-1.13878
Multiciliated	4.2501e-05	-1.78943	0.691003	-2.58962	0.00960832	0.167055	0.0431187	0.647222	Langerhans cells	0.0180863	-1.78943
Myofibroblasts	0.00064994	0.938536	0.443358	2.11688	0.0342698	2.55624	1.07203	6.0953	Langerhans cells	0.0548316	0.938536
Neutrophils	5.1048e-05	-1.60618	0.691118	-2.32404	0.0201235	0.200652	0.0517788	0.777561	Langerhans cells	0.0338922	-1.60618
NK/NKT	0.00063689	0.918241	0.259952	3.53235	0.00041189	2.50488	1.50491	4.1693	Langerhans cells	0.00131805	0.918241
Plasma	5.6952e-05	-1.49672	0.493269	-3.03429	0.00241104	0.223863	0.0851339	0.588656	Langerhans cells	0.00642943	-1.49672
Proliferating AT2	0.0029703	2.4604	0.407013	6.04501	1.494e-09	11.7094	5.27327	26.0012	Langerhans cells	7.9682e-09	2.4604
Proliferating Myeloid	0.00021466	-0.16972	0.691227	-0.245534	0.806043	0.843901	0.217725	3.27097	Langerhans cells	0.859779	-0.16972
RASC	0.00125429	1.59659	0.223061	7.15763	8.2081e-13	4.93616	3.18798	7.64297	Langerhans cells	5.2532e-12	1.59659
Secretory	0.00100029	1.37005	0.378162	3.6229	0.00029131	3.93553	1.87545	8.25851	Langerhans cells	0.00103578	1.37005
SMCs/Pericytes	4.1507e-05	-1.8131	0.443111	-4.09175	4.2814e-05	0.163148	0.0684541	0.388836	Langerhans cells	0.00017126	-1.8131
SPP1+ Macrophages	3.6393e-05	-1.94459	0.972321	-1.99994	0.0455062	0.143046	0.0212725	0.961905	Langerhans cells	0.0661908	-1.94459
Transitional AT2	0.00449534	2.8763	0.133523	21.5417	6.337e-103	17.7486	13.6618	23.0579	Langerhans cells	2.028e-101	2.8763
Tregs	0.00013883	-0.6056	0.691201	-0.876155	0.380946	0.545747	0.140809	2.11521	Langerhans cells	0.451491	-0.6056
Venous	0.00011222	-0.818415	0.306889	-2.66681	0.00765748	0.44113	0.241734	0.805	Langerhans cells	0.0157704	-0.818415
Activated Fibrotic FBs	0.0237132	0.633685	0.0484617	13.076	4.5162e-39	1.88454	1.71378	2.07232	Lymphatic	1.104e-38	0.633685
Adventitial FBs	0.044522	1.28518	0.062348	20.613	2.0963e-94	3.61533	3.19945	4.08525	Lymphatic	1.3177e-93	1.28518
Alveolar FBs	0.0404773	1.18572	0.040301	29.4215	2.916e-190	3.27303	3.02444	3.54205	Lymphatic	3.208e-189	1.18572
Alveolar Macrophages	0.00359351	-1.27362	0.108698	-11.717	1.0427e-31	0.279818	0.226126	0.346259	Lymphatic	2.294e-31	-1.27362
Arteriole	0.0167495	0.278916	0.0881905	3.16265	0.0015634	1.3217	1.11189	1.57109	Lymphatic	0.00202322	0.278916
AT1	0.00924629	-0.322834	0.0753995	-4.28164	1.8552e-05	0.724094	0.624617	0.839415	Lymphatic	2.4736e-05	-0.322834
AT2	0.0102317	-0.220574	0.0495406	-4.45239	8.492e-06	0.802058	0.72784	0.883844	Lymphatic	1.1676e-05	-0.220574
B cells	0.0282068	0.811832	0.0484721	16.7485	5.812e-63	2.25203	2.04792	2.47648	Lymphatic	1.9671e-62	0.811832
Basal	0.00251182	-1.63282	0.108647	-15.0288	4.7575e-51	0.195377	0.157904	0.241744	Lymphatic	1.3083e-50	-1.63282
Basophils	0.00386847	-1.19961	0.490996	-2.44321	0.0145571	0.301312	0.115099	0.788789	Lymphatic	0.0183003	-1.19961
Capillary	0.0161417	0.241332	0.0442029	5.45963	4.7713e-08	1.27294	1.1673	1.38815	Lymphatic	7.2392e-08	0.241332
CD4+ T-cells	0.047737	1.35828	0.0417668	32.5205	5.477e-232	3.88948	3.58376	4.22128	Lymphatic	1.205e-230	1.35828
CD8+ T-cells	0.0287146	0.830194	0.0458637	18.1013	3.1111e-73	2.29376	2.09657	2.50951	Lymphatic	1.521e-72	0.830194
cDCs	0.015743	0.215919	0.0969482	2.22715	0.025937	1.241	1.02624	1.50071	Lymphatic	0.0317007	0.215919
Goblet	0.00041847	-3.42708	0.369112	-9.28467	1.6221e-20	0.0324816	0.0157559	0.0669625	Lymphatic	2.8548e-20	-3.42708
Inflammatory FBs	0.0511298	1.43051	0.0491911	29.0806	6.321e-186	4.18082	3.79655	4.60398	Lymphatic	5.563e-185	1.43051
Interstitial Macrophages	0.0246393	0.672947	0.0427106	15.756	6.2468e-56	1.96001	1.80261	2.13115	Lymphatic	1.8324e-55	0.672947
KRT5-/KRT17+	0.00117897	-2.39053	0.438905	-5.44657	5.135e-08	0.0915815	0.038744	0.216477	Lymphatic	7.5314e-08	-2.39053
Langerhans cells	0.0171429	0.302528	0.570303	0.530469	0.595787	1.35328	0.442521	4.13845	Lymphatic	0.609642	0.302528
Macrophages - IFN-activated	0.025142	0.693658	0.0632415	10.9684	5.4223e-28	2.00102	1.76774	2.26508	Lymphatic	1.0373e-27	0.693658
Mast	0.0342295	1.01157	0.047836	21.1467	2.96e-99	2.74992	2.50381	3.02022	Lymphatic	2.1706e-98	1.01157
Mesothelial	0.00338983	-1.33217	0.979442	-1.36013	0.173788	0.263904	0.0387016	1.79955	Lymphatic	0.191167	-1.33217
Migratory DCs	0.0934066	2.07868	0.0549991	37.7948	0	7.9939	7.17699	8.90378	Lymphatic	0	2.07868
Monocytes/MDMs	0.019388	0.427885	0.0536435	7.97646	1.5059e-15	1.53401	1.38091	1.70408	Lymphatic	2.5485e-15	0.427885
Multiciliated	0.00085001	-2.718	0.159331	-17.0588	3.0086e-65	0.0660069	0.0483019	0.0902017	Lymphatic	1.1032e-64	-2.718
Myofibroblasts	0.0123489	-0.0303531	0.10811	-0.280762	0.778893	0.970103	0.784861	1.19907	Lymphatic	0.778893	-0.0303531
Neutrophils	0.0116899	-0.0858579	0.0601923	-1.42639	0.153755	0.917725	0.815597	1.03264	Lymphatic	0.173467	-0.0858579
NK/NKT	0.0228485	0.595654	0.0567111	10.5033	8.3409e-26	1.81422	1.62336	2.02751	Lymphatic	1.5292e-25	0.595654
pDCs	0.0248756	0.682734	0.133526	5.11311	3.169e-07	1.97928	1.52352	2.57139	Lymphatic	4.4979e-07	0.682734
Plasma	0.0450494	1.29751	0.042781	30.3291	4.738e-202	3.66017	3.36578	3.98032	Lymphatic	6.949e-201	1.29751
Proliferating AT2	0.00841584	-0.417778	0.241124	-1.73263	0.0831617	0.658509	0.4105	1.05636	Lymphatic	0.0962925	-0.417778
Proliferating B cells	0.00934579	-0.312029	0.568065	-0.549284	0.582811	0.73196	0.240404	2.22861	Lymphatic	0.609642	-0.312029
Proliferating FBs	0.0367005	1.08384	0.0626053	17.3122	3.8042e-67	2.956	2.61465	3.34191	Lymphatic	1.5217e-66	1.08384
Proliferating Myeloid	0.0137383	0.0776782	0.0952657	0.815384	0.414852	1.08077	0.896692	1.30265	Lymphatic	0.445207	0.0776782
Proliferating NK/NKT	0.036036	1.06488	0.499071	2.13372	0.0328659	2.90048	1.09057	7.71414	Lymphatic	0.0390838	1.06488
Proliferating T-cells	0.0282065	0.811819	0.141589	5.73365	9.8294e-09	2.252	1.70626	2.97229	Lymphatic	1.5446e-08	0.811819
RASC	0.00125429	-2.32852	0.207526	-11.2204	3.2386e-29	0.0974402	0.0648767	0.146348	Lymphatic	6.4771e-29	-2.32852
Secretory	0.00114318	-2.42138	0.347793	-6.96213	3.3516e-12	0.0887986	0.0449116	0.175572	Lymphatic	5.4619e-12	-2.42138
SMCs/Pericytes	0.0274111	0.782398	0.042562	18.3826	1.8122e-75	2.18671	2.01169	2.37695	Lymphatic	9.967e-75	0.782398
SPP1+ Macrophages	0.00327535	-1.36664	0.110251	-12.3958	2.7553e-35	0.254962	0.205413	0.316463	Lymphatic	6.3808e-35	-1.36664
Subpleural FBs	0.0464832	1.33034	0.0768439	17.3123	3.8006e-67	3.78234	3.25349	4.39716	Lymphatic	1.5217e-66	1.33034
Transitional AT2	0.00347752	-1.30654	0.114873	-11.3738	5.6457e-30	0.270755	0.21617	0.339124	Lymphatic	1.1829e-29	-1.30654
Tregs	0.032903	0.970674	0.0599718	16.1855	6.3824e-59	2.63972	2.34698	2.96898	Lymphatic	2.0059e-58	0.970674
Venous	0.0236276	0.629981	0.0440048	14.3162	1.7334e-46	1.87758	1.72242	2.0467	Lymphatic	4.4864e-46	0.629981
Activated Fibrotic FBs	0.0176432	0.0172536	0.0448622	0.384591	0.70054	1.0174	0.931763	1.11091	Macrophages - IFN-activated	0.71722	0.0172536
Adventitial FBs	0.0107868	-0.481732	0.101732	-4.7353	2.1873e-06	0.617713	0.506047	0.754019	Macrophages - IFN-activated	3.2432e-06	-0.481732
Alveolar FBs	0.0182716	0.0528857	0.0337219	1.56829	0.116814	1.05431	0.986878	1.12635	Macrophages - IFN-activated	0.135757	0.0528857
Alveolar Macrophages	0.0247295	0.362138	0.0492659	7.35068	1.972e-13	1.4364	1.30418	1.58201	Macrophages - IFN-activated	3.8545e-13	0.362138
Arteriole	0.00961746	-0.597656	0.108245	-5.52134	3.3642e-08	0.5501	0.44494	0.680113	Macrophages - IFN-activated	5.3578e-08	-0.597656
AT1	0.00792539	-0.792872	0.0758525	-10.4528	1.4223e-25	0.452543	0.390026	0.525082	Macrophages - IFN-activated	3.8225e-25	-0.792872
AT2	0.019486	0.118475	0.037379	3.16957	0.00152665	1.12578	1.04625	1.21135	Macrophages - IFN-activated	0.00193076	0.118475
B cells	0.0277032	0.47874	0.041816	11.4487	2.3862e-30	1.61404	1.48703	1.7519	Macrophages - IFN-activated	6.8405e-30	0.47874
Basal	0.0166914	-0.039173	0.0496848	-0.788432	0.430444	0.961584	0.872358	1.05994	Macrophages - IFN-activated	0.462728	-0.039173
Basophils	0.0125725	-0.326734	0.274187	-1.19164	0.233401	0.721276	0.421414	1.23451	Macrophages - IFN-activated	0.257339	-0.326734
Capillary	0.0363937	0.760567	0.0331418	22.9489	1.512e-116	2.13949	2.00493	2.28308	Macrophages - IFN-activated	1.3e-115	0.760567
CD4+ T-cells	0.0459174	1.00295	0.0337357	29.7296	3.183e-194	2.72631	2.55187	2.91267	Macrophages - IFN-activated	4.562e-193	1.00295
CD8+ T-cells	0.0215531	0.22141	0.0409619	5.40526	6.4714e-08	1.24783	1.15157	1.35215	Macrophages - IFN-activated	9.9382e-08	0.22141
cDCs	0.015231	-0.132218	0.0950577	-1.39092	0.164249	0.87615	0.727217	1.05559	Macrophages - IFN-activated	0.185861	-0.132218
Goblet	0.00268994	-1.87869	0.148813	-12.6245	1.5474e-36	0.15279	0.114136	0.204535	Macrophages - IFN-activated	5.1183e-36	-1.87869
Inflammatory FBs	0.0140365	-0.215101	0.0637983	-3.37157	0.00074741	0.80646	0.711667	0.91388	Macrophages - IFN-activated	0.0009739	-0.215101
Interstitial Macrophages	0.0405324	0.872579	0.0330276	26.4197	8.134e-154	2.39307	2.24307	2.55311	Macrophages - IFN-activated	8.744e-153	0.872579
KRT5-/KRT17+	0.0332469	0.666872	0.0888505	7.50556	6.1168e-14	1.94813	1.63677	2.31873	Macrophages - IFN-activated	1.2525e-13	0.666872
Lymphatic	0.0216444	0.225728	0.0650057	3.47242	0.00051578	1.25323	1.10331	1.42353	Macrophages - IFN-activated	0.00069308	0.225728
Mast	0.0178787	0.0307491	0.048529	0.633622	0.526327	1.03123	0.93766	1.13413	Macrophages - IFN-activated	0.552002	0.0307491
Migratory DCs	0.0302868	0.570566	0.0724588	7.87436	3.425e-15	1.76927	1.53503	2.03926	Macrophages - IFN-activated	7.3638e-15	0.570566
Monocytes/MDMs	0.0234339	0.306996	0.0450654	6.81223	9.6099e-12	1.35934	1.24442	1.48487	Macrophages - IFN-activated	1.7218e-11	0.306996
Multiciliated	0.00080751	-3.08389	0.16123	-19.1273	1.4972e-81	0.045781	0.0333767	0.0627952	Macrophages - IFN-activated	9.1973e-81	-3.08389
Myofibroblasts	0.00753932	-0.8432	0.132151	-6.38059	1.7641e-10	0.430331	0.332134	0.55756	Macrophages - IFN-activated	3.0343e-10	-0.8432
Neutrophils	0.0192195	0.10443	0.0468038	2.23124	0.0256652	1.11008	1.01278	1.21673	Macrophages - IFN-activated	0.0315315	0.10443
NK/NKT	0.0570416	1.23161	0.0400644	30.7409	1.619e-207	3.42676	3.16796	3.70669	Macrophages - IFN-activated	3.482e-206	1.23161
pDCs	0.088723	1.70753	0.0760847	22.4425	1.516e-111	5.51531	4.75122	6.40228	Macrophages - IFN-activated	1.086e-110	1.70753
Plasma	0.052439	1.14261	0.0342453	33.3655	4.3347e-244	3.13495	2.93144	3.3526	Macrophages - IFN-activated	1.86392e-242	1.14261
Proliferating Airway	0.00212314	-2.11588	0.977965	-2.16355	0.0304988	0.120527	0.0177266	0.819496	Macrophages - IFN-activated	0.0364292	-2.11588
Proliferating AT2	0.0163366	-0.0610188	0.173991	-0.350701	0.725813	0.940806	0.668953	1.32314	Macrophages - IFN-activated	0.725813	-0.0610188
Proliferating B cells	0.0654206	1.37759	0.222446	6.19295	5.9048e-10	3.96535	2.56408	6.13241	Macrophages - IFN-activated	9.7656e-10	1.37759
Proliferating FBs	0.0229824	0.287077	0.0684262	4.19543	2.7236e-05	1.33253	1.16528	1.52378	Macrophages - IFN-activated	3.7779e-05	0.287077
Proliferating Myeloid	0.0296233	0.547731	0.0667807	8.20194	2.3655e-16	1.72932	1.51716	1.97116	Macrophages - IFN-activated	5.6509e-16	0.547731
Proliferating NK/NKT	0.144144	2.25557	0.265573	8.49319	2.0104e-17	9.5407	5.66917	16.0561	Macrophages - IFN-activated	5.085e-17	2.25557
Proliferating T-cells	0.0755721	1.53277	0.0903502	16.9647	1.4978e-64	4.63097	3.8794	5.52815	Macrophages - IFN-activated	8.0508e-64	1.53277
RASC	0.00294487	-1.78789	0.136414	-13.1063	3.03e-39	0.167313	0.12806	0.218599	Macrophages - IFN-activated	1.1844e-38	-1.78789
Secretory	0.00114318	-2.73594	0.346718	-7.89097	2.9985e-15	0.0648331	0.0328598	0.127917	Macrophages - IFN-activated	6.786e-15	-2.73594
SMCs/Pericytes	0.0269546	0.450576	0.03466	12.9999	1.2248e-38	1.56922	1.46615	1.67952	Macrophages - IFN-activated	4.3888e-38	0.450576
SPP1+ Macrophages	0.0330082	0.659422	0.044572	14.7945	1.5892e-49	1.93367	1.77191	2.1102	Macrophages - IFN-activated	6.8335e-49	0.659422
Subpleural FBs	0.00163099	-2.38008	0.346814	-6.86271	6.7567e-12	0.092543	0.0468954	0.182624	Macrophages - IFN-activated	1.2632e-11	-2.38008
Transitional AT2	0.0356234	0.738376	0.0455693	16.2034	4.7742e-59	2.09253	1.91374	2.28803	Macrophages - IFN-activated	2.281e-58	0.738376
Tregs	0.0224906	0.264946	0.0625308	4.23704	2.2648e-05	1.30336	1.15302	1.4733	Macrophages - IFN-activated	3.2463e-05	0.264946
Venous	0.0104263	-0.516084	0.0429222	-12.0237	2.6674e-33	0.596853	0.548695	0.649237	Macrophages - IFN-activated	8.1927e-33	-0.516084
Activated Fibrotic FBs	0.0620549	0.139096	0.0285091	4.87902	1.0661e-06	1.14923	1.08678	1.21528	Mast	1.582e-06	0.139096
Adventitial FBs	0.0478003	-0.136973	0.0519874	-2.63474	0.00842023	0.871994	0.787518	0.96553	Mast	0.00993155	-0.136973
Alveolar FBs	0.132604	0.976641	0.0227472	42.9345	0	2.65552	2.53973	2.77659	Mast	0	0.976641
Alveolar Macrophages	0.0150309	-1.32773	0.0545417	-24.3434	6.803e-131	0.265078	0.238203	0.294985	Mast	2.608e-130	-1.32773
Arteriole	0.0414956	-0.285019	0.0554891	-5.13648	2.7993e-07	0.752	0.674504	0.8384	Mast	4.5733e-07	-0.285019
AT1	0.0299404	-0.623381	0.0424086	-14.6994	6.5044e-49	0.536129	0.493367	0.582597	Mast	1.87e-48	-0.623381
AT2	0.0442275	-0.218405	0.026569	-8.22026	2.0306e-16	0.8038	0.763013	0.846767	Mast	3.5925e-16	-0.218405
B cells	0.0761777	0.359318	0.0283948	12.6544	1.0585e-36	1.43235	1.35481	1.51433	Mast	2.705e-36	0.359318
Basal	0.0475625	-0.142212	0.0324122	-4.3876	1.1461e-05	0.867437	0.814045	0.924332	Mast	1.5802e-05	-0.142212
Basophils	0.48646	2.8006	0.0646781	43.3006	0	16.4545	14.4954	18.6784	Mast	0	2.8006
Capillary	0.0526085	-0.0360662	0.0249123	-1.44773	0.147693	0.964576	0.918609	1.01284	Mast	0.161759	-0.0360662
CD4+ T-cells	0.112585	0.790163	0.0241909	32.6636	5.14e-234	2.20376	2.1017	2.31076	Mast	5.911e-233	0.790163
CD8+ T-cells	0.110055	0.764592	0.0254633	30.0272	4.335e-198	2.14812	2.04354	2.25805	Mast	3.324e-197	0.764592
cDCs	0.115961	0.823518	0.0409207	20.1247	4.4853e-90	2.2785	2.10289	2.46878	Mast	1.5871e-89	0.823518
Goblet	0.0181123	-1.13812	0.0607828	-18.7244	3.1342e-78	0.320421	0.284434	0.360961	Mast	9.6115e-78	-1.13812
Inflammatory FBs	0.11128	0.777035	0.03042	25.5436	6.471e-144	2.17501	2.04912	2.30864	Mast	2.706e-143	0.777035
Interstitial Macrophages	0.0978786	0.633748	0.0237651	26.6672	1.131e-156	1.88466	1.79889	1.97452	Mast	6.502e-156	0.633748
KRT5-/KRT17+	0.0183919	-1.12251	0.113888	-9.85632	6.4362e-23	0.325461	0.260349	0.406857	Mast	1.2872e-22	-1.12251
Langerhans cells	0.0685714	0.245925	0.293358	0.838313	0.401855	1.2788	0.719603	2.27256	Mast	0.429892	0.245925
Lymphatic	0.0661151	0.206813	0.0403071	5.13093	2.8832e-07	1.22975	1.13634	1.33085	Mast	4.5733e-07	0.206813
Macrophages - IFN-activated	0.0456257	-0.185816	0.0433821	-4.28325	1.8418e-05	0.830426	0.762734	0.904125	Mast	2.3534e-05	-0.185816
Mesothelial	0.020339	-1.0199	0.403971	-2.52468	0.0115803	0.360632	0.163379	0.796033	Mast	0.0133174	-1.0199
Migratory DCs	0.114983	0.813942	0.0417124	19.5132	8.482e-85	2.25679	2.07962	2.44905	Mast	2.7869e-84	0.813942
Monocytes/MDMs	0.0721481	0.300618	0.0294661	10.2022	1.9388e-24	1.35069	1.2749	1.431	Mast	4.0538e-24	0.300618
Multiciliated	0.0153215	-1.30829	0.0427392	-30.611	8.745e-206	0.270282	0.248564	0.293899	Mast	8.045e-205	-1.30829
Myofibroblasts	0.0855323	0.485321	0.0454962	10.6673	1.448e-26	1.6247	1.48609	1.77623	Mast	3.1718e-26	0.485321
Neutrophils	0.0468874	-0.157216	0.0320402	-4.90685	9.2553e-07	0.854519	0.802507	0.909903	Mast	1.4191e-06	-0.157216
NK/NKT	0.0624154	0.145274	0.0336288	4.31994	1.5607e-05	1.15636	1.0826	1.23514	Mast	2.0513e-05	0.145274
pDCs	0.126451	0.92206	0.0637994	14.4525	2.4181e-47	2.51447	2.2189	2.8494	Mast	6.5431e-47	0.92206
Plasma	0.145741	1.08637	0.0242827	44.7385	0	2.96349	2.82575	3.10795	Mast	0	1.08637
PNEC	0.00783373	-1.98668	0.563195	-3.52752	0.00041947	0.13715	0.0454771	0.413615	Mast	0.00052151	-1.98668
Proliferating Airway	0.0233546	-0.878562	0.299187	-2.9365	0.0033194	0.41538	0.231085	0.746652	Mast	0.00401822	-0.878562
Proliferating AT2	0.0321782	-0.548989	0.125241	-4.38348	1.168e-05	0.577533	0.451825	0.738217	Mast	1.5802e-05	-0.548989
Proliferating B cells	0.0498442	-0.0929542	0.251792	-0.369171	0.712	0.911235	0.55629	1.49266	Mast	0.744364	-0.0929542
Proliferating FBs	0.0781222	0.386631	0.0407843	9.47989	2.5455e-21	1.47201	1.35892	1.59451	Mast	4.8789e-21	0.386631
Proliferating Myeloid	0.0550606	0.0120833	0.0495325	0.243946	0.807272	1.01216	0.918512	1.11535	Mast	0.825212	0.0120833
Proliferating NK/NKT	0.054054	-0.007432	0.411109	-0.018078	0.985577	0.992596	0.443435	2.22185	Mast	0.985577	-0.007432
Proliferating T-cells	0.0798297	0.410106	0.086083	4.76407	1.8973e-06	1.50698	1.27301	1.78395	Mast	2.7273e-06	0.410106
RASC	0.0365927	-0.415859	0.044271	-9.3935	5.8041e-21	0.659773	0.604937	0.71958	Mast	1.068e-20	-0.415859
Secretory	0.0197199	-1.05144	0.086891	-12.1007	1.0475e-33	0.349434	0.294715	0.414313	Mast	2.4092e-33	-1.05144
SMCs/Pericytes	0.0622852	0.143047	0.0248236	5.76254	8.2859e-09	1.15378	1.09899	1.21131	Mast	1.4117e-08	0.143047
SPP1+ Macrophages	0.0140112	-1.39902	0.0547465	-25.5545	4.898e-144	0.246839	0.221724	0.274799	Mast	2.253e-143	-1.39902
Subpleural FBs	0.0466871	-0.161708	0.0697264	-2.31917	0.0203857	0.85069	0.742026	0.975267	Mast	0.0228718	-0.161708
Transitional AT2	0.032782	-0.529775	0.0419477	-12.6294	1.4537e-36	0.588738	0.542269	0.639188	Mast	3.5194e-36	-0.529775
Tregs	0.12703	0.927295	0.0328482	28.2297	2.53e-175	2.52766	2.37005	2.69575	Mast	1.662e-174	0.927295
Venous	0.0970098	0.623869	0.024324	25.6483	4.413e-145	1.86614	1.77925	1.95726	Mast	2.256e-144	0.623869
Activated Fibrotic FBs	2.0233e-05	-2.04147	0.972774	-2.09861	0.0358513	0.129837	0.0192911	0.873859	Mesothelial	0.153649	-2.04147
Adventitial FBs	0.00021151	0.305651	0.692671	0.441265	0.659021	1.35751	0.349244	5.27662	Mesothelial	0.732246	0.305651
Alveolar FBs	0.00018777	0.186578	0.18776	0.993705	0.320366	1.20512	0.834075	1.74122	Mesothelial	0.512648	0.186578
Alveolar Macrophages	3.864e-05	-1.39449	0.972829	-1.43344	0.151733	0.24796	0.0368376	1.66905	Mesothelial	0.366801	-1.39449
Arteriole	0.00010806	-0.366006	0.972863	-0.376215	0.706757	0.693499	0.103022	4.66835	Mesothelial	0.7467	-0.366006
AT1	0.00016011	0.0272009	0.496385	0.0547979	0.956299	1.02757	0.388402	2.7186	Mesothelial	0.956299	0.0272009
AT2	9.9724e-05	-0.44631	0.326144	-1.36844	0.171174	0.639986	0.337715	1.2128	Mesothelial	0.366801	-0.44631
Basal	0.00010804	-0.366249	0.496373	-0.73785	0.460605	0.69333	0.262071	1.83426	Mesothelial	0.60079	-0.366249
Capillary	0.00013896	-0.114466	0.249313	-0.459126	0.646144	0.891842	0.547102	1.45381	Mesothelial	0.732246	-0.114466
CD4+ T-cells	1.0961e-05	-2.65442	0.971377	-2.73263	0.00628304	0.0703399	0.0104797	0.472122	Mesothelial	0.0314152	-2.65442
CD8+ T-cells	8.6075e-05	-0.59351	0.44689	-1.32809	0.184148	0.552385	0.23006	1.3263	Mesothelial	0.368296	-0.59351
Goblet	5.9776e-05	-0.958142	0.972839	-0.984892	0.324677	0.383605	0.0569884	2.58215	Mesothelial	0.512648	-0.958142
Inflammatory FBs	9.2043e-05	-0.526466	0.692631	-0.760097	0.447197	0.590688	0.151978	2.29582	Mesothelial	0.60079	-0.526466
Interstitial Macrophages	0.00021066	0.30164	0.218181	1.38252	0.166811	1.35207	0.88162	2.07357	Mesothelial	0.366801	0.30164
KRT5-/KRT17+	0.00094317	1.80138	0.496569	3.62765	0.00028601	6.05801	2.28898	16.0331	Mesothelial	0.00286011	1.80138
Lymphatic	7.3872e-05	-0.746411	0.972846	-0.767244	0.442936	0.474065	0.0704262	3.19111	Mesothelial	0.60079	-0.746411
Mast	8.0414e-05	-0.661546	0.569354	-1.16192	0.245266	0.516053	0.169064	1.57521	Mesothelial	0.432822	-0.661546
Monocytes/MDMs	0.00027154	0.555567	0.326169	1.70331	0.0885098	1.74293	0.919685	3.30309	Mesothelial	0.265529	0.555567
Multiciliated	0.00010625	-0.382895	0.446894	-0.856791	0.39156	0.681885	0.283993	1.63725	Mesothelial	0.58734	-0.382895
Neutrophils	0.00127619	2.1041	0.178096	11.8144	3.2873e-32	8.19973	5.78364	11.6251	Mesothelial	4.9309e-31	2.1041
NK/NKT	0.00039806	0.938181	0.326187	2.87621	0.00402488	2.55533	1.34831	4.84287	Mesothelial	0.0301866	0.938181
Proliferating AT2	0.00049505	1.15634	0.973048	1.18837	0.234688	3.17828	0.471972	21.4026	Mesothelial	0.432822	1.15634
Proliferating Myeloid	0.00042932	1.01383	0.496449	2.04216	0.0411361	2.75612	1.04163	7.29263	Mesothelial	0.15426	1.01383
RASC	0.00021814	0.336534	0.496399	0.67795	0.497803	1.40009	0.52919	3.70423	Mesothelial	0.622254	0.336534
Secretory	0.00042869	1.01236	0.569449	1.77779	0.0754389	2.75208	0.90144	8.40207	Mesothelial	0.251463	1.01236
SMCs/Pericytes	4.9808e-05	-1.14058	0.410598	-2.77786	0.00547187	0.319633	0.142936	0.714758	Mesothelial	0.0314152	-1.14058
SPP1+ Macrophages	0.00010918	-0.355722	0.569362	-0.624774	0.53212	0.700667	0.229542	2.13876	Mesothelial	0.638543	-0.355722
Subpleural FBs	0.00652396	3.74097	0.205878	18.1708	8.7907e-74	42.1388	28.1472	63.0854	Mesothelial	2.6372e-72	3.74097
Transitional AT2	0.00012723	-0.202717	0.569367	-0.35604	0.72181	0.816509	0.267489	2.49239	Mesothelial	0.7467	-0.202717
Venous	9.1817e-05	-0.528923	0.341674	-1.54804	0.121613	0.589239	0.301615	1.15114	Mesothelial	0.331673	-0.528923
Activated Fibrotic FBs	0.0157211	0.656811	0.0516446	12.7179	4.7032e-37	1.92863	1.74296	2.13408	Migratory DCs	1.4446e-36	0.656811
Adventitial FBs	0.00296108	-1.02552	0.188613	-5.43717	5.4133e-08	0.35861	0.247784	0.519007	Migratory DCs	7.5088e-08	-1.02552
Alveolar FBs	0.0169706	0.734559	0.0409383	17.9431	5.4344e-72	2.08456	1.92383	2.25872	Migratory DCs	2.3368e-71	0.734559
Alveolar Macrophages	0.00255023	-1.1753	0.126112	-9.31953	1.1686e-20	0.308726	0.241115	0.395295	Migratory DCs	2.6446e-20	-1.1753
Arteriole	0.00291766	-1.04034	0.191933	-5.42032	5.9492e-08	0.353336	0.242556	0.514712	Migratory DCs	7.752e-08	-1.04034
AT1	0.00224152	-1.30464	0.13596	-9.59572	8.333e-22	0.27127	0.207812	0.354107	Migratory DCs	1.9907e-21	-1.30464
AT2	0.00328091	-0.922632	0.0657883	-14.0242	1.1078e-44	0.397472	0.349386	0.452175	Migratory DCs	3.9697e-44	-0.922632
B cells	0.0265758	1.1929	0.0480049	24.8495	2.616e-136	3.29662	3.00059	3.62186	Migratory DCs	1.875e-135	1.1929
Basal	0.00310601	-0.97759	0.0986786	-9.90681	3.8886e-23	0.376217	0.310057	0.456494	Migratory DCs	1.0451e-22	-0.97759
Basophils	0.00386847	-0.757304	0.49063	-1.54353	0.122702	0.468929	0.179256	1.22671	Migratory DCs	0.135287	-0.757304
Capillary	0.00601929	-0.313032	0.0508526	-6.15567	7.4762e-10	0.731227	0.661859	0.807865	Migratory DCs	1.2859e-09	-0.313032
CD4+ T-cells	0.0657466	2.13978	0.0398821	53.6526	0	8.49754	7.8586	9.18843	Migratory DCs	0	2.13978
CD8+ T-cells	0.0376663	1.55312	0.0432812	35.8845	5.33892e-282	4.7262	4.34181	5.14463	Migratory DCs	1.14787e-280	1.55312
cDCs	0.0634839	2.10234	0.0589329	35.6734	1.02324e-278	8.18527	7.29236	9.18751	Migratory DCs	1.46664e-277	2.10234
Goblet	0.00023911	-3.54465	0.489248	-7.24509	4.3216e-13	0.0288788	0.0110694	0.0753418	Migratory DCs	7.7428e-13	-3.54465
Inflammatory FBs	0.0120576	0.387788	0.071443	5.42794	5.701e-08	1.47372	1.28115	1.69523	Migratory DCs	7.6607e-08	0.387788
Interstitial Macrophages	0.021222	0.962448	0.0421731	22.8214	2.813e-115	2.6181	2.41039	2.8437	Migratory DCs	1.728e-114	0.962448
KRT5-/KRT17+	0.00471587	-0.558379	0.222083	-2.51428	0.0119274	0.572136	0.370219	0.884178	Migratory DCs	0.0134968	-0.558379
Langerhans cells	0.0114286	0.333571	0.695468	0.479636	0.631486	1.39594	0.357169	5.45585	Migratory DCs	0.631486	0.333571
Lymphatic	0.0373052	1.54311	0.0581523	26.5357	3.755e-155	4.67913	4.17508	5.24403	Migratory DCs	3.229e-154	1.54311
Macrophages - IFN-activated	0.0130815	0.470327	0.078315	6.00558	1.9065e-09	1.60052	1.37277	1.86605	Migratory DCs	3.0364e-09	0.470327
Mast	0.0165116	0.706676	0.05472	12.9144	3.7336e-38	2.02724	1.82107	2.25675	Migratory DCs	1.2349e-37	0.706676
Monocytes/MDMs	0.0115676	0.345804	0.060703	5.69665	1.2218e-08	1.41313	1.25461	1.59167	Migratory DCs	1.8117e-08	0.345804
Multiciliated	0.00072251	-2.43834	0.17171	-14.2003	9.1236e-46	0.0873059	0.0623564	0.122238	Migratory DCs	3.5665e-45	-2.43834
Myofibroblasts	0.0088392	0.074036	0.124769	0.593383	0.552925	1.07685	0.843233	1.37518	Migratory DCs	0.579897	0.074036
Neutrophils	0.00510478	-0.478745	0.0788183	-6.07403	1.2474e-09	0.61956	0.530875	0.723061	Migratory DCs	2.063e-09	-0.478745
NK/NKT	0.0150068	0.609582	0.0631514	9.65271	4.7874e-22	1.83966	1.62548	2.08206	Migratory DCs	1.2109e-21	0.609582
pDCs	0.0526534	1.90378	0.0966721	19.6932	2.4663e-86	6.71123	5.55281	8.11131	Migratory DCs	1.1784e-85	1.90378
Plasma	0.0141385	0.549098	0.0489326	11.2215	3.1976e-29	1.73169	1.57332	1.906	Migratory DCs	9.1666e-29	0.549098
Proliferating AT2	0.0009901	-2.123	0.691836	-3.06864	0.00215032	0.119672	0.0308383	0.464404	Migratory DCs	0.00249902	-2.123
Proliferating B cells	0.0560748	1.97035	0.239873	8.21417	2.1363e-16	7.17322	4.48261	11.4788	Migratory DCs	4.1755e-16	1.97035
Proliferating FBs	0.0120257	0.385101	0.0925703	4.16009	3.1812e-05	1.46976	1.22589	1.76216	Migratory DCs	3.9083e-05	0.385101
Proliferating Myeloid	0.0119137	0.375635	0.100568	3.73513	0.00018762	1.45592	1.19545	1.77314	Migratory DCs	0.0002241	0.375635
Proliferating NK/NKT	0.018018	0.795515	0.697791	1.14005	0.254266	2.21558	0.564308	8.6988	Migratory DCs	0.273336	0.795515
Proliferating T-cells	0.0606706	2.05401	0.10161	20.2146	7.2768e-91	7.7991	6.39076	9.5178	Migratory DCs	3.9113e-90	2.05401
RASC	0.00114523	-1.97729	0.21651	-9.13256	6.6901e-20	0.138444	0.0905682	0.211627	Migratory DCs	1.4384e-19	-1.97729
Secretory	0.00157188	-1.6602	0.297048	-5.58898	2.2841e-08	0.190102	0.106202	0.340282	Migratory DCs	3.2739e-08	-1.6602
SMCs/Pericytes	0.00513025	-0.473742	0.0545091	-8.69106	3.5907e-18	0.622668	0.559574	0.692876	Migratory DCs	7.3523e-18	-0.473742
SPP1+ Macrophages	0.00469466	-0.562907	0.0940567	-5.98476	2.1671e-09	0.569551	0.473663	0.68485	Migratory DCs	3.328e-09	-0.562907
Subpleural FBs	0.00183486	-1.50523	0.327961	-4.58967	4.4394e-06	0.221965	0.116713	0.422135	Migratory DCs	5.6145e-06	-1.50523
Transitional AT2	0.00347752	-0.864236	0.114407	-7.55406	4.219e-14	0.421374	0.33673	0.527293	Migratory DCs	7.8877e-14	-0.864236
Tregs	0.0490768	1.82967	0.0532791	34.3412	1.9068e-258	6.23182	5.61388	6.91778	Migratory DCs	2.04981e-257	1.82967
Venous	0.00843697	0.0270563	0.050825	0.532343	0.594489	1.02743	0.930009	1.13505	Migratory DCs	0.608643	0.0270563
Activated Fibrotic FBs	0.0551352	0.0562924	0.0294245	1.91312	0.0557332	1.05791	0.998621	1.12071	Monocytes/MDMs	0.0610411	0.0562924
Adventitial FBs	0.0326777	-0.490293	0.0607817	-8.06646	7.2363e-16	0.612447	0.543663	0.689933	Monocytes/MDMs	1.2329e-15	-0.490293
Alveolar FBs	0.0818308	0.479819	0.023478	20.437	7.8422e-93	1.61578	1.54311	1.69187	Monocytes/MDMs	2.5767e-92	0.479819
Alveolar Macrophages	0.0728748	0.354201	0.0322697	10.9763	4.9702e-28	1.42504	1.3377	1.51809	Monocytes/MDMs	1.0392e-27	0.354201
Arteriole	0.0749946	0.385163	0.0445457	8.64648	5.3112e-18	1.46985	1.34696	1.60396	Monocytes/MDMs	9.3968e-18	0.385163
AT1	0.142417	1.10219	0.0284215	38.78	0	3.01074	2.84761	3.18322	Monocytes/MDMs	0	1.10219
AT2	0.0870289	0.547083	0.0247861	22.0721	5.856e-108	1.7282	1.64625	1.81424	Monocytes/MDMs	2.694e-107	0.547083
B cells	0.0419265	-0.231459	0.0326413	-7.091	1.3315e-12	0.793375	0.744207	0.845791	Monocytes/MDMs	2.1121e-12	-0.231459
Basal	0.0159622	-1.22389	0.0462497	-26.4628	2.601e-154	0.294083	0.268597	0.321987	Monocytes/MDMs	1.709e-153	-1.22389
Basophils	0.0193424	-1.02838	0.221954	-4.63329	3.599e-06	0.357586	0.231446	0.552474	Monocytes/MDMs	4.5987e-06	-1.02838
Capillary	0.149137	1.15616	0.0234399	49.3243	0	3.1777	3.03501	3.3271	Monocytes/MDMs	0	1.15616
CD4+ T-cells	0.0751735	0.387739	0.0253991	15.2659	1.2909e-52	1.47364	1.40208	1.54886	Monocytes/MDMs	3.4929e-52	0.387739
CD8+ T-cells	0.0735767	0.364545	0.027127	13.4384	3.5993e-41	1.43986	1.3653	1.51849	Monocytes/MDMs	8.2784e-41	0.364545
cDCs	0.0982977	0.681263	0.0433076	15.7308	9.3007e-56	1.97637	1.81554	2.15146	Monocytes/MDMs	2.674e-55	0.681263
Goblet	0.00400506	-2.61864	0.121515	-21.5499	5.305e-103	0.0729022	0.057452	0.0925073	Monocytes/MDMs	1.877e-102	-2.61864
Inflammatory FBs	0.0937457	0.628812	0.031819	19.7622	6.3026e-87	1.87538	1.762	1.99606	Monocytes/MDMs	1.9328e-86	0.628812
Interstitial Macrophages	0.109777	0.804525	0.0238886	33.6782	1.20674e-248	2.23563	2.13337	2.3428	Monocytes/MDMs	9.25171e-248	0.804525
KRT5-/KRT17+	0.0304173	-0.564306	0.090232	-6.25394	4.0022e-10	0.568755	0.476561	0.678785	Monocytes/MDMs	5.9388e-10	-0.564306
Langerhans cells	0.0457143	-0.141006	0.354665	-0.397574	0.690944	0.868485	0.433376	1.74044	Monocytes/MDMs	0.706299	-0.141006
Lymphatic	0.0421807	-0.22515	0.0473629	-4.75372	1.9971e-06	0.798397	0.727617	0.876062	Monocytes/MDMs	2.6247e-06	-0.22515
Macrophages - IFN-activated	0.0659818	0.247429	0.038532	6.42138	1.3504e-10	1.28073	1.18757	1.3812	Monocytes/MDMs	2.0707e-10	0.247429
Mast	0.076286	0.403633	0.0292942	13.7786	3.4286e-43	1.49725	1.41371	1.58574	Monocytes/MDMs	8.3008e-43	0.403633
Mesothelial	0.0305085	-0.561221	0.331842	-1.69123	0.0907931	0.570512	0.297712	1.09329	Monocytes/MDMs	0.0971275	-0.561221
Migratory DCs	0.0828196	0.492908	0.0467101	10.5525	4.9468e-26	1.63707	1.49385	1.79402	Monocytes/MDMs	9.8935e-26	0.492908
Multiciliated	0.00482384	-2.4318	0.0687071	-35.3937	2.13066e-274	0.0878783	0.0768063	0.100546	Monocytes/MDMs	1.9602e-273	-2.4318
Myofibroblasts	0.0458859	-0.137079	0.0577435	-2.37394	0.0175996	0.871901	0.778601	0.976381	Monocytes/MDMs	0.0197459	-0.137079
Neutrophils	0.240767	1.74907	0.0250571	69.8032	0	5.74923	5.4737	6.03864	Monocytes/MDMs	0	1.74907
NK/NKT	0.165074	1.2766	0.0277589	45.9889	0	3.58443	3.39462	3.78486	Monocytes/MDMs	0	1.2766
pDCs	0.0766998	0.409492	0.0780654	5.2455	1.5586e-07	1.50605	1.29238	1.75505	Monocytes/MDMs	2.1726e-07	0.409492
Plasma	0.0511291	-0.0233725	0.0278392	-0.839556	0.401157	0.976898	0.925022	1.03168	Monocytes/MDMs	0.419392	-0.0233725
PNEC	0.0104439	-1.6537	0.492083	-3.3606	0.00077773	0.191342	0.0729356	0.501971	Monocytes/MDMs	0.00094146	-1.6537
Proliferating Airway	0.014862	-1.29643	0.373097	-3.47477	0.00051129	0.273507	0.131638	0.568271	Monocytes/MDMs	0.00063566	-1.29643
Proliferating AT2	0.112376	0.830851	0.0723984	11.4761	1.7395e-30	2.29527	1.99162	2.64521	Monocytes/MDMs	3.8103e-30	0.830851
Proliferating B cells	0.0155763	-1.24876	0.441391	-2.82914	0.00466726	0.286861	0.120768	0.681382	Monocytes/MDMs	0.00550497	-1.24876
Proliferating FBs	0.0738464	0.368494	0.0417148	8.83366	1.0131e-18	1.44556	1.33207	1.56871	Monocytes/MDMs	1.8641e-18	0.368494
Proliferating Myeloid	0.126436	0.964698	0.0377334	25.5661	3.633e-144	2.62399	2.43693	2.82541	Monocytes/MDMs	2.089e-143	0.964698
Proliferating NK/NKT	0.225225	1.66208	0.223333	7.44215	9.9061e-14	5.27024	3.40193	8.1646	Monocytes/MDMs	1.6274e-13	1.66208
Proliferating T-cells	0.0798297	0.452884	0.0861646	5.25603	1.472e-07	1.57284	1.32843	1.86221	Monocytes/MDMs	2.116e-07	0.452884
RASC	0.0116704	-1.54141	0.0708293	-21.7624	5.273e-105	0.214078	0.186329	0.245959	Monocytes/MDMs	2.021e-104	-1.54141
Secretory	0.00814518	-1.9046	0.131954	-14.4338	3.1689e-47	0.148882	0.114953	0.192825	Monocytes/MDMs	8.0982e-47	-1.9046
SMCs/Pericytes	0.0558765	0.0704345	0.0253932	2.77375	0.00554147	1.07297	1.02088	1.12773	Monocytes/MDMs	0.00637269	0.0704345
SPP1+ Macrophages	0.103829	0.742156	0.0294688	25.1844	5.934e-140	2.10046	1.98258	2.22535	Monocytes/MDMs	3.033e-139	0.742156
Subpleural FBs	0.0511723	-0.0224826	0.0671615	-0.334755	0.73781	0.977768	0.85717	1.11533	Monocytes/MDMs	0.73781	-0.0224826
Transitional AT2	0.0435963	-0.190662	0.0383038	-4.97762	6.4371e-07	0.826412	0.76664	0.890844	Monocytes/MDMs	8.709e-07	-0.190662
Tregs	0.0740664	0.371706	0.0382422	9.71977	2.4834e-22	1.45021	1.34548	1.56308	Monocytes/MDMs	4.7598e-22	0.371706
Venous	0.0868181	0.544427	0.0248473	21.911	2.042e-106	1.72362	1.64169	1.80964	Monocytes/MDMs	8.54e-106	0.544427
Activated Fibrotic FBs	0.00366219	-0.796746	0.0869518	-9.16307	5.044e-20	0.450794	0.380157	0.534555	Multiciliated	9.8687e-20	-0.796746
Adventitial FBs	0.00137479	-1.7788	0.27544	-6.45802	1.0608e-10	0.168841	0.0984051	0.289692	Multiciliated	1.5912e-10	-1.7788
Alveolar FBs	0.0047523	-0.535083	0.0562594	-9.51099	1.8885e-21	0.585621	0.524478	0.653891	Multiciliated	3.8628e-21	-0.535083
Alveolar Macrophages	0.00123648	-1.88497	0.179332	-10.5111	7.6811e-26	0.151833	0.106836	0.215783	Multiciliated	1.7282e-25	-1.88497
Arteriole	0.00021612	-3.63016	0.691803	-5.24739	1.5427e-07	0.0265119	0.00683227	0.102876	Multiciliated	2.1037e-07	-3.63016
AT1	0.00364248	-0.802163	0.113141	-7.08993	1.3418e-12	0.448358	0.359184	0.559671	Multiciliated	2.082e-12	-0.802163
AT2	0.00754909	-0.0694711	0.0594457	-1.16865	0.242546	0.932887	0.830286	1.04817	Multiciliated	0.253827	-0.0694711
B cells	0.00103137	-2.06655	0.156547	-13.2008	8.6787e-40	0.126621	0.0931648	0.172093	Multiciliated	2.7896e-39	-2.06655
Basal	0.261769	3.77249	0.0489434	77.0786	0	43.488	39.5101	47.8664	Multiciliated	0	3.77249
Basophils	0.194391	3.38755	0.0903495	37.4938	1.1603e-307	29.5934	24.7906	35.3266	Multiciliated	7.45908e-307	3.38755
Capillary	0.00283777	-1.05261	0.0687872	-15.3025	7.3603e-53	0.349024	0.305002	0.3994	Multiciliated	2.7601e-52	-1.05261
CD4+ T-cells	0.00323362	-0.921634	0.07424	-12.4143	2.1872e-35	0.397868	0.343989	0.460186	Multiciliated	5.7897e-35	-0.921634
CD8+ T-cells	0.0172494	0.766701	0.0568532	13.4856	1.9005e-41	2.15265	1.92566	2.4064	Multiciliated	6.5786e-41	0.766701
cDCs	0.0442852	1.73747	0.0717746	24.2073	1.864e-129	5.68295	4.93717	6.54138	Multiciliated	9.318e-129	1.73747
Goblet	0.589515	5.17124	0.0499795	103.467	0	176.133	159.698	194.261	Multiciliated	0	5.17124
Inflammatory FBs	0.00087441	-2.23181	0.229343	-9.73131	2.2172e-22	0.107334	0.0684725	0.168251	Multiciliated	4.7512e-22	-2.23181
Interstitial Macrophages	0.0150817	0.6302	0.0525719	11.9874	4.1381e-33	1.87799	1.69411	2.08182	Multiciliated	1.0345e-32	0.6302
KRT5-/KRT17+	0.0113181	0.339309	0.149657	2.26724	0.0233753	1.40398	1.04705	1.88257	Multiciliated	0.0256558	0.339309
Langerhans cells	0.00571429	-0.349776	0.981483	-0.356375	0.72156	0.704846	0.102953	4.82558	Multiciliated	0.72156	-0.349776
Lymphatic	0.00081259	-2.30519	0.298666	-7.71831	1.1788e-14	0.0997394	0.055544	0.1791	Multiciliated	1.9647e-14	-2.30519
Macrophages - IFN-activated	0.00102099	-2.07668	0.249089	-8.3371	7.6134e-17	0.125346	0.0769276	0.204239	Multiciliated	1.3177e-16	-2.07668
Mast	0.00662074	-0.201626	0.0784623	-2.56971	0.0101783	0.817401	0.700885	0.953287	Multiciliated	0.0114506	-0.201626
Mesothelial	0.0237288	1.09223	0.376945	2.89758	0.00376053	2.98091	1.42392	6.24039	Multiciliated	0.00433908	1.09223
Migratory DCs	0.00201018	-1.39824	0.257087	-5.43876	5.3652e-08	0.247032	0.149251	0.408875	Multiciliated	7.5449e-08	-1.39824
Monocytes/MDMs	0.00195509	-1.42608	0.124738	-11.4327	2.8718e-30	0.240248	0.18814	0.306788	Multiciliated	6.8017e-30	-1.42608
Myofibroblasts	0.0876121	2.46613	0.061772	39.9232	0	11.7768	10.4339	13.2926	Multiciliated	0	2.46613
Neutrophils	0.00622783	-0.263201	0.0787569	-3.34194	0.00083195	0.768587	0.658649	0.896876	Multiciliated	0.00101183	-0.263201
NK/NKT	0.00258737	-1.14524	0.130387	-8.78337	1.5865e-18	0.318147	0.246399	0.410786	Multiciliated	2.8556e-18	-1.14524
pDCs	0.00248756	-1.18468	0.402391	-2.94411	0.00323887	0.305843	0.138988	0.673009	Multiciliated	0.0038355	-1.18468
Plasma	0.00175129	-1.53637	0.100221	-15.3298	4.8339e-53	0.21516	0.176788	0.261862	Multiciliated	1.9775e-52	-1.53637
PNEC	0.37859	4.31374	0.113432	38.0292	0	74.7196	59.8245	93.3233	Multiciliated	0	4.31374
Proliferating Airway	0.273885	3.83428	0.111639	34.3453	1.65725e-258	46.2602	37.1687	57.5753	Multiciliated	9.32206e-258	3.83428
Proliferating AT2	0.0163366	0.711406	0.178042	3.99571	6.4499e-05	2.03685	1.43684	2.88744	Multiciliated	8.2928e-05	0.711406
Proliferating B cells	0.00311526	-0.959041	0.980206	-0.978408	0.327873	0.38326	0.056121	2.61735	Multiciliated	0.335324	-0.959041
Proliferating FBs	0.00409763	-0.683961	0.152054	-4.49815	6.8546e-06	0.504614	0.374566	0.679814	Multiciliated	9.0723e-06	-0.683961
Proliferating Myeloid	0.0160996	0.69655	0.0934693	7.45217	9.1814e-14	2.00682	1.67088	2.4103	Multiciliated	1.4756e-13	0.69655
Proliferating T-cells	0.00425758	-0.645507	0.349596	-1.84644	0.0648284	0.524397	0.264288	1.0405	Multiciliated	0.069459	-0.645507
RASC	0.20205	3.43575	0.0508441	67.5743	0	31.0548	28.1092	34.309	Multiciliated	0	3.43575
Secretory	0.562732	5.06154	0.0530738	95.368	0	157.833	142.24	175.136	Multiciliated	0	5.06154
SMCs/Pericytes	0.00164367	-1.5999	0.0842371	-18.9928	1.9561e-80	0.201917	0.171186	0.238165	Multiciliated	8.8026e-80	-1.5999
SPP1+ Macrophages	0.00269306	-1.1051	0.123328	-8.96069	3.2266e-19	0.331178	0.260066	0.421735	Multiciliated	6.0499e-19	-1.1051
Subpleural FBs	0.00020388	-3.68852	0.976735	-3.77637	0.00015913	0.025009	0.00368709	0.169633	Multiciliated	0.00019891	-3.68852
Transitional AT2	0.0185751	0.842094	0.0669688	12.5744	2.9195e-36	2.32122	2.03569	2.6468	Multiciliated	8.2112e-36	0.842094
Tregs	0.00305428	-0.978872	0.155066	-6.3126	2.7439e-10	0.375735	0.277259	0.509186	Multiciliated	3.9831e-10	-0.978872
Venous	0.00317279	-0.940687	0.0731041	-12.8678	6.8345e-38	0.39036	0.33825	0.450498	Multiciliated	2.0503e-37	-0.940687
Activated Fibrotic FBs	0.0227824	0.43105	0.0414465	10.4002	2.4752e-25	1.53887	1.4188	1.6691	Myofibroblasts	8.3777e-25	0.43105
Adventitial FBs	0.0142767	-0.044982	0.0895736	-0.502179	0.615542	0.956015	0.802081	1.13949	Myofibroblasts	0.615542	-0.044982
Alveolar FBs	0.018589	0.223346	0.0329277	6.78292	1.1777e-11	1.25025	1.17211	1.3336	Myofibroblasts	2.2531e-11	0.223346
Alveolar Macrophages	0.00212519	-1.962	0.135016	-14.5316	7.6434e-48	0.140577	0.107892	0.183166	Myofibroblasts	4.2039e-47	-1.962
Arteriole	0.00356603	-1.44296	0.172855	-8.34784	6.9524e-17	0.236227	0.168342	0.331487	Myofibroblasts	1.6995e-16	-1.44296
AT1	0.0130489	-0.13615	0.0617825	-2.2037	0.0275453	0.872711	0.773179	0.985056	Myofibroblasts	0.0318946	-0.13615
AT2	0.0204234	0.319331	0.0364159	8.76899	1.8028e-18	1.37621	1.2814	1.47802	Myofibroblasts	4.6662e-18	0.319331
B cells	0.00515686	-1.07249	0.0728908	-14.7136	5.271e-49	0.342156	0.296605	0.394703	Myofibroblasts	3.3132e-48	-1.07249
Basal	0.10655	2.06329	0.0334833	61.6213	0	7.87181	7.37179	8.40575	Myofibroblasts	0	2.06329
Basophils	0.0444874	1.12273	0.150225	7.47366	7.7997e-14	3.07322	2.28939	4.12542	Myofibroblasts	1.6342e-13	1.12273
Capillary	0.00972741	-0.433264	0.0396871	-10.917	9.5617e-28	0.648389	0.599865	0.700839	Myofibroblasts	3.8247e-27	-0.433264
CD4+ T-cells	0.0107751	-0.329917	0.0428012	-7.70812	1.2769e-14	0.718983	0.661128	0.781901	Myofibroblasts	2.8091e-14	-0.329917
CD8+ T-cells	0.0189365	0.24222	0.0416513	5.81543	6.0478e-09	1.27407	1.1742	1.38245	Myofibroblasts	1.0235e-08	0.24222
cDCs	0.0258544	0.560686	0.0755063	7.42569	1.122e-13	1.75187	1.51088	2.03131	Myofibroblasts	2.2439e-13	0.560686
Goblet	0.0334748	0.826854	0.0511263	16.1728	7.8473e-59	2.28612	2.06813	2.52707	Myofibroblasts	5.7547e-58	0.826854
Inflammatory FBs	0.0139445	-0.0688592	0.0636017	-1.08266	0.278959	0.933458	0.824055	1.05739	Myofibroblasts	0.29937	-0.0688592
Interstitial Macrophages	0.017079	0.13709	0.0359716	3.81106	0.00013837	1.14693	1.06885	1.23071	Myofibroblasts	0.0001964	0.13709
KRT5-/KRT17+	0.0247583	0.516244	0.100856	5.11861	3.078e-07	1.67572	1.37515	2.04199	Myofibroblasts	4.8368e-07	0.516244
Langerhans cells	0.0514286	1.27501	0.33565	3.79861	0.00014551	3.57872	1.8536	6.90938	Myofibroblasts	0.00020008	1.27501
Lymphatic	0.00509714	-1.0842	0.121471	-8.92557	4.434e-19	0.338173	0.266527	0.429079	Myofibroblasts	1.3006e-18	-1.0842
Macrophages - IFN-activated	0.00363729	-1.4231	0.132882	-10.7096	9.1793e-27	0.240965	0.185713	0.312655	Myofibroblasts	3.3657e-26	-1.4231
Mast	0.0181467	0.198817	0.0478157	4.15799	3.2107e-05	1.21996	1.11082	1.33982	Myofibroblasts	4.709e-05	0.198817
Migratory DCs	0.010587	-0.347719	0.114291	-3.0424	0.00234701	0.706297	0.564548	0.883637	Myofibroblasts	0.00303731	-0.347719
Monocytes/MDMs	0.0092052	-0.48897	0.0607638	-8.04706	8.4807e-16	0.613258	0.544402	0.690822	Myofibroblasts	1.964e-15	-0.48897
Multiciliated	0.0470908	1.18233	0.0360881	32.7622	2.035e-235	3.26196	3.0392	3.50104	Myofibroblasts	2.984e-234	1.18233
Neutrophils	0.0107455	-0.332691	0.056056	-5.93498	2.9388e-09	0.716992	0.642389	0.800258	Myofibroblasts	5.1723e-09	-0.332691
NK/NKT	0.0106679	-0.340019	0.0667118	-5.09683	3.4539e-07	0.711757	0.624519	0.811181	Myofibroblasts	5.2403e-07	-0.340019
pDCs	0.00829187	-0.594384	0.221307	-2.6858	0.00723574	0.551902	0.35767	0.851613	Myofibroblasts	0.00884369	-0.594384
Plasma	0.00699092	-0.76636	0.0529914	-14.462	2.1068e-47	0.464702	0.418858	0.515563	Myofibroblasts	1.03e-46	-0.76636
PNEC	0.075718	1.68777	0.190951	8.83876	9.6783e-19	5.40739	3.71918	7.86192	Myofibroblasts	2.6615e-18	1.68777
Proliferating Airway	0.0488323	1.22047	0.21091	5.78669	7.1788e-09	3.38878	2.24137	5.12358	Myofibroblasts	1.1699e-08	1.22047
Proliferating AT2	0.0242574	0.495292	0.144274	3.43299	0.00059697	1.64098	1.23678	2.17727	Myofibroblasts	0.00079596	0.495292
Proliferating FBs	0.0130946	-0.132606	0.0861973	-1.5384	0.123952	0.87581	0.739669	1.03701	Myofibroblasts	0.136347	-0.132606
Proliferating Myeloid	0.011377	-0.274946	0.0997953	-2.7551	0.00586737	0.759613	0.624662	0.923719	Myofibroblasts	0.00737612	-0.274946
Proliferating NK/NKT	0.00900901	-0.510712	0.981872	-0.520141	0.602965	0.600068	0.0875818	4.11138	Myofibroblasts	0.615542	-0.510712
Proliferating T-cells	0.00957956	-0.448729	0.233224	-1.92402	0.0543515	0.638439	0.404199	1.00843	Myofibroblasts	0.0613197	-0.448729
RASC	0.0397011	1.0039	0.0470713	21.3273	6.338e-101	2.72891	2.48841	2.99266	Myofibroblasts	5.577e-100	1.0039
Secretory	0.0617319	1.46853	0.0566153	25.9388	2.43e-148	4.34286	3.88673	4.85253	Myofibroblasts	2.673e-147	1.46853
SMCs/Pericytes	0.00996995	-0.408391	0.0406585	-10.0444	9.7202e-24	0.664719	0.613803	0.719858	Myofibroblasts	3.0549e-23	-0.408391
SPP1+ Macrophages	0.00327535	-1.52828	0.107195	-14.2571	4.0519e-46	0.216908	0.175804	0.267622	Myofibroblasts	1.7828e-45	-1.52828
Subpleural FBs	0.00203874	-2.00362	0.310497	-6.45294	1.097e-10	0.134847	0.0733738	0.247823	Myofibroblasts	2.0112e-10	-2.00362
Transitional AT2	0.056022	1.36541	0.0401969	33.9681	6.60225e-253	3.91733	3.62055	4.23845	Myofibroblasts	1.45249e-251	1.36541
Tregs	0.0124254	-0.185743	0.0790573	-2.34947	0.0188003	0.830487	0.711276	0.969679	Myofibroblasts	0.0223572	-0.185743
Venous	0.0152314	0.0207228	0.038724	0.535142	0.592552	1.02094	0.946318	1.10144	Myofibroblasts	0.615542	0.0207228
Activated Fibrotic FBs	0.0271528	-0.506448	0.0357362	-14.1719	1.3683e-45	0.602632	0.561866	0.646356	Neutrophils	4.8418e-45	-0.506448
Adventitial FBs	0.0211506	-0.762411	0.0736884	-10.3464	4.3444e-25	0.46654	0.403798	0.539031	Neutrophils	9.992e-25	-0.762411
Alveolar FBs	0.0603493	0.32694	0.0248966	13.1319	2.1609e-39	1.38672	1.32068	1.45607	Neutrophils	6.6269e-39	0.32694
Alveolar Macrophages	0.0522411	0.174068	0.0359293	4.84474	1.2678e-06	1.19014	1.10921	1.27697	Neutrophils	1.8224e-06	0.174068
Arteriole	0.0775881	0.59672	0.0445948	13.381	7.8137e-41	1.81615	1.66415	1.98204	Neutrophils	2.5674e-40	0.59672
AT1	0.150983	1.34538	0.0290364	46.3344	0	3.83966	3.62724	4.06452	Neutrophils	0	1.34538
AT2	0.0918256	0.780754	0.0256674	30.4181	3.162e-203	2.18312	2.07601	2.29576	Neutrophils	2.424e-202	0.780754
B cells	0.0216828	-0.737015	0.0403226	-18.278	1.2392e-74	0.47854	0.442176	0.517895	Neutrophils	5.7001e-74	-0.737015
Basal	0.0351924	-0.238799	0.0361289	-6.60963	3.8528e-11	0.787573	0.733732	0.845365	Neutrophils	6.8164e-11	-0.238799
Basophils	0.0415861	-0.0652159	0.154124	-0.423138	0.672195	0.936865	0.692602	1.26727	Neutrophils	0.687132	-0.0652159
Capillary	0.146884	1.31305	0.0245002	53.5933	0	3.71748	3.54318	3.90035	Neutrophils	0	1.31305
CD4+ T-cells	0.0362494	-0.20811	0.0290612	-7.1611	8.003e-13	0.812118	0.767152	0.859719	Neutrophils	1.4726e-12	-0.20811
CD8+ T-cells	0.0378729	-0.162612	0.0315647	-5.1517	2.5814e-07	0.849921	0.798933	0.904164	Neutrophils	3.9581e-07	-0.162612
cDCs	0.0522207	0.173655	0.0549365	3.16101	0.00157222	1.18965	1.0682	1.32489	Neutrophils	0.00212712	0.173655
Goblet	0.0289916	-0.439032	0.0507495	-8.65095	5.1074e-18	0.64466	0.583623	0.712082	Neutrophils	1.0679e-17	-0.439032
Inflammatory FBs	0.0635556	0.382124	0.0358339	10.6637	1.5041e-26	1.46539	1.366	1.57202	Neutrophils	3.6416e-26	0.382124
Interstitial Macrophages	0.0779596	0.6019	0.0254608	23.6402	1.488e-123	1.82558	1.73672	1.919	Neutrophils	7.605e-123	0.6019
KRT5-/KRT17+	0.00943199	-1.58187	0.15656	-10.104	5.305e-24	0.20559	0.151264	0.279426	Neutrophils	1.1621e-23	-1.58187
Langerhans cells	0.0171429	-0.976584	0.569942	-1.71348	0.0866245	0.376596	0.123234	1.15085	Neutrophils	0.107695	-0.976584
Lymphatic	0.0209057	-0.774309	0.0632158	-12.2487	1.7076e-34	0.461022	0.407297	0.521834	Neutrophils	4.9093e-34	-0.774309
Macrophages - IFN-activated	0.0432646	-0.0238929	0.0449336	-0.531737	0.594908	0.97639	0.894078	1.06628	Neutrophils	0.621949	-0.0238929
Mast	0.0430214	-0.0297844	0.0341641	-0.871804	0.383315	0.970655	0.907786	1.03788	Neutrophils	0.440813	-0.0297844
Mesothelial	0.122034	1.09899	0.175521	6.2613	3.8178e-10	3.00113	2.12754	4.23342	Neutrophils	6.5044e-10	1.09899
Migratory DCs	0.032565	-0.319112	0.0679208	-4.69829	2.6234e-06	0.726794	0.636204	0.830284	Neutrophils	3.6569e-06	-0.319112
Monocytes/MDMs	0.209683	1.74546	0.0264795	65.9174	0	5.72855	5.43882	6.03371	Neutrophils	0	1.74546
Multiciliated	0.0125378	-1.2941	0.0467218	-27.6979	7.399e-169	0.274146	0.250156	0.300436	Neutrophils	4.254e-168	-1.2941
Myofibroblasts	0.0452359	0.0227259	0.0585088	0.388419	0.697706	1.02299	0.912149	1.14729	Neutrophils	0.697706	0.0227259
NK/NKT	0.155481	1.38006	0.028886	47.776	0	3.97513	3.75632	4.20668	Neutrophils	0	1.38006
pDCs	0.0410448	-0.0788823	0.103052	-0.765458	0.443999	0.924149	0.75513	1.131	Neutrophils	0.474976	-0.0788823
Plasma	0.0265399	-0.529911	0.0327349	-16.188	6.1316e-59	0.588657	0.552075	0.627664	Neutrophils	2.3505e-58	-0.529911
PNEC	0.010444	-1.47893	0.490977	-3.01222	0.00259342	0.227881	0.0870523	0.596535	Neutrophils	0.00340849	-1.47893
Proliferating Airway	0.029724	-0.413328	0.266383	-1.55163	0.120752	0.661446	0.392414	1.11492	Neutrophils	0.146173	-0.413328
Proliferating AT2	0.0831683	0.672241	0.0821857	8.17954	2.8494e-16	1.95862	1.66722	2.30096	Neutrophils	5.6988e-16	0.672241
Proliferating B cells	0.0124611	-1.30031	0.492126	-2.64222	0.00823644	0.272448	0.103843	0.71481	Neutrophils	0.0105243	-1.30031
Proliferating FBs	0.056476	0.256493	0.0462974	5.54012	3.0226e-08	1.29239	1.18028	1.41515	Neutrophils	4.7944e-08	0.256493
Proliferating Myeloid	0.137383	1.2351	0.0375597	32.8837	3.753e-237	3.43873	3.19468	3.70143	Neutrophils	3.452e-236	1.2351
Proliferating NK/NKT	0.162162	1.43007	0.252922	5.65419	1.5658e-08	4.179	2.54554	6.86063	Neutrophils	2.5724e-08	1.43007
Proliferating T-cells	0.040447	-0.0941753	0.116879	-0.805749	0.420388	0.910123	0.723787	1.14443	Neutrophils	0.471654	-0.0941753
RASC	0.0167966	-0.997339	0.0608427	-16.3921	2.1785e-60	0.36886	0.327394	0.415577	Neutrophils	9.1099e-60	-0.997339
Secretory	0.0128608	-1.26833	0.106263	-11.9357	7.7074e-33	0.281302	0.228413	0.346438	Neutrophils	2.0855e-32	-1.26833
SMCs/Pericytes	0.0433913	-0.0208375	0.0271243	-0.768222	0.442355	0.979378	0.928671	1.03285	Neutrophils	0.474976	-0.0208375
SPP1+ Macrophages	0.0421428	-0.0513362	0.0375071	-1.3687	0.171092	0.949959	0.882629	1.02243	Neutrophils	0.2018	-0.0513362
Subpleural FBs	0.0821611	0.658958	0.05595	11.7776	5.0905e-32	1.93278	1.73203	2.15679	Neutrophils	1.3009e-31	0.658958
Transitional AT2	0.0326548	-0.316265	0.0427621	-7.39592	1.4043e-13	0.728866	0.670267	0.792588	Neutrophils	2.6916e-13	-0.316265
Tregs	0.0347772	-0.251099	0.0502239	-4.99959	5.7452e-07	0.777945	0.705014	0.858421	Neutrophils	8.5252e-07	-0.251099
Venous	0.0873078	0.72534	0.0258243	28.0875	1.391e-173	2.06543	1.96349	2.17267	Neutrophils	9.14e-173	0.72534
Activated Fibrotic FBs	0.0273956	-0.362045	0.0347418	-10.421	1.9885e-25	0.696251	0.650419	0.745313	NK/NKT	3.6588e-25	-0.362045
Adventitial FBs	0.0104695	-1.34121	0.101216	-13.2509	4.4557e-40	0.261529	0.214468	0.318916	NK/NKT	1.2057e-39	-1.34121
Alveolar FBs	0.0496645	0.256025	0.023901	10.7119	8.9521e-27	1.29179	1.23267	1.35374	NK/NKT	1.7904e-26	0.256025
Alveolar Macrophages	0.021136	-0.627864	0.0476139	-13.1866	1.0484e-39	0.533731	0.486175	0.585938	NK/NKT	2.6793e-39	-0.627864
Arteriole	0.0490599	0.24314	0.0519252	4.68251	2.8338e-06	1.27525	1.15185	1.41187	NK/NKT	3.5231e-06	0.24314
AT1	0.086779	0.853937	0.0310448	27.5066	1.465e-166	2.34888	2.21021	2.49624	NK/NKT	9.625e-166	0.853937
AT2	0.071113	0.637834	0.0250012	25.5121	1.447e-143	1.89238	1.80188	1.98742	NK/NKT	8.321e-143	0.637834
B cells	0.062458	0.498783	0.0295374	16.8865	5.6529e-64	1.64672	1.55409	1.74486	NK/NKT	1.7335e-63	0.498783
Basal	0.0155301	-0.941777	0.0465877	-20.2151	7.2058e-91	0.389935	0.355906	0.427216	NK/NKT	3.3146e-90	-0.941777
Basophils	0.0193424	-0.718376	0.221924	-3.23704	0.00120776	0.487544	0.315579	0.753214	NK/NKT	0.00138892	-0.718376
Capillary	0.106972	1.0855	0.0235348	46.1232	0	2.96093	2.82745	3.10071	NK/NKT	0	1.0855
CD4+ T-cells	0.0877133	0.86567	0.0247323	35.0017	2.123e-268	2.3766	2.26414	2.49464	NK/NKT	2.44145e-267	0.86567
CD8+ T-cells	0.0729914	0.66593	0.0269075	24.7488	3.191e-135	1.9463	1.84631	2.0517	NK/NKT	1.631e-134	0.66593
cDCs	0.0523486	0.31149	0.0543004	5.73642	9.6699e-09	1.36546	1.2276	1.5188	NK/NKT	1.2709e-08	0.31149
Goblet	0.0030486	-2.58247	0.138895	-18.593	3.6638e-77	0.0755871	0.0575729	0.0992379	NK/NKT	1.5321e-76	-2.58247
Inflammatory FBs	0.0551797	0.367151	0.0364007	10.0864	6.3481e-24	1.44362	1.34421	1.55037	NK/NKT	1.1231e-23	0.367151
Interstitial Macrophages	0.059679	0.450309	0.0247719	18.1783	7.6716e-74	1.5688	1.49445	1.64685	NK/NKT	2.9408e-73	0.450309
KRT5-/KRT17+	0.0176845	-0.809673	0.116034	-6.9779	2.9963e-12	0.445003	0.354481	0.558642	NK/NKT	4.1766e-12	-0.809673
Langerhans cells	0.0857143	0.840427	0.265004	3.17138	0.00151719	2.31736	1.37853	3.89555	NK/NKT	0.00170221	0.840427
Lymphatic	0.029918	-0.27137	0.0539933	-5.02599	5.0084e-07	0.762334	0.685781	0.847433	NK/NKT	6.3996e-07	-0.27137
Macrophages - IFN-activated	0.0952715	0.956646	0.0344789	27.7459	1.954e-169	2.60295	2.43286	2.78494	NK/NKT	1.498e-168	0.956646
Mast	0.0386255	-0.0069022	0.0342216	-0.201692	0.840158	0.993122	0.928694	1.06202	NK/NKT	0.840158	-0.0069022
Mesothelial	0.0542373	0.348927	0.252372	1.38259	0.166791	1.41755	0.864398	2.32467	NK/NKT	0.174372	0.348927
Migratory DCs	0.0644599	0.53247	0.0510518	10.43	1.8089e-25	1.70313	1.54096	1.88237	NK/NKT	3.4671e-25	0.53247
Monocytes/MDMs	0.102968	1.04288	0.0276018	37.7829	0	2.83737	2.68794	2.99509	NK/NKT	0	1.04288
Multiciliated	0.0029963	-2.59983	0.0853479	-30.4615	8.439e-204	0.0742866	0.0628435	0.0878132	NK/NKT	7.764e-203	-2.59983
Myofibroblasts	0.0295073	-0.285614	0.0694444	-4.11285	3.908e-05	0.751552	0.655914	0.861136	NK/NKT	4.7308e-05	-0.285614
Neutrophils	0.113071	1.1478	0.0269091	42.6546	0	3.15125	2.98935	3.32191	NK/NKT	0	1.1478
pDCs	0.0841625	0.820461	0.075004	10.9389	7.5106e-28	2.27155	1.961	2.63128	NK/NKT	1.5704e-27	0.820461
Plasma	0.0484808	0.230658	0.0278547	8.28075	1.224e-16	1.25943	1.19251	1.3301	NK/NKT	1.8768e-16	0.230658
PNEC	0.0104439	-1.34369	0.492072	-2.73068	0.00632037	0.260881	0.0994448	0.684388	NK/NKT	0.00692231	-1.34369
Proliferating Airway	0.00636943	-1.84231	0.566891	-3.24984	0.00115469	0.158452	0.0521614	0.481331	NK/NKT	0.00136194	-1.84231
Proliferating AT2	0.0717822	0.64792	0.0871063	7.43827	1.0201e-13	1.91156	1.61154	2.26743	NK/NKT	1.4664e-13	0.64792
Proliferating B cells	0.0623053	0.496172	0.226902	2.18672	0.0287627	1.64242	1.05279	2.56229	NK/NKT	0.0307694	0.496172
Proliferating FBs	0.0509531	0.282999	0.0473569	5.97587	2.2887e-09	1.3271	1.20947	1.45618	NK/NKT	3.0965e-09	0.282999
Proliferating Myeloid	0.0592465	0.442576	0.0481935	9.18332	4.18e-20	1.55671	1.4164	1.71093	NK/NKT	6.8672e-20	0.442576
Proliferating NK/NKT	0.288288	2.30384	0.206106	11.1779	5.2307e-29	10.0125	6.68502	14.9963	NK/NKT	1.1458e-28	2.30384
Proliferating T-cells	0.0989888	0.99904	0.0786653	12.6999	5.9226e-37	2.71567	2.32764	3.16839	NK/NKT	1.4339e-36	0.99904
RASC	0.0123248	-1.17619	0.0690353	-17.0375	4.3271e-65	0.308452	0.269416	0.353144	NK/NKT	1.4218e-64	-1.17619
Secretory	0.00643041	-1.83272	0.147899	-12.3916	2.9009e-35	0.159979	0.11972	0.213775	NK/NKT	6.6721e-35	-1.83272
SMCs/Pericytes	0.0375554	-0.0361088	0.0264639	-1.36445	0.172425	0.964535	0.915781	1.01589	NK/NKT	0.176257	-0.0361088
SPP1+ Macrophages	0.0191426	-0.728961	0.048318	-15.0867	1.9797e-51	0.48241	0.438821	0.530329	NK/NKT	5.6915e-51	-0.728961
Subpleural FBs	0.0150867	-0.971193	0.116639	-8.3265	8.3267e-17	0.378631	0.301253	0.475884	NK/NKT	1.3208e-16	-0.971193
Transitional AT2	0.0508482	0.280826	0.0363478	7.72608	1.1091e-14	1.32422	1.23317	1.422	NK/NKT	1.6458e-14	0.280826
Tregs	0.0576149	0.412917	0.0412741	10.0043	1.4596e-23	1.51122	1.39378	1.63855	NK/NKT	2.4867e-23	0.412917
Venous	0.0599973	0.455968	0.0255672	17.8341	3.8438e-71	1.5777	1.50059	1.65878	NK/NKT	1.3601e-70	0.455968
Activated Fibrotic FBs	0.00428941	0.232374	0.0823518	2.82173	0.00477655	1.26159	1.07354	1.48258	pDCs	0.00675306	0.232374
Adventitial FBs	0.00042301	-2.08801	0.490065	-4.26067	2.0382e-05	0.123934	0.0474284	0.323849	pDCs	3.6332e-05	-2.08801
Alveolar FBs	0.0062768	0.615082	0.0543819	11.3104	1.1654e-29	1.84981	1.66278	2.05787	pDCs	4.3438e-29	0.615082
Alveolar Macrophages	0.00088872	-1.34516	0.208973	-6.43701	1.2185e-10	0.260498	0.172951	0.392361	pDCs	2.9388e-10	-1.34516
Arteriole	0.0028096	-0.19222	0.197393	-0.973793	0.330159	0.825125	0.560397	1.21491	pDCs	0.347091	-0.19222
AT1	0.00116079	-1.07781	0.187388	-5.75176	8.832e-09	0.340339	0.235724	0.491383	pDCs	2.0117e-08	-1.07781
AT2	0.00155569	-0.784598	0.0915569	-8.56951	1.0393e-17	0.456303	0.381346	0.545995	pDCs	2.8407e-17	-0.784598
B cells	0.0171016	1.62835	0.0602738	27.0158	9.627e-161	5.09545	4.52769	5.73441	pDCs	1.316e-159	1.62835
Basal	0.00329507	-0.0323461	0.10049	-0.321883	0.747541	0.968171	0.795085	1.17894	pDCs	0.747541	-0.0323461
Basophils	0.00096712	-1.26054	0.976942	-1.29029	0.196949	0.2835	0.0417796	1.92373	pDCs	0.218241	-1.26054
Capillary	0.00304256	-0.112328	0.0675956	-1.66176	0.0965599	0.893751	0.782849	1.02036	pDCs	0.113113	-0.112328
CD4+ T-cells	0.0198292	1.77911	0.053029	33.5498	9.06635e-247	5.92459	5.33972	6.57351	pDCs	3.71721e-245	1.77911
CD8+ T-cells	0.0162854	1.57861	0.0574262	27.4894	2.352e-166	4.84822	4.33212	5.42581	pDCs	4.821e-165	1.57861
cDCs	0.0126712	1.32401	0.109577	12.0829	1.301e-33	3.75846	3.03204	4.6589	pDCs	5.3341e-33	1.32401
Goblet	0.00065754	-1.64667	0.298005	-5.52563	3.283e-08	0.192691	0.107447	0.345565	pDCs	6.7302e-08	-1.64667
Inflammatory FBs	0.00368172	0.0789931	0.119205	0.662667	0.507544	1.0822	0.856716	1.36702	pDCs	0.520233	0.0789931
Interstitial Macrophages	0.00777879	0.831136	0.0568961	14.608	2.4991e-48	2.29593	2.05365	2.56678	pDCs	1.2808e-47	0.831136
KRT5-/KRT17+	0.00495166	0.376613	0.218626	1.72264	0.0849539	1.45734	0.94943	2.23696	pDCs	0.102444	0.376613
Lymphatic	0.00229002	-0.397221	0.181743	-2.18562	0.0288435	0.672185	0.470746	0.959825	pDCs	0.0381478	-0.397221
Macrophages - IFN-activated	0.0148044	1.48177	0.0802328	18.4683	3.7137e-76	4.40071	3.76034	5.15013	pDCs	2.5377e-75	1.48177
Mast	0.00761251	0.809361	0.0751709	10.7669	4.9312e-27	2.24647	1.93872	2.60308	pDCs	1.6848e-26	0.809361
Migratory DCs	0.021308	1.85254	0.0915881	20.2269	5.6731e-91	6.37602	5.3283	7.62977	pDCs	4.652e-90	1.85254
Monocytes/MDMs	0.00396448	0.153273	0.0938975	1.63235	0.102606	1.16564	0.969703	1.40118	pDCs	0.116857	0.153273
Multiciliated	0.00021251	-2.77665	0.311585	-8.91139	5.0399e-19	0.0622466	0.0337979	0.114641	pDCs	1.476e-18	-2.77665
Myofibroblasts	0.0022098	-0.432959	0.241565	-1.79231	0.0730831	0.648587	0.403965	1.04134	pDCs	0.0915471	-0.432959
Neutrophils	0.00242477	-0.339911	0.110963	-3.06328	0.00218926	0.711834	0.572697	0.884774	pDCs	0.00345229	-0.339911
NK/NKT	0.00772232	0.823792	0.0849527	9.69707	3.1028e-22	2.27913	1.92955	2.69204	pDCs	9.7858e-22	0.823792
Plasma	0.0152063	1.50896	0.0563916	26.7586	9.814e-158	4.52202	4.04885	5.0505	pDCs	1.006e-156	1.50896
Proliferating AT2	0.0009901	-1.23703	0.691633	-1.78857	0.0736843	0.290244	0.0748226	1.12588	pDCs	0.0915471	-1.23703
Proliferating B cells	0.0311527	2.24247	0.316948	7.0752	1.4923e-12	9.41659	5.05943	17.5261	pDCs	3.824e-12	2.24247
Proliferating FBs	0.00400855	0.164372	0.153293	1.07227	0.283598	1.17865	0.87277	1.59174	pDCs	0.305987	0.164372
Proliferating Myeloid	0.00493721	0.373676	0.151845	2.4609	0.0138587	1.45307	1.07903	1.95676	pDCs	0.0189403	0.373676
Proliferating T-cells	0.0234167	1.94907	0.156245	12.4744	1.0295e-35	7.02216	5.16978	9.53827	pDCs	4.6898e-35	1.94907
RASC	0.00081802	-1.42813	0.256402	-5.56987	2.5493e-08	0.239758	0.14505	0.396302	pDCs	5.5012e-08	-1.42813
Secretory	0.00057159	-1.78683	0.490117	-3.64572	0.00026664	0.16749	0.0640903	0.437708	pDCs	0.00045551	-1.78683
SMCs/Pericytes	0.00236589	-0.364551	0.0749742	-4.86235	1.16e-06	0.694509	0.599595	0.804446	pDCs	2.1619e-06	-0.364551
SPP1+ Macrophages	0.00141932	-0.876478	0.163403	-5.36391	8.1441e-08	0.416246	0.302175	0.573379	pDCs	1.59e-07	-0.876478
Subpleural FBs	0.00020388	-2.81812	0.974529	-2.89177	0.00383074	0.0597183	0.00884243	0.403314	pDCs	0.0056093	-2.81812
Transitional AT2	0.00212044	-0.474328	0.146084	-3.24696	0.00116645	0.622303	0.467362	0.828612	pDCs	0.00191298	-0.474328
Tregs	0.0145078	1.46123	0.0830295	17.5989	2.5108e-69	4.31126	3.66377	5.07318	pDCs	1.4706e-68	1.46123
Venous	0.00418278	0.207093	0.0678631	3.05162	0.00227607	1.2301	1.07689	1.40509	pDCs	0.00345625	0.207093
Activated Fibrotic FBs	0.0416397	-0.133918	0.0293281	-4.56623	4.9658e-06	0.874661	0.825801	0.926413	Plasma	6.2428e-06	-0.133918
Adventitial FBs	0.037225	-0.250586	0.0565047	-4.43479	9.2164e-06	0.778344	0.696745	0.8695	Plasma	1.1264e-05	-0.250586
Alveolar FBs	0.133932	1.13562	0.0203212	55.8835	0	3.1131	2.99154	3.23959	Plasma	0	1.13562
Alveolar Macrophages	0.00521639	-2.24847	0.0864588	-26.0062	4.208e-149	0.105561	0.0891061	0.125054	Plasma	1.323e-148	-2.24847
Arteriole	0.0424681	-0.113354	0.0539699	-2.10031	0.0357013	0.892835	0.803213	0.992456	Plasma	0.0392714	-0.113354
AT1	0.0109274	-1.50324	0.0625401	-24.0364	1.158e-127	0.222408	0.196751	0.251412	Plasma	2.831e-127	-1.50324
AT2	0.018788	-0.953321	0.0298751	-31.9102	1.925e-223	0.385459	0.363536	0.408703	Plasma	7.06e-223	-0.953321
B cells	0.199175	1.61079	0.0227969	70.6583	0	5.00678	4.78799	5.23556	Plasma	0	1.61079
Basal	0.0178258	-1.00687	0.0429964	-23.4176	2.831e-121	0.365361	0.335832	0.397485	Plasma	6.228e-121	-1.00687
Basophils	0.0261122	-0.616642	0.191514	-3.21983	0.00128267	0.539754	0.370831	0.785625	Plasma	0.00152533	-0.616642
Capillary	0.0442488	-0.0704188	0.0232646	-3.02687	0.00247102	0.932003	0.89046	0.975485	Plasma	0.00286118	-0.0704188
CD4+ T-cells	0.189918	1.55171	0.0210753	73.6267	0	4.71952	4.52854	4.91855	Plasma	0	1.55171
CD8+ T-cells	0.182702	1.50411	0.0220501	68.2131	0	4.50013	4.30979	4.69888	Plasma	0	1.50411
cDCs	0.102009	0.827158	0.0413508	20.0034	5.14e-89	2.28681	2.10878	2.47987	Plasma	9.0463e-89	0.827158
Goblet	0.00645586	-2.03404	0.0962738	-21.1276	4.431e-99	0.130806	0.108312	0.157971	Plasma	8.477e-99	-2.03404
Inflammatory FBs	0.106448	0.874699	0.0289484	30.2158	1.469e-200	2.39815	2.26587	2.53816	Plasma	4.97e-200	0.874699
Interstitial Macrophages	0.11076	0.91925	0.021255	43.2486	0	2.50741	2.4051	2.61407	Plasma	0	0.91925
KRT5-/KRT17+	0.00565904	-2.16657	0.200856	-10.7867	3.9784e-27	0.11457	0.0772853	0.16984	Plasma	5.8349e-27	-2.16657
Langerhans cells	0.0342857	-0.335888	0.406344	-0.82661	0.408458	0.714703	0.322284	1.58494	Plasma	0.427909	-0.335888
Lymphatic	0.0991357	0.795387	0.0341426	23.296	4.868e-120	2.2153	2.0719	2.36862	Plasma	1.02e-119	0.795387
Macrophages - IFN-activated	0.165656	1.38552	0.0285808	48.4773	0	3.99691	3.77916	4.2272	Plasma	0	1.38552
Mast	0.169218	1.41107	0.0236254	59.7267	0	4.10034	3.9148	4.29467	Plasma	0	1.41107
Migratory DCs	0.117529	0.986209	0.0401191	24.5821	1.965e-133	2.68105	2.47831	2.90038	Plasma	5.405e-133	0.986209
Monocytes/MDMs	0.0565075	0.187036	0.0293654	6.36925	1.8996e-10	1.20567	1.13824	1.2771	Plasma	2.4583e-10	0.187036
Multiciliated	0.00546135	-2.20233	0.0640867	-34.3649	8.44292e-259	0.110545	0.0974962	0.12534	Plasma	3.37717e-258	-2.20233
Myofibroblasts	0.0412063	-0.144834	0.0593023	-2.44229	0.0145943	0.865166	0.77023	0.971804	Plasma	0.0164654	-0.144834
Neutrophils	0.033181	-0.369781	0.0336991	-10.973	5.1509e-28	0.690886	0.646727	0.738059	Plasma	7.8152e-28	-0.369781
NK/NKT	0.0896823	0.684732	0.0290099	23.6033	3.561e-123	1.98324	1.87362	2.09927	Plasma	8.247e-123	0.684732
pDCs	0.262023	1.96677	0.0492217	39.9574	0	7.14757	6.49023	7.87149	Plasma	0	1.96677
PNEC	0.0261097	-0.616742	0.313671	-1.9662	0.0492752	0.5397	0.291843	0.998056	Plasma	0.0528807	-0.616742
Proliferating AT2	0.0113861	-1.46166	0.205806	-7.10212	1.2286e-12	0.231852	0.154891	0.347053	Plasma	1.6381e-12	-1.46166
Proliferating B cells	0.152648	1.28827	0.15286	8.4278	3.5222e-17	3.62651	2.68764	4.89334	Plasma	4.9993e-17	1.28827
Proliferating FBs	0.0660075	0.352551	0.0418973	8.41465	3.9407e-17	1.42269	1.31053	1.54445	Plasma	5.4185e-17	0.352551
Proliferating Myeloid	0.0473328	0.00019012	0.0514607	0.00369441	0.997052	1.00019	0.904229	1.10634	Plasma	0.997052	0.00019012
Proliferating NK/NKT	0.0450451	-0.0517497	0.447538	-0.115632	0.907944	0.949567	0.394978	2.28285	Plasma	0.929059	-0.0517497
Proliferating T-cells	0.184141	1.51371	0.0612995	24.6937	1.251e-134	4.54355	4.02917	5.12359	Plasma	3.67e-134	1.51371
RASC	0.0100889	-1.58393	0.0747554	-21.1881	1.228e-99	0.205167	0.177205	0.237543	Plasma	2.457e-99	-1.58393
Secretory	0.00500143	-2.29076	0.166565	-13.753	4.8851e-43	0.101189	0.0730047	0.140254	Plasma	7.9609e-43	-2.29076
SMCs/Pericytes	0.0671	0.370138	0.022422	16.5078	3.226e-61	1.44793	1.38568	1.51299	Plasma	5.4594e-61	0.370138
SPP1+ Macrophages	0.011864	-1.42006	0.0577872	-24.5739	2.402e-133	0.2417	0.215818	0.270686	Plasma	6.216e-133	-1.42006
Subpleural FBs	0.0835882	0.607688	0.0540063	11.2522	2.2596e-29	1.83618	1.65175	2.0412	Plasma	3.5508e-29	0.607688
Transitional AT2	0.0165818	-1.08047	0.053466	-20.2086	8.2229e-91	0.339435	0.305664	0.376936	Plasma	1.5075e-90	-1.08047
Tregs	0.210468	1.68014	0.0278372	60.3562	0	5.36633	5.08138	5.66725	Plasma	0	1.68014
Venous	0.11927	1.00289	0.0216533	46.316	0	2.72616	2.61288	2.84435	Plasma	0	1.00289
Activated Fibrotic FBs	4.0466e-05	-1.92233	0.692095	-2.77755	0.00547705	0.146266	0.0376722	0.567893	PNEC	0.0113192	-1.92233
Alveolar FBs	7.153e-05	-1.35264	0.264589	-5.11223	3.1838e-07	0.258557	0.153933	0.434289	PNEC	1.0966e-06	-1.35264
AT1	0.00012008	-0.834543	0.568684	-1.4675	0.142241	0.434073	0.142393	1.32323	PNEC	0.176378	-0.834543
AT2	0.00072798	0.968172	0.156078	6.20312	5.5354e-10	2.63313	1.93917	3.57543	PNEC	2.145e-09	0.968172
B cells	2.3986e-05	-2.44534	0.969589	-2.52204	0.0116678	0.0866969	0.012962	0.579874	PNEC	0.0226063	-2.44534
Basal	0.00375422	2.61156	0.135247	19.3096	4.4589e-83	13.6203	10.4487	17.7546	PNEC	4.6075e-82	2.61156
Basophils	0.00096712	1.25245	0.973615	1.2864	0.198305	3.49892	0.51901	23.588	PNEC	0.236441	1.25245
Capillary	5.1197e-05	-1.6871	0.381002	-4.42807	9.5081e-06	0.185055	0.0876969	0.390495	PNEC	2.9475e-05	-1.6871
CD4+ T-cells	7.673e-05	-1.28247	0.381033	-3.36576	0.00076333	0.277353	0.131429	0.585294	PNEC	0.00197193	-1.28247
CD8+ T-cells	0.00020658	-0.291943	0.299181	-0.975806	0.329161	0.746811	0.415473	1.34239	PNEC	0.377925	-0.291943
cDCs	0.00063996	0.83921	0.445817	1.88241	0.0597806	2.31454	0.966	5.54563	PNEC	0.0882476	0.83921
Goblet	0.00759161	3.31958	0.13769	24.1091	2.007e-128	27.6489	21.1093	36.2144	PNEC	6.222e-127	3.31958
Interstitial Macrophages	0.00019505	-0.349358	0.221276	-1.57884	0.114373	0.70514	0.457006	1.088	PNEC	0.147732	-0.349358
KRT5-/KRT17+	0.00023579	-0.159643	0.973263	-0.164028	0.869709	0.852448	0.126535	5.74283	PNEC	0.869709	-0.159643
Mast	2.6805e-05	-2.33422	0.970879	-2.40424	0.0162063	0.0968858	0.0144488	0.649665	PNEC	0.0289693	-2.33422
Monocytes/MDMs	2.7154e-05	-2.32127	0.971001	-2.3906	0.0168209	0.0981485	0.0146336	0.658288	PNEC	0.0289693	-2.32127
Multiciliated	0.00408007	2.69512	0.128174	21.0271	3.7046e-98	14.8073	11.5179	19.0362	PNEC	5.7421e-97	2.69512
Myofibroblasts	0.00168985	1.81125	0.289168	6.26365	3.7606e-10	6.11809	3.47113	10.7835	PNEC	1.6654e-09	1.81125
Neutrophils	7.6572e-05	-1.28453	0.56867	-2.25883	0.0238937	0.27678	0.0907974	0.843717	PNEC	0.0389845	-1.28453
NK/NKT	7.9611e-05	-1.2456	0.692324	-1.79915	0.0719946	0.287769	0.0740843	1.1178	PNEC	0.101447	-1.2456
Plasma	8.5429e-05	-1.17507	0.409223	-2.87146	0.00408577	0.308798	0.138464	0.688671	PNEC	0.00904707	-1.17507
Proliferating Airway	0.00212314	2.03994	0.974172	2.09403	0.0362575	7.69017	1.13947	51.9	PNEC	0.0561991	2.03994
Proliferating AT2	0.00049505	0.582318	0.973388	0.598239	0.549681	1.79018	0.265664	12.0632	PNEC	0.568003	0.582318
Proliferating FBs	0.00017816	-0.439987	0.692359	-0.635489	0.52511	0.644045	0.165794	2.50187	PNEC	0.561324	-0.439987
Proliferating Myeloid	0.00042932	0.439804	0.495487	0.887618	0.374746	1.5524	0.58781	4.09988	PNEC	0.414897	0.439804
RASC	0.00256312	2.22871	0.177458	12.5591	3.5426e-36	9.28791	6.55938	13.1514	PNEC	2.1964e-35	2.22871
Secretory	0.00457274	2.80962	0.202248	13.8919	7.092e-44	16.6035	11.1697	24.6807	PNEC	5.4963e-43	2.80962
SMCs/Pericytes	4.1507e-05	-1.89693	0.445574	-4.25728	2.0693e-05	0.150028	0.0626458	0.359296	PNEC	5.8316e-05	-1.89693
SPP1+ Macrophages	0.00010918	-0.929744	0.568681	-1.63491	0.102067	0.394655	0.129463	1.20306	PNEC	0.137569	-0.929744
Transitional AT2	0.00118745	1.45791	0.212099	6.87374	6.2541e-12	4.29699	2.83545	6.51188	PNEC	3.2313e-11	1.45791
Venous	9.1817e-05	-1.10294	0.339836	-3.24552	0.00117235	0.331892	0.1705	0.646057	PNEC	0.00279559	-1.10294
Activated Fibrotic FBs	0.00016186	-1.19228	0.35411	-3.36696	0.00076001	0.30353	0.151627	0.607611	Proliferating Airway	0.00135113	-1.19228
Adventitial FBs	0.00010575	-1.61799	0.972515	-1.66371	0.0961698	0.198298	0.0294778	1.33395	Proliferating Airway	0.109908	-1.61799
Alveolar FBs	7.6001e-05	-1.94837	0.251671	-7.74175	9.8055e-15	0.142506	0.0870172	0.233377	Proliferating Airway	3.4864e-14	-1.94837
AT1	8.0054e-05	-1.89641	0.690632	-2.74591	0.00603439	0.150106	0.0387723	0.581135	Proliferating Airway	0.00965503	-1.89641
AT2	0.00025928	-0.721023	0.210368	-3.42745	0.00060929	0.486254	0.321955	0.734399	Proliferating Airway	0.0011469	-0.721023
Basal	0.0143957	3.30999	0.0998602	33.1462	6.42432e-241	27.3847	22.5168	33.3051	Proliferating Airway	2.056e-239	3.30999
Basophils	0.0116054	3.0917	0.295347	10.468	1.2113e-25	22.0145	12.3397	39.2748	Proliferating Airway	5.5372e-25	3.0917
Capillary	9.508e-05	-1.72438	0.28339	-6.08486	1.166e-09	0.178283	0.102302	0.310696	Proliferating Airway	3.7311e-09	-1.72438
CD4+ T-cells	4.3846e-05	-2.49848	0.49242	-5.07388	3.8979e-07	0.0822101	0.0313162	0.215815	Proliferating Airway	9.5949e-07	-2.49848
CD8+ T-cells	0.0004648	-0.137117	0.207185	-0.661809	0.508093	0.871868	0.580886	1.30861	Proliferating Airway	0.508093	-0.137117
cDCs	0.00191988	1.28274	0.266097	4.82057	1.4315e-06	3.60651	2.14082	6.07566	Proliferating Airway	3.2719e-06	1.28274
Goblet	0.00615697	2.45232	0.131703	18.62	2.2117e-77	11.6152	8.97264	15.0361	Proliferating Airway	1.4155e-76	2.45232
Interstitial Macrophages	0.00042132	-0.235387	0.159862	-1.47244	0.140903	0.790265	0.577691	1.08106	Proliferating Airway	0.155479	-0.235387
KRT5-/KRT17+	0.00023579	-0.816006	0.972578	-0.839013	0.401462	0.442194	0.0657261	2.97501	Proliferating Airway	0.414412	-0.816006
Macrophages - IFN-activated	6.3812e-05	-2.12319	0.97248	-2.18328	0.0290156	0.119649	0.0177876	0.804825	Proliferating Airway	0.0403695	-2.12319
Mast	0.00026805	-0.687771	0.319316	-2.15389	0.0312489	0.502696	0.268843	0.939966	Proliferating Airway	0.0416653	-0.687771
Monocytes/MDMs	0.00013577	-1.3681	0.442395	-3.09249	0.00198485	0.25459	0.106971	0.60592	Proliferating Airway	0.00334291	-1.3681
Multiciliated	0.0055676	2.3511	0.108562	21.6568	5.248e-104	10.4972	8.48519	12.9862	Proliferating Airway	5.598e-103	2.3511
Myofibroblasts	0.00155986	1.07471	0.293997	3.65552	0.00025666	2.92916	1.64622	5.21192	Proliferating Airway	0.00051332	1.07471
Neutrophils	0.00025524	-0.736743	0.319314	-2.30727	0.0210398	0.47867	0.255995	0.895039	Proliferating Airway	0.0306034	-0.736743
NK/NKT	3.9806e-05	-2.59515	0.972143	-2.66951	0.00759619	0.0746349	0.0111029	0.501703	Proliferating Airway	0.0115751	-2.59515
PNEC	0.0078329	2.69475	0.568467	4.74039	2.1331e-06	14.8019	4.85767	45.103	Proliferating Airway	4.5506e-06	2.69475
Proliferating AT2	0.0108911	3.02745	0.226429	13.3704	9.0054e-41	20.6446	13.2454	32.1771	Proliferating Airway	4.8029e-40	3.02745
Proliferating Myeloid	0.00096598	0.594908	0.335343	1.77403	0.0760586	1.81286	0.93954	3.49796	Proliferating Airway	0.0936105	0.594908
Proliferating T-cells	0.0010644	0.69203	0.690968	1.00154	0.316568	1.99777	0.515681	7.73942	Proliferating Airway	0.337672	0.69203
RASC	0.00981622	2.92246	0.115963	25.2016	3.843e-140	18.5869	14.808	23.3301	Proliferating Airway	6.149e-139	2.92246
Secretory	0.0100029	2.94148	0.147362	19.9609	1.2055e-88	18.9439	14.1916	25.2875	Proliferating Airway	9.644e-88	2.94148
SMCs/Pericytes	2.4905e-05	-3.06412	0.56453	-5.42773	5.7074e-08	0.0466949	0.015443	0.141191	Proliferating Airway	1.6603e-07	-3.06412
SPP1+ Macrophages	0.00029114	-0.605096	0.354131	-1.70868	0.0875111	0.546022	0.272752	1.09308	Proliferating Airway	0.103717	-0.605096
Transitional AT2	0.00258694	1.58162	0.15361	10.2963	7.3207e-25	4.86284	3.5986	6.57122	Proliferating Airway	2.9283e-24	1.58162
Tregs	6.9416e-05	-2.03902	0.97249	-2.0967	0.0360203	0.130156	0.0193493	0.87552	Proliferating Airway	0.046106	-2.03902
Venous	7.1413e-05	-2.01064	0.376993	-5.33337	9.6408e-08	0.133903	0.0639567	0.280344	Proliferating Airway	2.5709e-07	-2.01064
Activated Fibrotic FBs	0.00222564	-0.532969	0.104655	-5.09265	3.531e-07	0.58686	0.478025	0.720474	Proliferating AT2	6.7549e-07	-0.532969
Adventitial FBs	0.00063452	-1.7895	0.401805	-4.45365	8.4424e-06	0.167044	0.0759991	0.367159	Proliferating AT2	1.4287e-05	-1.7895
Alveolar FBs	0.00288804	-0.271771	0.0611346	-4.44544	8.7711e-06	0.762029	0.675978	0.859034	Proliferating AT2	1.4294e-05	-0.271771
Alveolar Macrophages	0.00266615	-0.351936	0.12699	-2.77136	0.00558226	0.703325	0.548353	0.902096	Proliferating AT2	0.00682276	-0.351936
Arteriole	0.00172898	-0.785978	0.249034	-3.15611	0.0015989	0.455674	0.279687	0.742397	Proliferating AT2	0.00206917	-0.785978
AT1	0.0111276	1.08537	0.0756822	14.3412	1.2093e-46	2.96055	2.55241	3.43395	Proliferating AT2	1.0642e-45	1.08537
AT2	0.018778	1.6164	0.0526514	30.7	5.684e-207	5.03493	4.54126	5.58228	Proliferating AT2	2.501e-205	1.6164
B cells	0.0003358	-2.42616	0.265402	-9.14146	6.1615e-20	0.0883758	0.0525314	0.148678	Proliferating AT2	1.8074e-19	-2.42616
Basal	0.00823768	0.781749	0.0735608	10.6272	2.2259e-26	2.18529	1.89188	2.52421	Proliferating AT2	8.1616e-26	0.781749
Basophils	0.0154739	1.41951	0.250704	5.66209	1.4954e-08	4.13508	2.52977	6.75908	Proliferating AT2	3.2898e-08	1.41951
Capillary	0.0080306	0.756081	0.0559636	13.5102	1.3611e-41	2.12991	1.90864	2.37683	Proliferating AT2	9.9815e-41	0.756081
CD4+ T-cells	0.00111807	-1.22252	0.107816	-11.339	8.4132e-30	0.294486	0.238391	0.363781	Proliferating AT2	4.6273e-29	-1.22252
CD8+ T-cells	0.00091239	-1.42601	0.142416	-10.013	1.3361e-23	0.240265	0.181745	0.317627	Proliferating AT2	4.5222e-23	-1.42601
cDCs	0.00332779	-0.129601	0.197715	-0.65549	0.512152	0.878446	0.596234	1.29424	Proliferating AT2	0.563367	-0.129601
Goblet	0.00179329	-0.749393	0.184745	-4.05635	4.9845e-05	0.472653	0.329067	0.678893	Proliferating AT2	7.5627e-05	-0.749393
Inflammatory FBs	0.00266924	-0.350773	0.136957	-2.56119	0.0104314	0.704143	0.53837	0.920961	Proliferating AT2	0.0124049	-0.350773
Interstitial Macrophages	0.00479055	0.236206	0.0617872	3.82289	0.00013189	1.26644	1.12199	1.42948	Proliferating AT2	0.00018721	0.236206
KRT5-/KRT17+	0.0070738	0.628256	0.185204	3.39224	0.00069323	1.87434	1.30377	2.69461	Proliferating AT2	0.00092431	0.628256
Langerhans cells	0.0457143	2.53396	0.356777	7.10238	1.2263e-12	12.6033	6.26313	25.3618	Proliferating AT2	2.9976e-12	2.53396
Lymphatic	0.00096033	-1.37476	0.275232	-4.9949	5.8865e-07	0.252901	0.147458	0.433743	Proliferating AT2	1.0792e-06	-1.37476
Macrophages - IFN-activated	0.00229724	-0.501235	0.169799	-2.95193	0.00315799	0.605782	0.434291	0.844992	Proliferating AT2	0.00397004	-0.501235
Mast	0.00209076	-0.595621	0.120495	-4.94313	7.6877e-07	0.55122	0.435269	0.698059	Proliferating AT2	1.353e-06	-0.595621
Mesothelial	0.00338983	-0.111066	0.97982	-0.113353	0.90975	0.89488	0.131137	6.10667	Proliferating AT2	0.930907	-0.111066
Migratory DCs	0.0010721	-1.26455	0.348858	-3.62483	0.00028915	0.282366	0.142514	0.559457	Proliferating AT2	0.00039758	-1.26455
Monocytes/MDMs	0.00722296	0.649273	0.076617	8.47426	2.3657e-17	1.91415	1.64724	2.2243	Proliferating AT2	6.5056e-17	0.649273
Multiciliated	0.00182753	-0.730446	0.115651	-6.31593	2.6854e-10	0.481694	0.383996	0.604249	Proliferating AT2	6.2188e-10	-0.730446
Myofibroblasts	0.00675939	0.582474	0.144004	4.04485	5.2357e-05	1.79046	1.35016	2.37434	Proliferating AT2	7.679e-05	0.582474
Neutrophils	0.00587049	0.440585	0.0801888	5.49434	3.9217e-08	1.55362	1.32766	1.81803	Proliferating AT2	8.2169e-08	0.440585
NK/NKT	0.00740387	0.674193	0.086173	7.82371	5.1288e-15	1.96245	1.65747	2.32354	Proliferating AT2	1.3275e-14	0.674193
pDCs	0.00082919	-1.52172	0.692766	-2.19659	0.0280499	0.218336	0.0561605	0.848827	Proliferating AT2	0.0324788	-1.52172
Plasma	0.00049833	-2.03123	0.171876	-11.818	3.1512e-32	0.131174	0.0936581	0.183718	Proliferating AT2	1.9807e-31	-2.03123
PNEC	0.00522193	0.322862	0.694286	0.465027	0.641912	1.38107	0.354184	5.38525	Proliferating AT2	0.688882	0.322862
Proliferating Airway	0.0658174	2.91973	0.187661	15.5585	1.3934e-54	18.5362	12.8316	26.777	Proliferating AT2	1.5328e-53	2.91973
Proliferating FBs	0.0109567	1.06973	0.100509	10.6431	1.8776e-26	2.91459	2.39344	3.54921	Proliferating AT2	7.5102e-26	1.06973
Proliferating Myeloid	0.0118064	1.14527	0.105057	10.9015	1.1338e-27	3.14331	2.55835	3.862	Proliferating AT2	5.5429e-27	1.14527
Proliferating NK/NKT	0.00900901	0.872034	0.982588	0.887487	0.374817	2.39177	0.348597	16.4102	Proliferating AT2	0.42287	0.872034
Proliferating T-cells	0.00372539	-0.0163386	0.373	-0.0438033	0.965061	0.983794	0.473587	2.04366	Proliferating AT2	0.965061	-0.0163386
RASC	0.0169057	1.50946	0.0734008	20.5646	5.6917e-94	4.52429	3.91805	5.22433	Proliferating AT2	8.3478e-93	1.50946
Secretory	0.0071449	0.638328	0.146574	4.355	1.3307e-05	1.89331	1.42055	2.52341	Proliferating AT2	2.0911e-05	0.638328
SMCs/Pericytes	0.00148595	-0.937703	0.0871558	-10.7589	5.3792e-27	0.391526	0.330044	0.464461	Proliferating AT2	2.3669e-26	-0.937703
SPP1+ Macrophages	0.00393042	0.0374423	0.105493	0.354926	0.722645	1.03815	0.844235	1.27661	Proliferating AT2	0.757056	0.0374423
Transitional AT2	0.0246819	1.89582	0.0627468	30.2138	1.558e-200	6.65802	5.88754	7.52933	Proliferating AT2	3.428e-199	1.89582
Tregs	0.00062474	-1.80504	0.329214	-5.48286	4.185e-08	0.164468	0.086268	0.313556	Proliferating AT2	8.3701e-08	-1.80504
Venous	0.00156089	-0.888423	0.092218	-9.63395	5.7477e-22	0.411304	0.343293	0.492788	Proliferating AT2	1.8064e-21	-0.888423
Activated Fibrotic FBs	4.0466e-05	-1.77884	0.689824	-2.57868	0.00991786	0.168834	0.0436788	0.652607	Proliferating B cells	0.0178522	-1.77884
Alveolar FBs	0.00010283	-0.846212	0.230517	-3.67093	0.00024167	0.429037	0.273071	0.674085	Proliferating B cells	0.0006525	-0.846212
Arteriole	0.00010806	-0.796536	0.96897	-0.822044	0.411052	0.450888	0.067494	3.01212	Proliferating B cells	0.438423	-0.796536
AT2	9.9725e-06	-3.1795	0.966757	-3.28883	0.00100603	0.0416063	0.00625516	0.276745	Proliferating B cells	0.00194021	-3.1795
B cells	0.0107455	3.8137	0.122333	31.1747	2.35e-213	45.3178	35.6563	57.5971	Proliferating B cells	6.346e-212	3.8137
Basal	2.7009e-05	-2.18315	0.968926	-2.25317	0.0242485	0.112686	0.0168695	0.752722	Proliferating B cells	0.0349572	-2.18315
Capillary	3.6569e-05	-1.8801	0.445048	-4.22448	2.3949e-05	0.152575	0.063775	0.365019	Proliferating B cells	0.00010777	-1.8801
CD4+ T-cells	0.00282805	2.47083	0.128356	19.2498	1.4159e-82	11.8323	9.20046	15.2169	Proliferating B cells	1.2743e-81	2.47083
CD8+ T-cells	0.00049923	0.734231	0.211709	3.46812	0.00052412	2.08388	1.37614	3.1556	Proliferating B cells	0.00117927	0.734231
Interstitial Macrophages	0.00014044	-0.534425	0.253621	-2.10718	0.035102	0.586006	0.356464	0.96336	Proliferating B cells	0.0473878	-0.534425
KRT5-/KRT17+	0.00047159	0.677232	0.689969	0.981539	0.326327	1.96842	0.509101	7.61082	Proliferating B cells	0.370559	0.677232
Lymphatic	7.3872e-05	-1.17694	0.968953	-1.21465	0.224499	0.30822	0.0461393	2.05897	Proliferating B cells	0.275521	-1.17694
Macrophages - IFN-activated	0.00076575	1.16227	0.30016	3.87218	0.00010787	3.19719	1.77528	5.75797	Proliferating B cells	0.0003236	1.16227
Mast	0.00016083	-0.398849	0.408928	-0.975352	0.329386	0.671092	0.30109	1.49578	Proliferating B cells	0.370559	-0.398849
Migratory DCs	0.00147414	1.81796	0.31173	5.83184	5.4819e-09	6.15927	3.34333	11.347	Proliferating B cells	3.7003e-08	1.81796
Monocytes/MDMs	2.7154e-05	-2.17779	0.968926	-2.24763	0.0245995	0.113291	0.0169602	0.756769	Proliferating B cells	0.0349572	-2.17779
Multiciliated	2.125e-05	-2.42295	0.968896	-2.50073	0.0123937	0.0886599	0.0132735	0.592199	Proliferating B cells	0.0209144	-2.42295
NK/NKT	0.00023883	-0.0033336	0.408943	-0.0081518	0.993496	0.996672	0.44715	2.22152	Proliferating B cells	0.993496	-0.0033336
pDCs	0.00165837	1.93591	0.494714	3.91319	9.1086e-05	6.93035	2.62812	18.2753	Proliferating B cells	0.00030741	1.93591
Plasma	0.00046986	0.673557	0.202355	3.32858	0.00087289	1.9612	1.31909	2.91589	Proliferating B cells	0.00181293	0.673557
Proliferating FBs	0.00035632	0.39683	0.494409	0.802636	0.422185	1.4871	0.564276	3.91914	Proliferating B cells	0.438423	0.39683
Proliferating Myeloid	0.00085865	1.27687	0.358771	3.55902	0.00037224	3.58541	1.77479	7.2432	Proliferating B cells	0.00091368	1.27687
Proliferating T-cells	0.0282065	4.79658	0.175652	27.3073	3.475e-164	121.095	85.824	170.862	Proliferating B cells	4.691e-163	4.79658
SMCs/Pericytes	4.1507e-05	-1.75344	0.445049	-3.93988	8.1521e-05	0.173177	0.0723862	0.414308	Proliferating B cells	0.00030741	-1.75344
SPP1+ Macrophages	7.2786e-05	-1.19175	0.689835	-1.72759	0.0840615	0.303688	0.0785648	1.17389	Proliferating B cells	0.108079	-1.19175
Tregs	0.0009024	1.32662	0.290113	4.57277	4.8133e-06	3.76828	2.134	6.65415	Proliferating B cells	2.5992e-05	1.32662
Venous	0.00011222	-0.758762	0.311546	-2.43548	0.0148722	0.468246	0.254262	0.862317	Proliferating B cells	0.0236205	-0.758762
Activated Fibrotic FBs	0.046091	0.839518	0.0375586	22.3522	1.149e-110	2.31525	2.15094	2.49212	Proliferating FBs	2.584e-109	0.839518
Adventitial FBs	0.0180838	-0.125023	0.0816203	-1.53176	0.125581	0.882477	0.752015	1.03557	Proliferating FBs	0.144902	-0.125023
Alveolar FBs	0.0369231	0.608174	0.0330309	18.4123	1.0476e-75	1.83707	1.72191	1.95994	Proliferating FBs	9.4284e-75	0.608174
Alveolar Macrophages	0.00761206	-1.00091	0.0765418	-13.0767	4.4765e-39	0.367544	0.316341	0.427035	Proliferating FBs	2.0144e-38	-1.00091
Arteriole	0.0464664	0.848024	0.057458	14.759	2.6914e-49	2.33503	2.08633	2.61337	Proliferating FBs	1.5139e-48	0.848024
AT1	0.0277389	0.312679	0.0488786	6.39706	1.584e-10	1.36708	1.24219	1.50453	Proliferating FBs	2.9699e-10	0.312679
AT2	0.0240833	0.16761	0.0370991	4.5179	6.2457e-06	1.18248	1.09954	1.27166	Proliferating FBs	9.3685e-06	0.16761
B cells	0.0187806	-0.0865035	0.04706	-1.83815	0.0660397	0.917132	0.836322	1.00575	Proliferating FBs	0.0849082	-0.0865035
Basal	0.0128022	-0.475787	0.0548907	-8.6679	4.4015e-18	0.621396	0.558013	0.691978	Proliferating FBs	1.0425e-17	-0.475787
Basophils	0.0116054	-0.575141	0.285544	-2.01419	0.0439894	0.562626	0.321484	0.984645	Proliferating FBs	0.0599855	-0.575141
Capillary	0.0367521	0.603353	0.0341807	17.6518	9.8497e-70	1.82824	1.70977	1.95492	Proliferating FBs	7.3873e-69	0.603353
CD4+ T-cells	0.0248057	0.197906	0.0374686	5.28192	1.2784e-07	1.21885	1.13255	1.31173	Proliferating FBs	2.0546e-07	0.197906
CD8+ T-cells	0.02763	0.308636	0.0397893	7.75675	8.7132e-15	1.36157	1.25942	1.472	Proliferating FBs	1.8671e-14	0.308636
cDCs	0.0238065	0.155766	0.0789531	1.97289	0.0485077	1.16855	1.00102	1.36413	Proliferating FBs	0.0642014	0.155766
Goblet	0.00239106	-2.16416	0.157822	-13.7127	8.5273e-43	0.114847	0.0842904	0.15648	Proliferating FBs	4.2637e-42	-2.16416
Inflammatory FBs	0.0262322	0.255285	0.0518891	4.91982	8.6626e-07	1.29083	1.166	1.42902	Proliferating FBs	1.3442e-06	0.255285
Interstitial Macrophages	0.0296015	0.379589	0.0350778	10.8214	2.7272e-27	1.46168	1.36457	1.56571	Proliferating FBs	8.7661e-27	0.379589
KRT5-/KRT17+	0.0165055	-0.217947	0.121864	-1.78844	0.0737044	0.804168	0.633307	1.02113	Proliferating FBs	0.0896404	-0.217947
Langerhans cells	0.00571429	-1.28959	0.980825	-1.3148	0.188578	0.275385	0.0402759	1.88293	Proliferating FBs	0.202048	-1.28959
Lymphatic	0.0291793	0.364786	0.0588451	6.1991	5.6788e-10	1.44021	1.28332	1.61627	Proliferating FBs	1.0222e-09	0.364786
Macrophages - IFN-activated	0.0216323	0.0577718	0.0620643	0.930838	0.351937	1.05947	0.938123	1.19652	Proliferating FBs	0.368306	0.0577718
Mast	0.0300748	0.395937	0.0429996	9.20792	3.3249e-20	1.48578	1.36569	1.61642	Proliferating FBs	9.3514e-20	0.395937
Migratory DCs	0.0309569	0.425754	0.0723855	5.88176	4.0592e-09	1.53074	1.32827	1.76408	Proliferating FBs	7.0255e-09	0.425754
Monocytes/MDMs	0.0275613	0.306075	0.0440343	6.95082	3.6317e-12	1.35808	1.24579	1.4805	Proliferating FBs	7.1055e-12	0.306075
Multiciliated	0.00350631	-1.78021	0.0823551	-21.6163	1.263e-103	0.168603	0.143471	0.198138	Proliferating FBs	1.421e-102	-1.78021
Myofibroblasts	0.0240478	0.166101	0.0791413	2.09879	0.0358358	1.18069	1.01104	1.37881	Proliferating FBs	0.0503941	0.166101
Neutrophils	0.0241711	0.17134	0.0447765	3.82656	0.00012994	1.18689	1.08717	1.29577	Proliferating FBs	0.00018863	0.17134
NK/NKT	0.0311679	0.432767	0.0472286	9.16322	5.037e-20	1.54152	1.40523	1.69102	Proliferating FBs	1.3333e-19	0.432767
pDCs	0.0257048	0.234433	0.129575	1.80924	0.0704132	1.26419	0.980655	1.62971	Proliferating FBs	0.0880165	0.234433
Plasma	0.0218413	0.0675987	0.0400966	1.6859	0.0918156	1.06994	0.98907	1.15741	Proliferating FBs	0.108729	0.0675987
PNEC	0.0104439	-0.681773	0.492322	-1.38481	0.166111	0.50572	0.19268	1.32734	Proliferating FBs	0.182316	-0.681773
Proliferating Airway	0.0106157	-0.665279	0.440605	-1.50992	0.131063	0.51413	0.216782	1.21934	Proliferating FBs	0.147446	-0.665279
Proliferating AT2	0.0608911	1.13362	0.0961425	11.7911	4.3387e-32	3.1069	2.57329	3.75115	Proliferating FBs	1.5019e-31	1.13362
Proliferating B cells	0.0249221	0.202708	0.35138	0.576889	0.564014	1.22471	0.615083	2.43857	Proliferating FBs	0.576833	0.202708
Proliferating Myeloid	0.0628958	1.16815	0.0520672	22.4355	1.773e-111	3.21605	2.90404	3.56158	Proliferating FBs	7.977e-110	1.16815
Proliferating NK/NKT	0.153153	2.15939	0.25951	8.32101	8.7215e-17	8.66583	5.21087	14.4115	Proliferating FBs	1.9623e-16	2.15939
Proliferating T-cells	0.0808941	1.43921	0.0883785	16.2846	1.2696e-59	4.21736	3.54659	5.01499	Proliferating FBs	8.1615e-59	1.43921
RASC	0.00681682	-1.11205	0.0931011	-11.9446	6.9306e-33	0.328883	0.274026	0.394721	Proliferating FBs	2.599e-32	-1.11205
Secretory	0.00285796	-1.98532	0.221087	-8.97978	2.713e-19	0.137337	0.089042	0.211827	Proliferating FBs	6.7826e-19	-1.98532
SMCs/Pericytes	0.0424034	0.752271	0.0341506	22.0281	1.55e-107	2.12181	1.98444	2.2687	Proliferating FBs	2.325e-106	0.752271
SPP1+ Macrophages	0.00793362	-0.959211	0.0734115	-13.0662	5.1344e-39	0.383195	0.331841	0.442495	Proliferating FBs	2.1004e-38	-0.959211
Subpleural FBs	0.00835882	-0.906575	0.15644	-5.79502	6.8313e-09	0.403905	0.297245	0.548838	Proliferating FBs	1.1385e-08	-0.906575
Transitional AT2	0.0127227	-0.482098	0.0647853	-7.44147	9.9569e-14	0.617486	0.543852	0.70109	Proliferating FBs	2.0366e-13	-0.482098
Tregs	0.0206858	0.0120654	0.0651552	0.185179	0.853089	1.01214	0.890797	1.15001	Proliferating FBs	0.853089	0.0120654
Venous	0.0285143	0.341048	0.0363706	9.37703	6.7859e-21	1.40642	1.30965	1.51034	Proliferating FBs	2.0358e-20	0.341048
Activated Fibrotic FBs	0.010157	-0.736459	0.0512019	-14.3834	6.576e-47	0.478806	0.433088	0.529351	Proliferating Myeloid	3.3611e-46	-0.736459
Adventitial FBs	0.00835448	-0.933644	0.113603	-8.21844	2.0616e-16	0.393119	0.314646	0.491162	Proliferating Myeloid	5.5785e-16	-0.933644
Alveolar FBs	0.0167873	-0.227279	0.0309156	-7.35162	1.9583e-13	0.796698	0.749856	0.846466	Proliferating Myeloid	4.741e-13	-0.227279
Alveolar Macrophages	0.107998	1.73157	0.0328687	52.6815	0	5.64953	5.29705	6.02547	Proliferating Myeloid	0	1.73157
Arteriole	0.0133996	-0.456116	0.0922786	-4.94282	7.7002e-07	0.63374	0.528886	0.759382	Proliferating Myeloid	1.4168e-06	-0.456116
AT1	0.0281391	0.300872	0.0457899	6.57071	5.0077e-11	1.35104	1.23507	1.4779	Proliferating Myeloid	1.1518e-10	0.300872
AT2	0.0236445	0.122227	0.033315	3.66884	0.00024365	1.13001	1.05858	1.20626	Proliferating Myeloid	0.00035025	0.122227
B cells	0.0123045	-0.542485	0.0508378	-10.6709	1.3928e-26	0.581302	0.526172	0.642208	Proliferating Myeloid	4.9284e-26	-0.542485
Basal	0.0208238	-0.0076932	0.0443137	-0.173609	0.862173	0.992336	0.909784	1.08238	Proliferating Myeloid	0.862173	-0.0076932
Basophils	0.0309478	0.398906	0.177602	2.24606	0.0247	1.49019	1.05212	2.11067	Proliferating Myeloid	0.0315611	0.398906
Capillary	0.0275586	0.279427	0.0309474	9.0291	1.7308e-19	1.32237	1.24455	1.40507	Proliferating Myeloid	4.9761e-19	0.279427
CD4+ T-cells	0.022734	0.0820261	0.034185	2.39947	0.0164187	1.08548	1.01514	1.16071	Proliferating Myeloid	0.0222135	0.0820261
CD8+ T-cells	0.0183684	-0.135663	0.0401239	-3.3811	0.00072196	0.873137	0.807102	0.944575	Proliferating Myeloid	0.00100637	-0.135663
cDCs	0.0291821	0.338341	0.0708383	4.77624	1.786e-06	1.40262	1.22079	1.61153	Proliferating Myeloid	3.0428e-06	0.338341
Goblet	0.0161994	-0.263525	0.0654554	-4.02602	5.6729e-05	0.768339	0.675828	0.873513	Proliferating Myeloid	8.6984e-05	-0.263525
Inflammatory FBs	0.0160615	-0.272216	0.05901	-4.61305	3.9681e-06	0.76169	0.678497	0.855083	Proliferating Myeloid	6.519e-06	-0.272216
Interstitial Macrophages	0.036764	0.577143	0.0301237	19.1591	8.1244e-82	1.78094	1.67884	1.88926	Proliferating Myeloid	7.4744e-81	0.577143
KRT5-/KRT17+	0.0113181	-0.627047	0.144403	-4.34234	1.4097e-05	0.534167	0.402493	0.708917	Proliferating Myeloid	2.2361e-05	-0.627047
Langerhans cells	0.0171429	-0.205959	0.570174	-0.361221	0.717934	0.813867	0.266202	2.48826	Proliferating Myeloid	0.750568	-0.205959
Lymphatic	0.00819975	-0.952495	0.0968741	-9.8323	8.1731e-23	0.385777	0.319063	0.466442	Proliferating Myeloid	2.5064e-22	-0.952495
Macrophages - IFN-activated	0.0239934	0.137231	0.0574732	2.38774	0.0169522	1.14709	1.02489	1.28387	Proliferating Myeloid	0.02228	0.137231
Mast	0.0159219	-0.281083	0.0483017	-5.81933	5.9083e-09	0.754965	0.686771	0.829931	Proliferating Myeloid	1.1817e-08	-0.281083
Mesothelial	0.0169491	-0.21752	0.441927	-0.492207	0.622573	0.804512	0.338343	1.91297	Proliferating Myeloid	0.672515	-0.21752
Migratory DCs	0.0205039	-0.0235004	0.0841388	-0.279306	0.78001	0.976774	0.828273	1.1519	Proliferating Myeloid	0.797344	-0.0235004
Monocytes/MDMs	0.0390474	0.639776	0.0372679	17.1669	4.6949e-66	1.89606	1.7625	2.03974	Proliferating Myeloid	3.0852e-65	0.639776
Multiciliated	0.0111139	-0.645455	0.0504594	-12.7916	1.8271e-37	0.524424	0.47504	0.578941	Proliferating Myeloid	7.6408e-37	-0.645455
Myofibroblasts	0.0142987	-0.39026	0.0975627	-4.0001	6.3316e-05	0.676881	0.559068	0.819519	Proliferating Myeloid	9.3953e-05	-0.39026
Neutrophils	0.0530641	0.961193	0.0343884	27.9511	6.39e-172	2.61482	2.44438	2.79713	Proliferating Myeloid	9.799e-171	0.961193
NK/NKT	0.0281029	0.299545	0.0457243	6.5511	5.7114e-11	1.34924	1.23359	1.47575	Proliferating Myeloid	1.2511e-10	0.299545
pDCs	0.0223881	0.0663384	0.13717	0.48362	0.628655	1.06859	0.816674	1.39821	Proliferating Myeloid	0.672515	0.0663384
Plasma	0.0115329	-0.60803	0.0434897	-13.981	2.0356e-44	0.544422	0.499939	0.592864	Proliferating Myeloid	9.3638e-44	-0.60803
PNEC	0.0078329	-0.998636	0.567468	-1.75981	0.0784404	0.368382	0.121132	1.12031	Proliferating Myeloid	0.0902507	-0.998636
Proliferating Airway	0.0254777	0.19878	0.287212	0.692101	0.488874	1.21991	0.694783	2.14195	Proliferating Myeloid	0.548492	0.19878
Proliferating AT2	0.0554455	1.00761	0.0986833	10.2106	1.7783e-24	2.73905	2.25735	3.32354	Proliferating Myeloid	5.8431e-24	1.00761
Proliferating B cells	0.0373832	0.594489	0.288968	2.05728	0.0396589	1.8121	1.02851	3.1927	Proliferating Myeloid	0.0480082	0.594489
Proliferating FBs	0.0494388	0.886606	0.0500978	17.6975	4.3828e-70	2.42688	2.19991	2.67727	Proliferating Myeloid	3.3602e-69	0.886606
Proliferating NK/NKT	0.0450451	0.788922	0.448358	1.75958	0.0784788	2.20102	0.91406	5.29998	Proliferating Myeloid	0.0902507	0.788922
Proliferating T-cells	0.0638638	1.15791	0.0959765	12.0646	1.6253e-33	3.18329	2.63742	3.84214	Proliferating Myeloid	6.2304e-33	1.15791
RASC	0.0139608	-0.414516	0.0669776	-6.18887	6.0596e-10	0.66066	0.579383	0.753339	Proliferating Myeloid	1.267e-09	-0.414516
Secretory	0.0124321	-0.532038	0.108764	-4.89168	9.9978e-07	0.587407	0.474632	0.726977	Proliferating Myeloid	1.7688e-06	-0.532038
SMCs/Pericytes	0.0100696	-0.745194	0.0386427	-19.2842	7.2907e-83	0.474642	0.440021	0.511988	Proliferating Myeloid	8.3843e-82	-0.745194
SPP1+ Macrophages	0.10059	1.65223	0.0328855	50.2419	0	5.21862	4.89286	5.56606	Proliferating Myeloid	0	1.65223
Subpleural FBs	0.0106014	-0.693185	0.138882	-4.99118	6.0013e-07	0.499981	0.380833	0.656406	Proliferating Myeloid	1.1502e-06	-0.693185
Transitional AT2	0.0128923	-0.495227	0.0623236	-7.94606	1.9254e-15	0.609433	0.539355	0.688615	Proliferating Myeloid	4.9206e-15	-0.495227
Tregs	0.0183257	-0.138032	0.0662383	-2.08387	0.0371722	0.871071	0.765016	0.991829	Proliferating Myeloid	0.0462142	-0.138032
Venous	0.010763	-0.677896	0.0401647	-16.8779	6.542e-64	0.507684	0.46925	0.549265	Proliferating Myeloid	3.7616e-63	-0.677896
Activated Fibrotic FBs	8.0932e-05	-1.29773	0.491758	-2.63895	0.00831636	0.273152	0.104187	0.716141	Proliferating NK/NKT	0.0299783	-1.29773
Alveolar FBs	0.00018777	-0.456028	0.173825	-2.62349	0.00870339	0.633796	0.450803	0.891071	Proliferating NK/NKT	0.0299783	-0.456028
Alveolar Macrophages	0.00011592	-0.938407	0.56551	-1.6594	0.0970355	0.391251	0.129147	1.1853	Proliferating NK/NKT	0.176947	-0.938407
Arteriole	0.00010806	-1.00861	0.971351	-1.03836	0.299102	0.364725	0.0543419	2.44791	Proliferating NK/NKT	0.421462	-1.00861
AT1	0.00064044	0.77137	0.257765	2.99253	0.00276673	2.16273	1.30493	3.58439	Proliferating NK/NKT	0.0122527	0.77137
AT2	0.0003989	0.297678	0.177014	1.68166	0.092634	1.34673	0.951925	1.90527	Proliferating NK/NKT	0.176947	0.297678
B cells	0.0001679	-0.567895	0.376298	-1.50916	0.131257	0.566717	0.271053	1.18489	Proliferating NK/NKT	0.214156	-0.567895
Basal	5.4018e-05	-1.70206	0.689677	-2.4679	0.0135906	0.182308	0.0471782	0.704484	Proliferating NK/NKT	0.0383009	-1.70206
Capillary	0.00076795	0.953078	0.129822	7.34144	2.1131e-13	2.59368	2.01099	3.34521	Proliferating NK/NKT	3.2753e-12	0.953078
CD4+ T-cells	0.00037269	0.229696	0.188313	1.21975	0.222558	1.25822	0.869882	1.81992	Proliferating NK/NKT	0.328538	0.229696
CD8+ T-cells	0.00030987	0.0450411	0.244796	0.183995	0.854018	1.04607	0.647421	1.69019	Proliferating NK/NKT	0.895276	0.0450411
Inflammatory FBs	0.00032215	0.0839203	0.376326	0.222999	0.823536	1.08754	0.520129	2.27395	Proliferating NK/NKT	0.895276	0.0839203
Interstitial Macrophages	0.00027308	-0.0813928	0.186207	-0.43711	0.662031	0.921832	0.639955	1.32786	Proliferating NK/NKT	0.76011	-0.0813928
Lymphatic	0.00036936	0.220716	0.441705	0.499692	0.617292	1.24697	0.524649	2.96376	Proliferating NK/NKT	0.736002	0.220716
Macrophages - IFN-activated	0.00121243	1.41018	0.239235	5.89453	3.7575e-09	4.09668	2.56325	6.54745	Proliferating NK/NKT	2.912e-08	1.41018
Mast	0.00010722	-1.01644	0.491766	-2.06693	0.038741	0.36188	0.138027	0.948776	Proliferating NK/NKT	0.0923825	-1.01644
Migratory DCs	0.00026802	-0.100072	0.689786	-0.145078	0.88465	0.904772	0.234089	3.49701	Proliferating NK/NKT	0.895276	-0.100072
Monocytes/MDMs	0.00081462	1.01212	0.197853	5.11551	3.129e-07	2.75142	1.86699	4.05483	Proliferating NK/NKT	1.94e-06	1.01212
Myofibroblasts	0.00012999	-0.823845	0.971361	-0.848135	0.396363	0.438741	0.0653686	2.94475	Proliferating NK/NKT	0.534228	-0.823845
Neutrophils	0.00066362	0.806955	0.209622	3.84957	0.00011833	2.24107	1.48601	3.37979	Proliferating NK/NKT	0.00061135	0.806955
NK/NKT	0.00171165	1.75551	0.172424	10.1813	2.4033e-24	5.78637	4.12701	8.11291	Proliferating NK/NKT	7.4504e-23	1.75551
Plasma	0.00012814	-0.838144	0.334505	-2.50563	0.0122235	0.432513	0.224524	0.833172	Proliferating NK/NKT	0.0378927	-0.838144
Proliferating AT2	0.00049505	0.513733	0.971537	0.528784	0.596955	1.67152	0.248956	11.2228	Proliferating NK/NKT	0.736002	0.513733
Proliferating FBs	0.00142526	1.57212	0.257854	6.09693	1.0812e-09	4.81684	2.90585	7.98458	Proliferating NK/NKT	1.1173e-08	1.57212
Proliferating Myeloid	0.00053665	0.59447	0.441741	1.34574	0.178385	1.81207	0.762356	4.30717	Proliferating NK/NKT	0.276497	0.59447
Proliferating T-cells	0.0010644	1.27981	0.690056	1.85464	0.0636472	3.59595	0.929878	13.906	Proliferating NK/NKT	0.131538	1.27981
SMCs/Pericytes	0.00021584	-0.316686	0.209584	-1.51102	0.130782	0.728559	0.48313	1.09867	Proliferating NK/NKT	0.214156	-0.316686
SPP1+ Macrophages	7.2786e-05	-1.40383	0.689716	-2.03537	0.0418133	0.245654	0.0635662	0.949342	Proliferating NK/NKT	0.0925865	-1.40383
Transitional AT2	0.00021204	-0.334413	0.441672	-0.757153	0.448958	0.715758	0.301167	1.70108	Proliferating NK/NKT	0.579904	-0.334413
Tregs	0.00027766	-0.064737	0.491806	-0.131631	0.895276	0.937314	0.35748	2.45764	Proliferating NK/NKT	0.895276	-0.064737
Venous	0.00016323	-0.596094	0.257711	-2.31304	0.0207206	0.550959	0.33247	0.913035	Proliferating NK/NKT	0.0535283	-0.596094
Activated Fibrotic FBs	0.00208401	-0.57456	0.105686	-5.4365	5.4338e-08	0.562952	0.457625	0.692521	Proliferating T-cells	1.0159e-07	-0.57456
Adventitial FBs	0.00200931	-0.611139	0.228424	-2.67545	0.00746281	0.542733	0.346855	0.849228	Proliferating T-cells	0.0103516	-0.611139
Alveolar FBs	0.00380005	0.0278834	0.0549455	0.507474	0.611822	1.02828	0.923292	1.1452	Proliferating T-cells	0.665753	0.0278834
Alveolar Macrophages	0.00112056	-1.19599	0.186571	-6.41039	1.4515e-10	0.302404	0.209785	0.435913	Proliferating T-cells	3.4675e-10	-1.19599
Arteriole	0.00151286	-0.895424	0.264769	-3.38191	0.00071984	0.408434	0.243079	0.686275	Proliferating T-cells	0.00110547	-0.895424
AT1	0.00104071	-1.27	0.196479	-6.4638	1.0211e-10	0.280832	0.191074	0.412756	Proliferating T-cells	2.5827e-10	-1.27
AT2	0.00114682	-1.1728	0.100964	-11.616	3.4177e-31	0.3095	0.253933	0.377227	Proliferating T-cells	1.4696e-30	-1.1728
B cells	0.018181	1.60778	0.0563398	28.5373	4.041e-179	4.99173	4.46986	5.57454	Proliferating T-cells	5.793e-178	1.60778
Basal	0.00126941	-1.07111	0.149016	-7.18792	6.5785e-13	0.342626	0.255844	0.458845	Proliferating T-cells	1.768e-12	-1.07111
Basophils	0.00193424	-0.649291	0.692503	-0.937599	0.34845	0.522416	0.134445	2.02996	Proliferating T-cells	0.416205	-0.649291
Capillary	0.00304987	-0.192785	0.0647033	-2.97952	0.00288699	0.824659	0.726437	0.936162	Proliferating T-cells	0.00413802	-0.192785
CD4+ T-cells	0.0193579	1.67171	0.0494322	33.8182	1.06668e-250	5.32125	4.82988	5.86261	Proliferating T-cells	2.29336e-249	1.67171
CD8+ T-cells	0.0105356	1.05441	0.0588859	17.9059	1.0598e-71	2.87028	2.5574	3.22143	Proliferating T-cells	9.1144e-71	1.05441
cDCs	0.00806348	0.784503	0.130961	5.99036	2.0938e-09	2.19132	1.69523	2.83257	Proliferating T-cells	4.7385e-09	0.784503
Goblet	0.00035866	-2.33596	0.401036	-5.82482	5.7174e-09	0.0967171	0.0440691	0.212262	Proliferating T-cells	1.2292e-08	-2.33596
Inflammatory FBs	0.00391182	0.0569837	0.114693	0.496836	0.619305	1.05864	0.84551	1.32549	Proliferating T-cells	0.665753	0.0569837
Interstitial Macrophages	0.00506363	0.31622	0.0580484	5.44753	5.1075e-08	1.37193	1.22439	1.53725	Proliferating T-cells	9.9829e-08	0.31622
KRT5-/KRT17+	0.00141476	-0.962563	0.401289	-2.39868	0.0164544	0.381913	0.173932	0.838587	Proliferating T-cells	0.0221105	-0.962563
Lymphatic	0.00280712	-0.275969	0.164485	-1.67777	0.0933917	0.758837	0.549712	1.04752	Proliferating T-cells	0.114738	-0.275969
Macrophages - IFN-activated	0.00957182	0.957502	0.0911647	10.503	8.3682e-26	2.60518	2.1789	3.11486	Proliferating T-cells	2.9986e-25	0.957502
Mast	0.00377945	0.0224262	0.0931717	0.240698	0.809789	1.02268	0.851982	1.22758	Proliferating T-cells	0.82907	0.0224262
Migratory DCs	0.0223801	1.81987	0.0879386	20.6947	3.8634e-95	6.17103	5.19401	7.33183	Proliferating T-cells	4.1532e-94	1.81987
Monocytes/MDMs	0.00355717	-0.0384097	0.0959036	-0.400504	0.688786	0.962319	0.797414	1.16132	Proliferating T-cells	0.722385	-0.0384097
Multiciliated	0.00042501	-2.16616	0.222675	-9.72789	2.2929e-22	0.114617	0.0740802	0.177334	Proliferating T-cells	7.5843e-22	-2.16616
Myofibroblasts	0.00233979	-0.458536	0.234497	-1.9554	0.0505355	0.632209	0.399257	1.00108	Proliferating T-cells	0.0639126	-0.458536
Neutrophils	0.00222058	-0.510949	0.113477	-4.50267	6.7105e-06	0.599926	0.480291	0.749361	Proliferating T-cells	1.2023e-05	-0.510949
NK/NKT	0.00748348	0.70927	0.0836837	8.47561	2.3385e-17	2.03251	1.72504	2.39478	Proliferating T-cells	7.1827e-17	0.70927
pDCs	0.0215589	1.78164	0.143643	12.4033	2.5087e-35	5.93961	4.48215	7.87098	Proliferating T-cells	1.5411e-34	1.78164
Plasma	0.00721873	0.672984	0.061541	10.9355	7.7944e-28	1.96008	1.73735	2.21135	Proliferating T-cells	3.0469e-27	0.672984
Proliferating Airway	0.00424628	0.13936	0.693304	0.201009	0.840691	1.14954	0.295373	4.47379	Proliferating T-cells	0.840691	0.13936
Proliferating AT2	0.0029703	-0.219303	0.401598	-0.546075	0.585015	0.803079	0.36552	1.76443	Proliferating T-cells	0.66199	-0.219303
Proliferating B cells	0.267913	4.59158	0.130528	35.1771	4.48338e-271	98.65	76.3817	127.41	Proliferating T-cells	1.92785e-269	4.59158
Proliferating FBs	0.0114021	1.13433	0.097098	11.6823	1.5702e-31	3.10908	2.57028	3.76082	Proliferating T-cells	7.5022e-31	1.13433
Proliferating Myeloid	0.0124504	1.22334	0.101076	12.1032	1.0161e-33	3.39852	2.78774	4.14311	Proliferating T-cells	5.4614e-33	1.22334
Proliferating NK/NKT	0.00900901	0.896336	0.98186	0.912895	0.361298	2.45061	0.357682	16.79	Proliferating T-cells	0.419886	0.896336
RASC	0.00098162	-1.32851	0.234343	-5.66907	1.4357e-08	0.264873	0.167325	0.419289	Proliferating T-cells	2.9399e-08	-1.32851
Secretory	0.00057159	-1.8697	0.490306	-3.81333	0.00013711	0.15417	0.0589717	0.403049	Proliferating T-cells	0.00021836	-1.8697
SMCs/Pericytes	0.00196743	-0.632244	0.0769679	-8.21438	2.1326e-16	0.531398	0.456987	0.617926	Proliferating T-cells	6.1134e-16	-0.632244
SPP1+ Macrophages	0.00221996	-0.511229	0.132509	-3.85806	0.00011429	0.599758	0.462575	0.777625	Proliferating T-cells	0.00018902	-0.511229
Subpleural FBs	0.00163099	-0.820121	0.348244	-2.35502	0.0185218	0.440379	0.222533	0.87148	Proliferating T-cells	0.0241345	-0.820121
Transitional AT2	0.00195081	-0.640744	0.150537	-4.25638	2.0776e-05	0.5269	0.392273	0.707731	Proliferating T-cells	3.5735e-05	-0.640744
Tregs	0.0118006	1.16909	0.0869983	13.438	3.6199e-41	3.21905	2.71439	3.81752	Proliferating T-cells	2.5943e-40	1.16909
Venous	0.00292794	-0.233707	0.0722841	-3.23317	0.00122426	0.791594	0.687026	0.912078	Proliferating T-cells	0.00181528	-0.233707
Activated Fibrotic FBs	0.00552363	-0.699864	0.0709507	-9.86409	5.9574e-23	0.496653	0.432174	0.570752	RASC	1.0723e-22	-0.699864
Adventitial FBs	0.00095178	-2.46291	0.328311	-7.50175	6.2969e-14	0.0851866	0.0447617	0.16212	RASC	9.1407e-14	-2.46291
Alveolar FBs	0.00626338	-0.573435	0.0469117	-12.2237	2.3227e-34	0.563586	0.514077	0.617863	RASC	4.9771e-34	-0.573435
Alveolar Macrophages	0.00189335	-1.77419	0.145095	-12.2278	2.2076e-34	0.16962	0.127635	0.225416	RASC	4.9672e-34	-1.77419
Arteriole	0.00118868	-2.24041	0.297467	-7.53163	5.011e-14	0.106415	0.059401	0.190639	RASC	7.5165e-14	-2.24041
AT1	0.0149301	0.303987	0.0641482	4.73882	2.1497e-06	1.35525	1.19513	1.53682	RASC	2.7638e-06	0.303987
AT2	0.030685	1.0405	0.0428338	24.2916	2.406e-130	2.83064	2.60269	3.07854	RASC	1.083e-129	1.0405
B cells	0.00112731	-2.29347	0.147879	-15.5091	3.0113e-54	0.100915	0.0755232	0.134845	RASC	8.4692e-54	-2.29347
Basal	0.235571	3.3162	0.0407146	81.4499	0	27.5554	25.4419	29.8444	RASC	0	3.3162
Basophils	0.231141	3.29144	0.0819418	40.168	0	26.8815	22.893	31.5648	RASC	0	3.29144
Capillary	0.00527328	-0.746498	0.0533545	-13.9913	1.7619e-44	0.474023	0.426956	0.526279	RASC	4.6638e-44	-0.746498
CD4+ T-cells	0.00366112	-1.113	0.0662255	-16.8063	2.1961e-63	0.328571	0.288574	0.374112	RASC	6.5884e-63	-1.113
CD8+ T-cells	0.0093133	-0.173639	0.0574216	-3.02393	0.00249517	0.840601	0.751124	0.940736	RASC	0.00295481	-0.173639
cDCs	0.0294381	0.997732	0.0761246	13.1066	3.02e-39	2.71212	2.3362	3.14853	RASC	7.5501e-39	0.997732
Goblet	0.137665	2.6585	0.0446712	59.5126	0	14.2748	13.0781	15.581	RASC	0	2.6585
Inflammatory FBs	0.00220903	-1.61967	0.146512	-11.0549	2.0764e-28	0.197963	0.148549	0.263814	RASC	4.2471e-28	-1.61967
Interstitial Macrophages	0.0136226	0.211011	0.0454884	4.63878	3.5048e-06	1.23493	1.12959	1.35009	RASC	4.381e-06	0.211011
KRT5-/KRT17+	0.0627211	1.78903	0.0731236	24.4659	3.411e-132	5.98366	5.18469	6.90576	RASC	1.706e-131	1.78903
Langerhans cells	0.108571	2.3879	0.240691	9.92102	3.3729e-23	10.8906	6.79472	17.4555	RASC	6.3241e-23	2.3879
Lymphatic	0.00044323	-3.22766	0.401044	-8.04816	8.4051e-16	0.0396501	0.0180663	0.0870201	RASC	1.3042e-15	-3.22766
Macrophages - IFN-activated	0.00165912	-1.90649	0.195774	-9.73822	2.0715e-22	0.148601	0.101245	0.218106	RASC	3.5853e-22	-1.90649
Mast	0.0093012	-0.17495	0.0655284	-2.66983	0.00758888	0.839499	0.738314	0.954551	RASC	0.0087564	-0.17495
Mesothelial	0.020339	0.61865	0.405068	1.52727	0.126693	1.85642	0.839219	4.10655	RASC	0.132586	0.61865
Migratory DCs	0.00254623	-1.47727	0.227893	-6.48232	9.0325e-11	0.228259	0.14603	0.356792	RASC	1.2317e-10	-1.47727
Monocytes/MDMs	0.00304125	-1.29913	0.10036	-12.9446	2.5191e-38	0.27277	0.224062	0.332067	RASC	5.9663e-38	-1.29913
Multiciliated	0.112818	2.43104	0.0414395	58.6649	0	11.3708	10.4837	12.3328	RASC	0	2.43104
Myofibroblasts	0.0523853	1.59799	0.0633762	25.2144	2.783e-140	4.94311	4.36569	5.59689	RASC	1.565e-139	1.59799
Neutrophils	0.0056663	-0.67422	0.0764408	-8.82016	1.143e-18	0.509554	0.438654	0.591913	RASC	1.905e-18	-0.67422
NK/NKT	0.00640873	-0.550349	0.0865319	-6.36007	2.0166e-10	0.576749	0.486776	0.683351	RASC	2.6691e-10	-0.550349
pDCs	0.00538972	-0.724541	0.274621	-2.63833	0.00833162	0.484547	0.282861	0.830039	RASC	0.00937308	-0.724541
Plasma	0.00193638	-1.75168	0.0924886	-18.9394	5.4008e-80	0.173483	0.14472	0.207962	RASC	1.736e-79	-1.75168
PNEC	0.172324	2.92407	0.137865	21.2096	7.785e-100	18.6169	14.2087	24.3927	RASC	2.919e-99	2.92407
Proliferating Airway	0.295117	3.62266	0.106146	34.1289	2.75054e-255	37.4369	30.4051	46.0949	RASC	1.7682e-254	3.62266
Proliferating AT2	0.0683168	1.88048	0.0945855	19.8813	5.9104e-88	6.55665	5.44715	7.89214	RASC	2.0459e-87	1.88048
Proliferating B cells	0.00311526	-1.275	0.979824	-1.30126	0.19317	0.27943	0.0409477	1.90685	RASC	0.19756	-1.275
Proliferating FBs	0.00418671	-0.978328	0.148091	-6.60628	3.9409e-11	0.375939	0.281229	0.502545	RASC	5.5419e-11	-0.978328
Proliferating Myeloid	0.0134163	0.195542	0.0962432	2.03174	0.0421795	1.21597	1.00693	1.46841	RASC	0.0462946	0.195542
Proliferating T-cells	0.00691857	-0.473286	0.274829	-1.72211	0.0850487	0.622952	0.363509	1.06756	RASC	0.0911236	-0.473286
Secretory	0.361818	3.92583	0.045888	85.5524	0	50.6953	46.3348	55.4662	RASC	0	3.92583
SMCs/Pericytes	0.00235759	-1.55444	0.0699067	-22.2359	1.544e-109	0.211308	0.184251	0.242338	RASC	6.317e-109	-1.55444
SPP1+ Macrophages	0.0103719	-0.064909	0.0700166	-0.927051	0.3539	0.937153	0.816979	1.075	RASC	0.3539	-0.064909
Subpleural FBs	0.00020388	-4.00448	0.976352	-4.10147	4.1053e-05	0.0182337	0.00269022	0.123584	RASC	4.993e-05	-4.00448
Transitional AT2	0.125912	2.55572	0.0433885	58.9031	0	12.8805	11.8304	14.0238	RASC	0	2.55572
Tregs	0.00298487	-1.31789	0.154283	-8.54208	1.3183e-17	0.267699	0.197842	0.362221	RASC	2.1187e-17	-1.31789
Venous	0.00612114	-0.596551	0.0558279	-10.6855	1.1898e-26	0.550708	0.493628	0.614388	RASC	2.3278e-26	-0.596551
Activated Fibrotic FBs	0.00072839	-1.33505	0.172662	-7.73216	1.0574e-14	0.263146	0.187596	0.369121	Secretory	2.526e-14	-1.33505
Adventitial FBs	0.00031726	-2.16658	0.566778	-3.82262	0.00013204	0.114569	0.0377239	0.347951	Secretory	0.00017205	-2.16658
Alveolar FBs	0.00089413	-1.12987	0.0898812	-12.5707	3.0609e-36	0.323076	0.270892	0.385313	Secretory	1.0968e-35	-1.12987
Alveolar Macrophages	0.00034776	-2.07476	0.330586	-6.276	3.4739e-10	0.125587	0.0656969	0.240074	Secretory	6.4948e-10	-2.07476
Arteriole	0.00010806	-3.24381	0.977865	-3.31723	0.00090914	0.0390151	0.00573928	0.265222	Secretory	0.0011498	-3.24381
AT1	0.00228155	-0.191718	0.141679	-1.35318	0.175997	0.82554	0.625371	1.08978	Secretory	0.184582	-0.191718
AT2	0.0025629	-0.075152	0.0838243	-0.896542	0.369963	0.927602	0.787062	1.09324	Secretory	0.369963	-0.075152
B cells	0.00038377	-1.97619	0.250844	-7.87818	3.322e-15	0.138596	0.084767	0.226607	Secretory	8.4026e-15	-1.97619
Basal	0.0900203	3.57551	0.0601771	59.4164	0	35.7128	31.7395	40.1835	Secretory	0	3.57551
Basophils	0.0802708	3.45022	0.125687	27.4508	6.793e-166	31.5074	24.6278	40.3089	Secretory	4.869e-165	3.45022
Capillary	0.00076795	-1.28212	0.111332	-11.5162	1.0935e-30	0.27745	0.223058	0.345105	Secretory	3.6169e-30	-1.28212
CD4+ T-cells	0.00053711	-1.63987	0.150918	-10.866	1.6743e-27	0.194005	0.144327	0.260781	Secretory	5.1426e-27	-1.63987
CD8+ T-cells	0.00509563	0.614634	0.0808991	7.59754	3.0181e-14	1.84898	1.57786	2.16668	Secretory	6.8305e-14	0.614634
cDCs	0.0140791	1.64001	0.109994	14.91	2.8391e-50	5.15523	4.15546	6.39554	Secretory	1.2208e-49	1.64001
Goblet	0.110945	3.80777	0.0623278	61.0927	0	45.05	39.8695	50.9037	Secretory	0	3.80777
Inflammatory FBs	0.00032215	-2.15127	0.373582	-5.75851	8.4862e-09	0.116336	0.055939	0.241943	Secretory	1.5204e-08	-2.15127
Interstitial Macrophages	0.00433022	0.4511	0.0709393	6.35896	2.0312e-10	1.57004	1.36624	1.80424	Secretory	3.9702e-10	0.4511
KRT5-/KRT17+	0.00471587	0.536802	0.22629	2.37219	0.0176832	1.71053	1.09776	2.66534	Secretory	0.0200099	0.536802
Langerhans cells	0.0228571	2.13353	0.497247	4.29068	1.7813e-05	8.44461	3.1865	22.3792	Secretory	2.5532e-05	2.13353
Macrophages - IFN-activated	0.00019144	-2.67187	0.566738	-4.71446	2.4235e-06	0.0691231	0.0227618	0.209914	Secretory	3.7218e-06	-2.67187
Mast	0.00144745	-0.647606	0.144878	-4.47	7.8218e-06	0.523297	0.393936	0.695138	Secretory	1.1598e-05	-0.647606
Mesothelial	0.00677966	0.901872	0.695202	1.29728	0.194534	2.46421	0.630827	9.62599	Secretory	0.199166	0.901872
Migratory DCs	0.00093809	-1.08183	0.373694	-2.89497	0.00379198	0.338974	0.162956	0.705117	Secretory	0.00465872	-1.08183
Monocytes/MDMs	0.00062454	-1.48897	0.211634	-7.0356	1.9841e-12	0.225605	0.149005	0.341582	Secretory	4.0626e-12	-1.48897
Multiciliated	0.141251	4.08396	0.0589403	69.2898	0	59.3802	52.9018	66.6519	Secretory	0	4.08396
Myofibroblasts	0.0210581	2.04971	0.0965363	21.2325	4.781e-100	7.76565	6.42695	9.38321	Secretory	2.284e-99	2.04971
Neutrophils	0.00114857	-0.879187	0.156588	-5.61464	1.9697e-08	0.41512	0.30541	0.564241	Secretory	3.3879e-08	-0.879187
NK/NKT	0.00107476	-0.94569	0.19662	-4.80974	1.5113e-06	0.388412	0.264196	0.571029	Secretory	2.4068e-06	-0.94569
pDCs	0.00041459	-1.8989	0.978361	-1.9409	0.0522706	0.149733	0.022005	1.01886	Secretory	0.0576317	-1.8989
Plasma	0.00032748	-2.13487	0.211605	-10.089	6.1826e-24	0.11826	0.0781118	0.179044	Secretory	1.7723e-23	-2.13487
PNEC	0.10705	3.76766	0.17132	21.9919	3.444e-107	43.2786	30.9345	60.5486	Secretory	1.851e-106	3.76766
Proliferating Airway	0.123142	3.92589	0.148509	26.4353	5.384e-154	50.6983	37.8948	67.8277	Secretory	3.307e-153	3.92589
Proliferating AT2	0.0123762	1.50937	0.204754	7.37163	1.6856e-13	4.5239	3.02846	6.75777	Secretory	3.624e-13	1.50937
Proliferating FBs	0.00071263	-1.35694	0.350111	-3.87573	0.00010631	0.257448	0.129619	0.511341	Secretory	0.00014285	-1.35694
Proliferating Myeloid	0.00429323	0.442483	0.165066	2.68064	0.00734818	1.55657	1.12632	2.15117	Secretory	0.00877699	0.442483
Proliferating T-cells	0.0010644	-0.955385	0.693224	-1.37818	0.168148	0.384664	0.0988547	1.49681	Secretory	0.18076	-0.955385
RASC	0.147298	4.13294	0.0609992	67.754	0	62.3612	55.3339	70.281	Secretory	0	4.13294
SMCs/Pericytes	0.00035696	-2.04864	0.159653	-12.8318	1.0877e-37	0.128911	0.0942736	0.176274	Secretory	4.252e-37	-2.04864
SPP1+ Macrophages	0.0009826	-1.03542	0.196611	-5.26635	1.3917e-07	0.355076	0.241525	0.522012	Secretory	2.3016e-07	-1.03542
Subpleural FBs	0.00020387	-2.60891	0.978254	-2.6669	0.00765538	0.0736148	0.0108208	0.500809	Secretory	0.00889679	-2.60891
Transitional AT2	0.0252757	2.23658	0.0703435	31.7952	7.548e-222	9.3613	8.15565	10.7452	Secretory	6.492e-221	2.23658
Tregs	0.00083299	-1.20076	0.287803	-4.17217	3.0171e-05	0.300965	0.171211	0.529052	Secretory	4.185e-05	-1.20076
Venous	0.00097938	-1.03871	0.115104	-9.02415	1.8109e-19	0.35391	0.282433	0.443477	Secretory	4.8669e-19	-1.03871
Activated Fibrotic FBs	0.161197	0.421517	0.0201866	20.8811	7.9566e-97	1.52427	1.46514	1.58579	SMCs/Pericytes	1.5913e-96	0.421517
Adventitial FBs	0.147208	0.314198	0.0327129	9.6047	7.6383e-22	1.36916	1.28413	1.45982	SMCs/Pericytes	1.2116e-21	0.314198
Alveolar FBs	0.246556	0.953803	0.0169524	56.2636	0	2.59556	2.51074	2.68325	SMCs/Pericytes	0	0.953803
Alveolar Macrophages	0.0441654	-1.00378	0.0337622	-29.7308	3.068e-194	0.366492	0.343025	0.391565	SMCs/Pericytes	1.085e-193	-1.00378
Arteriole	0.645991	2.67233	0.0267647	99.8452	0	14.4736	13.7339	15.2532	SMCs/Pericytes	0	2.67233
AT1	0.158388	0.400592	0.0234859	17.0568	3.114e-65	1.49271	1.42555	1.56303	SMCs/Pericytes	5.5094e-65	0.400592
AT2	0.128963	0.160705	0.0186891	8.59889	8.0491e-18	1.17434	1.1321	1.21815	SMCs/Pericytes	1.1944e-17	0.160705
B cells	0.0942867	-0.191517	0.0230873	-8.29534	1.0828e-16	0.825706	0.789174	0.863928	SMCs/Pericytes	1.5565e-16	-0.191517
Basal	0.0613909	-0.65627	0.0266966	-24.5826	1.941e-133	0.518783	0.492335	0.546651	SMCs/Pericytes	4.96e-133	-0.65627
Basophils	0.05706	-0.734034	0.132127	-5.5555	2.7682e-08	0.479969	0.370462	0.621845	SMCs/Pericytes	3.4415e-08	-0.734034
Capillary	0.276493	1.10894	0.0173013	64.0956	0	3.03114	2.93008	3.13569	SMCs/Pericytes	0	1.10894
CD4+ T-cells	0.150457	0.339841	0.0186116	18.2596	1.7351e-74	1.40472	1.35441	1.45691	SMCs/Pericytes	3.1925e-74	0.339841
CD8+ T-cells	0.16158	0.424345	0.0196447	21.601	1.758e-103	1.52859	1.47085	1.58859	SMCs/Pericytes	3.851e-103	0.424345
cDCs	0.137207	0.232184	0.0360352	6.44325	1.1695e-10	1.26135	1.17534	1.35366	SMCs/Pericytes	1.6301e-10	0.232184
Goblet	0.00992306	-2.53206	0.0777828	-32.5529	1.904e-232	0.0794955	0.0682547	0.0925875	SMCs/Pericytes	7.3e-232	-2.53206
Inflammatory FBs	0.244006	0.940024	0.0224277	41.9136	0	2.56004	2.44995	2.67509	SMCs/Pericytes	0	0.940024
Interstitial Macrophages	0.174129	0.514227	0.0177837	28.9157	7.587e-184	1.67235	1.61506	1.73166	SMCs/Pericytes	2.327e-183	0.514227
KRT5-/KRT17+	0.0481019	-0.914271	0.0720426	-12.6907	6.6587e-37	0.400809	0.348027	0.461595	SMCs/Pericytes	1.1344e-36	-0.914271
Langerhans cells	0.08	-0.371481	0.272999	-1.36074	0.173596	0.689712	0.403912	1.17774	SMCs/Pericytes	0.173596	-0.371481
Lymphatic	0.186526	0.598122	0.0270194	22.1368	1.399e-108	1.8187	1.72489	1.91761	SMCs/Pericytes	3.388e-108	0.598122
Macrophages - IFN-activated	0.20975	0.744436	0.0251516	29.5979	1.589e-192	2.10525	2.00399	2.21164	SMCs/Pericytes	5.22e-192	0.744436
Mast	0.205994	0.721619	0.0205212	35.1645	6.97909e-271	2.05776	1.97664	2.14222	SMCs/Pericytes	3.56709e-270	0.721619
Mesothelial	0.0305085	-1.3879	0.331495	-4.1868	2.8292e-05	0.249599	0.130337	0.477987	SMCs/Pericytes	3.1742e-05	-1.3879
Migratory DCs	0.1316	0.183982	0.0372294	4.94183	7.7392e-07	1.20199	1.11741	1.29298	SMCs/Pericytes	9.1282e-07	0.183982
Monocytes/MDMs	0.186086	0.595222	0.0208771	28.5108	8.612e-179	1.81343	1.74073	1.88918	SMCs/Pericytes	2.476e-178	0.595222
Multiciliated	0.0179353	-1.93202	0.0376575	-51.3051	0	0.144855	0.134549	0.155951	SMCs/Pericytes	0	-1.93202
Myofibroblasts	0.157806	0.396221	0.0346397	11.4383	2.6897e-30	1.4862	1.38864	1.5906	SMCs/Pericytes	4.4188e-30	0.396221
Neutrophils	0.166824	0.462561	0.0209765	22.0514	9.263e-108	1.58814	1.52417	1.65479	SMCs/Pericytes	2.13e-107	0.462561
NK/NKT	0.213876	0.76915	0.0221545	34.7175	4.28507e-264	2.15793	2.06623	2.2537	SMCs/Pericytes	1.97113e-263	0.76915
pDCs	0.150498	0.340162	0.0580193	5.86291	4.5482e-09	1.40517	1.25413	1.57441	SMCs/Pericytes	6.1534e-09	0.340162
Plasma	0.189623	0.618406	0.0187881	32.9148	1.349e-237	1.85597	1.78887	1.92559	SMCs/Pericytes	5.642e-237	0.618406
PNEC	0.0365535	-1.20087	0.266795	-4.50111	6.7599e-06	0.300931	0.178389	0.507654	SMCs/Pericytes	7.7739e-06	-1.20087
Proliferating Airway	0.0233546	-1.66247	0.298826	-5.56332	2.6469e-08	0.189671	0.105593	0.340695	SMCs/Pericytes	3.3821e-08	-1.66247
Proliferating AT2	0.0960396	-0.171159	0.0756222	-2.26334	0.0236148	0.842688	0.726601	0.977322	SMCs/Pericytes	0.0246882	-0.171159
Proliferating B cells	0.0404984	-1.09428	0.277396	-3.94485	7.9851e-05	0.334779	0.194372	0.576611	SMCs/Pericytes	8.7456e-05	-1.09428
Proliferating FBs	0.291288	1.18173	0.0260212	45.414	0	3.26001	3.09791	3.43059	SMCs/Pericytes	0	1.18173
Proliferating Myeloid	0.116883	0.048583	0.0354819	1.36923	0.170927	1.04978	0.979257	1.12539	SMCs/Pericytes	0.173596	0.048583
Proliferating NK/NKT	0.216216	0.783012	0.226084	3.46337	0.00053346	2.18805	1.40479	3.40804	SMCs/Pericytes	0.00057068	0.783012
Proliferating T-cells	0.154337	0.369887	0.0645343	5.73163	9.9471e-09	1.44757	1.27558	1.64275	SMCs/Pericytes	1.3073e-08	0.369887
RASC	0.0388286	-1.13813	0.0407684	-27.9169	1.662e-171	0.320418	0.295811	0.347072	SMCs/Pericytes	4.497e-171	-1.13813
Secretory	0.0201486	-1.8134	0.0847756	-21.3906	1.635e-101	0.163099	0.13813	0.192581	SMCs/Pericytes	3.419e-101	-1.8134
SPP1+ Macrophages	0.0313705	-1.35915	0.0375494	-36.1963	6.96741e-287	0.25688	0.238653	0.276499	SMCs/Pericytes	4.00626e-286	-1.35915
Subpleural FBs	0.137615	0.235622	0.0436756	5.3948	6.8599e-08	1.2657	1.16185	1.37882	SMCs/Pericytes	8.304e-08	0.235622
Transitional AT2	0.0891433	-0.253274	0.0276397	-9.16341	5.0283e-20	0.776255	0.735321	0.819468	SMCs/Pericytes	7.7101e-20	-0.253274
Tregs	0.171803	0.497966	0.0270372	18.4178	9.4496e-76	1.64537	1.56045	1.73492	SMCs/Pericytes	1.8112e-75	0.497966
Venous	0.335326	1.38667	0.0175541	78.9942	0	4.00152	3.86618	4.14159	SMCs/Pericytes	0	1.38667
Activated Fibrotic FBs	0.0192214	-0.272871	0.0418663	-6.51767	7.1407e-11	0.761191	0.701224	0.826287	SPP1+ Macrophages	1.1327e-10	-0.272871
Adventitial FBs	0.0051819	-1.59794	0.142561	-11.2088	3.6901e-29	0.202313	0.152994	0.267531	SPP1+ Macrophages	7.3802e-29	-1.59794
Alveolar FBs	0.0149812	-0.526417	0.0318743	-16.5154	2.8417e-61	0.590718	0.554942	0.628799	SPP1+ Macrophages	9.3371e-61	-0.526417
Alveolar Macrophages	0.241113	2.51286	0.030466	82.4809	0	12.3402	11.6249	13.0995	SPP1+ Macrophages	0	2.51286
Arteriole	0.00637562	-1.38943	0.130522	-10.6452	1.836e-26	0.249218	0.192964	0.321871	SPP1+ Macrophages	3.5189e-26	-1.38943
AT1	0.0410679	0.508858	0.0412116	12.3474	5.0286e-35	1.66339	1.53431	1.80333	SPP1+ Macrophages	1.1566e-34	0.508858
AT2	0.0395804	0.470413	0.0312588	15.049	3.507e-51	1.60066	1.50553	1.70179	SPP1+ Macrophages	1.0755e-50	0.470413
B cells	0.00760338	-1.21208	0.0613704	-19.7502	7.9848e-87	0.297578	0.263852	0.335614	SPP1+ Macrophages	3.3391e-86	-1.21208
Basal	0.0193653	-0.265267	0.0456792	-5.80717	6.3536e-09	0.767001	0.701315	0.838839	SPP1+ Macrophages	9.7422e-09	-0.265267
Basophils	0.0367505	0.393289	0.163885	2.39979	0.0164043	1.48185	1.07474	2.04317	SPP1+ Macrophages	0.0198579	0.393289
Capillary	0.0261177	0.0407746	0.0316422	1.28862	0.197531	1.04162	0.97898	1.10826	SPP1+ Macrophages	0.222459	0.0407746
CD4+ T-cells	0.0321608	0.255134	0.0326042	7.82518	5.0692e-15	1.29063	1.21074	1.3758	SPP1+ Macrophages	8.3279e-15	0.255134
CD8+ T-cells	0.0206063	-0.201886	0.0392696	-5.14103	2.7324e-07	0.817188	0.75665	0.88257	SPP1+ Macrophages	3.9278e-07	-0.201886
cDCs	0.0596442	0.901589	0.0539351	16.7162	9.9949e-63	2.46351	2.21638	2.7382	SPP1+ Macrophages	3.5367e-62	0.901589
Goblet	0.00956423	-0.980665	0.0822316	-11.9256	8.701e-33	0.375062	0.319232	0.440656	SPP1+ Macrophages	1.9059e-32	-0.980665
Inflammatory FBs	0.0133922	-0.640147	0.063701	-10.0492	9.2576e-24	0.527215	0.465334	0.597326	SPP1+ Macrophages	1.7034e-23	-0.640147
Interstitial Macrophages	0.0855043	1.28964	0.028664	44.9917	0	3.63149	3.4331	3.84136	SPP1+ Macrophages	0	1.28964
KRT5-/KRT17+	0.107522	1.54314	0.0554665	27.8211	2.407e-170	4.67927	4.19724	5.21665	SPP1+ Macrophages	2.215e-169	1.54314
Langerhans cells	0.04	0.481397	0.37824	1.27273	0.203115	1.61833	0.771087	3.39651	SPP1+ Macrophages	0.222459	0.481397
Lymphatic	0.00664845	-1.34725	0.106874	-12.606	1.9566e-36	0.259954	0.210826	0.32053	SPP1+ Macrophages	4.737e-36	-1.34725
Macrophages - IFN-activated	0.0726182	1.1123	0.0404046	27.5291	7.882e-167	3.04135	2.80978	3.292	SPP1+ Macrophages	6.043e-166	1.1123
Mast	0.0127858	-0.687101	0.0525113	-13.0848	4.0213e-39	0.503032	0.453834	0.557563	SPP1+ Macrophages	1.0277e-38	-0.687101
Mesothelial	0.0135593	-0.627579	0.493096	-1.27273	0.203113	0.533883	0.203102	1.40339	SPP1+ Macrophages	0.222459	-0.627579
Migratory DCs	0.0259984	0.0360721	0.076081	0.474127	0.635409	1.03673	0.893109	1.20345	SPP1+ Macrophages	0.649529	0.0360721
Monocytes/MDMs	0.0639476	0.975844	0.0340602	28.6505	1.579e-180	2.6534	2.48205	2.83659	SPP1+ Macrophages	1.816e-179	0.975844
Multiciliated	0.00920141	-1.0197	0.0543662	-18.7562	1.7227e-78	0.360702	0.324243	0.40126	SPP1+ Macrophages	6.6037e-78	-1.0197
Myofibroblasts	0.0150786	-0.519832	0.095385	-5.44983	5.0418e-08	0.59462	0.493227	0.716858	SPP1+ Macrophages	7.4814e-08	-0.519832
Neutrophils	0.0406085	0.497128	0.036781	13.5159	1.26e-41	1.64399	1.52965	1.76689	SPP1+ Macrophages	3.6224e-41	0.497128
NK/NKT	0.0280232	0.113153	0.0460875	2.45518	0.0140815	1.1198	1.02308	1.22567	SPP1+ Macrophages	0.0179931	0.113153
pDCs	0.0232172	-0.0799185	0.134955	-0.592185	0.553727	0.923192	0.708624	1.20273	SPP1+ Macrophages	0.578896	-0.0799185
Plasma	0.00961073	-0.975768	0.0464432	-21.0099	5.3248e-98	0.376903	0.344109	0.412822	SPP1+ Macrophages	2.4494e-97	-0.975768
PNEC	0.0261097	0.040457	0.314552	0.128618	0.89766	1.04129	0.562106	1.92895	SPP1+ Macrophages	0.89766	0.040457
Proliferating Airway	0.044586	0.594725	0.220001	2.70328	0.00686581	1.81253	1.17765	2.78968	SPP1+ Macrophages	0.00928903	0.594725
Proliferating AT2	0.0668317	1.02304	0.0912084	11.2165	3.3827e-29	2.78164	2.32629	3.32613	SPP1+ Macrophages	7.0729e-29	1.02304
Proliferating B cells	0.00623053	-1.41259	0.694091	-2.03517	0.0418339	0.243511	0.0624735	0.949164	SPP1+ Macrophages	0.0493425	-1.41259
Proliferating FBs	0.0212899	-0.168554	0.0693933	-2.42897	0.0151418	0.844886	0.737444	0.967981	SPP1+ Macrophages	0.018825	-0.168554
Proliferating Myeloid	0.199206	2.26818	0.0370102	61.2854	0	9.66184	8.98579	10.3888	SPP1+ Macrophages	0	2.26818
Proliferating NK/NKT	0.036036	0.372916	0.498795	0.747634	0.454681	1.45196	0.546226	3.85956	SPP1+ Macrophages	0.486403	0.372916
Proliferating T-cells	0.0345929	0.330548	0.126369	2.61573	0.0089037	1.39173	1.08639	1.78288	SPP1+ Macrophages	0.011702	0.330548
RASC	0.0445547	0.593991	0.0441764	13.4459	3.2546e-41	1.8112	1.66098	1.97502	SPP1+ Macrophages	8.8067e-41	0.593991
Secretory	0.0191483	-0.276755	0.0894637	-3.09349	0.00197815	0.75824	0.636288	0.903566	SPP1+ Macrophages	0.00275742	-0.276755
SMCs/Pericytes	0.00899039	-1.04312	0.0402166	-25.9375	2.518e-148	0.352354	0.325647	0.381253	SPP1+ Macrophages	1.655e-147	-1.04312
Subpleural FBs	0.00570846	-1.50063	0.187237	-8.01462	1.1048e-15	0.22299	0.154492	0.321857	SPP1+ Macrophages	1.8822e-15	-1.50063
Transitional AT2	0.0551739	0.818939	0.0387858	21.1144	5.866e-99	2.26809	2.10206	2.44724	SPP1+ Macrophages	2.998e-98	0.818939
Tregs	0.0397751	0.475524	0.0496453	9.57842	9.8536e-22	1.60886	1.45968	1.77328	SPP1+ Macrophages	1.7433e-21	0.475524
Venous	0.0103141	-0.904424	0.041014	-22.0516	9.223e-108	0.404775	0.37351	0.438657	SPP1+ Macrophages	5.303e-107	-0.904424
Activated Fibrotic FBs	0.0026303	-0.382973	0.096956	-3.94996	7.8163e-05	0.681832	0.563828	0.824532	Subpleural FBs	0.00010422	-0.382973
Adventitial FBs	0.071912	2.99737	0.0598232	50.1038	0	20.0327	17.8163	22.5249	Subpleural FBs	0	2.99737
Alveolar FBs	0.0128039	1.20994	0.0490867	24.6489	3.78e-134	3.35327	3.04568	3.69192	Subpleural FBs	2.16e-133	1.20994
Alveolar Macrophages	0.00027048	-2.65999	0.371247	-7.16502	7.7773e-13	0.0699486	0.0337884	0.144807	Subpleural FBs	1.5555e-12	-2.65999
Arteriole	0.00259347	-0.39711	0.204352	-1.94326	0.0519843	0.67226	0.450391	1.00343	Subpleural FBs	0.0577603	-0.39711
AT1	0.00080054	-1.57437	0.222737	-7.06829	1.5685e-12	0.207139	0.133864	0.320522	Subpleural FBs	2.9876e-12	-1.57437
AT2	0.00117674	-1.18878	0.100667	-11.809	3.5058e-32	0.304593	0.250052	0.37103	Subpleural FBs	1.0017e-31	-1.18878
B cells	0.00489303	0.240011	0.0821782	2.92061	0.00349341	1.27126	1.08214	1.49344	Subpleural FBs	0.0041099	0.240011
Basal	0.0009183	-1.43702	0.173322	-8.29106	1.1225e-16	0.237635	0.169191	0.333768	Subpleural FBs	2.6411e-16	-1.43702
Capillary	0.00255985	-0.410195	0.0692442	-5.92389	3.1442e-09	0.663521	0.579312	0.75997	Subpleural FBs	5.4681e-09	-0.410195
CD4+ T-cells	0.00632474	0.49811	0.0610772	8.1554	3.4802e-16	1.64561	1.45994	1.85488	Subpleural FBs	7.7338e-16	0.49811
CD8+ T-cells	0.0101568	0.97565	0.0608292	16.0392	6.8059e-58	2.65289	2.35473	2.98881	Subpleural FBs	2.0941e-57	0.97565
cDCs	0.00691156	0.587426	0.140672	4.17586	2.9686e-05	1.79935	1.36576	2.3706	Subpleural FBs	4.0946e-05	0.587426
Goblet	5.978e-05	-4.16974	0.970758	-4.29534	1.7443e-05	0.0154564	0.00230558	0.103618	Subpleural FBs	2.4918e-05	-4.16974
Inflammatory FBs	0.0179944	1.55551	0.0674366	23.0663	1.009e-117	4.73752	4.15095	5.40697	Subpleural FBs	5.045e-117	1.55551
Interstitial Macrophages	0.011875	1.13367	0.0520114	21.7966	2.498e-105	3.10704	2.80592	3.44049	Subpleural FBs	9.992e-105	1.13367
KRT5-/KRT17+	0.00047159	-2.10389	0.690867	-3.04528	0.00232463	0.121982	0.0314932	0.472468	Subpleural FBs	0.00281773	-2.10389
Lymphatic	0.0279973	2.0078	0.0682078	29.4366	1.871e-190	7.44693	6.51505	8.5121	Subpleural FBs	1.871e-189	2.0078
Macrophages - IFN-activated	0.0005105	-2.02456	0.347684	-5.823	5.78e-09	0.132051	0.0668018	0.261034	Subpleural FBs	9.248e-09	-2.02456
Mast	0.0125178	1.18704	0.0642927	18.4631	4.0944e-76	3.27737	2.88934	3.71751	Subpleural FBs	1.3648e-75	1.18704
Mesothelial	0.237288	4.38745	0.140951	31.1275	1.024e-212	80.4347	61.0188	106.029	Subpleural FBs	1.365e-211	4.38745
Migratory DCs	0.00268025	-0.364112	0.222938	-1.63325	0.102417	0.694813	0.448849	1.07556	Subpleural FBs	0.110721	-0.364112
Monocytes/MDMs	0.0137128	1.27943	0.0630939	20.2782	2.0043e-91	3.59459	3.17646	4.06777	Subpleural FBs	7.2885e-91	1.27943
Multiciliated	0.00023375	-2.80596	0.297417	-9.43441	3.9321e-21	0.0604489	0.033746	0.108282	Subpleural FBs	9.8304e-21	-2.80596
Myofibroblasts	0.00285974	-0.299109	0.213024	-1.40411	0.160286	0.741478	0.488392	1.12571	Subpleural FBs	0.164395	-0.299109
Neutrophils	0.0272084	1.97841	0.0546773	36.1833	1.11324e-286	7.23122	6.49635	8.04923	Subpleural FBs	2.22649e-285	1.97841
NK/NKT	0.00597086	0.440175	0.091896	4.78993	1.6684e-06	1.55298	1.29701	1.85947	Subpleural FBs	2.4717e-06	0.440175
pDCs	0.00373134	-0.0321981	0.328671	-0.0979647	0.92196	0.968315	0.508448	1.84411	Subpleural FBs	0.92196	-0.0321981
Plasma	0.01495	1.36707	0.0546992	24.9925	7.367e-138	3.92384	3.52493	4.3679	Subpleural FBs	4.911e-137	1.36707
Proliferating AT2	0.0009901	-1.36166	0.691046	-1.97044	0.0487879	0.256234	0.0661312	0.992811	Subpleural FBs	0.0557576	-1.36166
Proliferating FBs	0.00605737	0.454646	0.127001	3.57987	0.00034377	1.57562	1.22841	2.02095	Subpleural FBs	0.00042971	0.454646
Proliferating Myeloid	0.00890845	0.843244	0.116714	7.22487	5.0159e-13	2.32389	1.8487	2.92123	Subpleural FBs	1.056e-12	0.843244
Proliferating T-cells	0.00585418	0.420322	0.298238	1.40935	0.158731	1.52245	0.848552	2.73155	Subpleural FBs	0.164395	0.420322
RASC	0.00043628	-2.18175	0.347671	-6.27532	3.4892e-10	0.112844	0.0570867	0.223061	Subpleural FBs	6.344e-10	-2.18175
Secretory	0.00057159	-1.91146	0.489601	-3.90412	9.4568e-05	0.147864	0.0566376	0.386028	Subpleural FBs	0.00012202	-1.91146
SMCs/Pericytes	0.0120453	1.14809	0.0523088	21.9483	8.993e-107	3.15216	2.845	3.49248	Subpleural FBs	3.997e-106	1.14809
SPP1+ Macrophages	0.00174685	-0.793141	0.147986	-5.35957	8.3418e-08	0.452421	0.338513	0.60466	Subpleural FBs	1.2834e-07	-0.793141
Transitional AT2	0.00135708	-1.04601	0.178329	-5.86561	4.4749e-09	0.351337	0.2477	0.498334	Subpleural FBs	7.4582e-09	-1.04601
Tregs	0.00992642	0.952471	0.0937202	10.1629	2.9023e-24	2.59211	2.15713	3.11479	Subpleural FBs	7.7394e-24	0.952471
Venous	0.0167107	1.4802	0.0516075	28.6818	6.434e-181	4.39381	3.97111	4.8615	Subpleural FBs	5.147e-180	1.4802
Activated Fibrotic FBs	0.029864	-0.0263772	0.036248	-0.727687	0.466805	0.973968	0.907172	1.04568	Transitional AT2	0.477179	-0.0263772
Adventitial FBs	0.00338409	-2.23087	0.175036	-12.7452	3.314e-37	0.107434	0.0762342	0.151404	Transitional AT2	7.6222e-37	-2.23087
Alveolar FBs	0.0212937	-0.373415	0.0291738	-12.7997	1.6464e-37	0.688379	0.650121	0.728888	Transitional AT2	3.986e-37	-0.373415
Alveolar Macrophages	0.0203246	-0.420986	0.0500213	-8.41615	3.8907e-17	0.656399	0.595099	0.724014	Transitional AT2	5.5929e-17	-0.420986
Arteriole	0.00680787	-1.52844	0.126225	-12.1088	9.4854e-34	0.216873	0.169341	0.277749	Transitional AT2	1.9833e-33	-1.52844
AT1	0.0672858	0.825254	0.0354399	23.286	6.146e-120	2.28246	2.1293	2.44664	Transitional AT2	2.57e-119	0.825254
AT2	0.136941	1.61347	0.026956	59.8556	0	5.02019	4.76184	5.29256	Transitional AT2	0	1.61347
B cells	0.00412549	-2.03203	0.0789309	-25.7444	3.721e-146	0.131069	0.112283	0.152998	Transitional AT2	1.902e-145	-2.03203
Basal	0.136178	1.607	0.02942	54.6228	0	4.98784	4.70836	5.28391	Transitional AT2	0	1.607
Basophils	0.136364	1.60858	0.0922003	17.4466	3.6563e-68	4.9957	4.16979	5.9852	Transitional AT2	1.2014e-67	1.60858
Capillary	0.0424349	0.337982	0.0286022	11.8167	3.2019e-32	1.40212	1.32568	1.48296	Transitional AT2	6.1369e-32	0.337982
CD4+ T-cells	0.0133181	-0.850817	0.0379975	-22.3914	4.771e-111	0.427066	0.396416	0.460086	Transitional AT2	1.688e-110	-0.850817
CD8+ T-cells	0.0160443	-0.66182	0.041097	-16.1039	2.3971e-58	0.515911	0.475984	0.559188	Transitional AT2	7.3512e-58	-0.66182
cDCs	0.0510687	0.53224	0.0563226	9.44986	3.393e-21	1.70274	1.52478	1.90148	Transitional AT2	5.382e-21	0.53224
Goblet	0.0235519	-0.27031	0.055966	-4.8299	1.366e-06	0.763143	0.683859	0.851618	Transitional AT2	1.6983e-06	-0.27031
Inflammatory FBs	0.0168439	-0.612378	0.0574817	-10.6535	1.6801e-26	0.54206	0.484304	0.606704	Transitional AT2	2.9725e-26	-0.612378
Interstitial Macrophages	0.0326288	0.065017	0.0297045	2.18879	0.0286118	1.06718	1.00682	1.13115	Transitional AT2	0.0329035	0.065017
KRT5-/KRT17+	0.121905	1.47989	0.0524682	28.2055	5.001e-175	4.39248	3.96322	4.86823	Transitional AT2	3.287e-174	1.47989
Langerhans cells	0.52	3.53445	0.150148	23.5398	1.596e-122	34.2761	25.5377	46.0044	Transitional AT2	7.343e-122	3.53445
Lymphatic	0.00450617	-1.94339	0.128053	-15.1765	5.0646e-52	0.143218	0.111429	0.184076	Transitional AT2	1.4561e-51	-1.94339
Macrophages - IFN-activated	0.0531555	0.574491	0.0431123	13.3255	1.6461e-40	1.77623	1.6323	1.93284	Transitional AT2	4.2067e-40	0.574491
Mast	0.0193529	-0.470964	0.0446865	-10.5393	5.6928e-26	0.6244	0.572038	0.681555	Transitional AT2	9.6988e-26	-0.470964
Mesothelial	0.0101695	-1.12374	0.568122	-1.97799	0.0479302	0.325063	0.106751	0.989833	Transitional AT2	0.0524949	-1.12374
Migratory DCs	0.0158134	-0.67655	0.0942459	-7.17857	7.0446e-13	0.508368	0.422624	0.611507	Transitional AT2	9.5309e-13	-0.67655
Monocytes/MDMs	0.02433	-0.237011	0.0417143	-5.68177	1.3331e-08	0.788983	0.727042	0.8562	Transitional AT2	1.7034e-08	-0.237011
Multiciliated	0.0183178	-0.526989	0.0421459	-12.5039	7.1062e-36	0.59038	0.543571	0.64122	Transitional AT2	1.5566e-35	-0.526989
Myofibroblasts	0.127649	1.53249	0.0419822	36.5034	9.7973e-292	4.6297	4.264	5.02677	Transitional AT2	1.12669e-290	1.53249
Neutrophils	0.0216953	-0.354322	0.0423815	-8.36028	6.2568e-17	0.701649	0.64572	0.762423	Transitional AT2	8.7216e-17	-0.354322
NK/NKT	0.0478863	0.464549	0.0384841	12.0712	1.499e-33	1.5913	1.47568	1.71597	Transitional AT2	2.9979e-33	0.464549
pDCs	0.0257048	-0.180632	0.128377	-1.40704	0.159415	0.834742	0.649046	1.07357	Transitional AT2	0.166661	-0.180632
Plasma	0.00831506	-1.32693	0.0479326	-27.6833	1.109e-168	0.26529	0.241501	0.291421	Transitional AT2	6.376e-168	-1.32693
PNEC	0.114883	1.41259	0.158766	8.89733	5.7206e-19	4.10659	3.00841	5.60565	Transitional AT2	8.7716e-19	1.41259
Proliferating Airway	0.165605	1.8373	0.123867	14.8329	8.973e-50	6.27958	4.92599	8.00512	Transitional AT2	2.428e-49	1.8373
Proliferating AT2	0.192079	2.01785	0.0608053	33.1854	1.74898e-241	7.52212	6.67701	8.4742	Transitional AT2	1.60906e-240	2.01785
Proliferating B cells	0.00934579	-1.20903	0.567886	-2.12901	0.0332534	0.298485	0.0980683	0.908484	Transitional AT2	0.0373087	-1.20903
Proliferating FBs	0.0195974	-0.458164	0.0712787	-6.42778	1.2948e-10	0.632444	0.549982	0.72727	Transitional AT2	1.7017e-10	-0.458164
Proliferating Myeloid	0.025974	-0.169937	0.0685849	-2.47776	0.0132211	0.843718	0.737593	0.965113	Transitional AT2	0.0160045	-0.169937
Proliferating NK/NKT	0.027027	-0.129115	0.573012	-0.225326	0.821725	0.878873	0.28587	2.70199	Transitional AT2	0.821725	-0.129115
Proliferating T-cells	0.0212879	-0.373694	0.158364	-2.35972	0.0182889	0.688188	0.504551	0.938661	Transitional AT2	0.0215715	-0.373694
RASC	0.20625	2.10672	0.0310572	67.8336	0	8.22125	7.73573	8.73724	Transitional AT2	0	2.10672
Secretory	0.10846	1.34783	0.0453814	29.7001	7.663e-194	3.84907	3.52149	4.20712	Transitional AT2	5.875e-193	1.34783
SMCs/Pericytes	0.0140708	-0.795077	0.034904	-22.7789	7.418e-115	0.451547	0.421688	0.483519	Transitional AT2	2.844e-114	-0.795077
SPP1+ Macrophages	0.0328627	0.0724005	0.0417275	1.73508	0.0827267	1.07509	0.990659	1.16671	Transitional AT2	0.0884984	0.0724005
Subpleural FBs	0.00183486	-2.84454	0.327026	-8.69822	3.3713e-18	0.0581608	0.030638	0.110408	Transitional AT2	5.0025e-18	-2.84454
Tregs	0.0145773	-0.759204	0.0725821	-10.4599	1.3195e-25	0.468039	0.405975	0.539592	Transitional AT2	2.1678e-25	-0.759204
Venous	0.0210873	-0.383366	0.0334462	-11.4622	2.0427e-30	0.681563	0.638317	0.72774	Transitional AT2	3.7586e-30	-0.383366
Activated Fibrotic FBs	0.0258781	0.268053	0.0486036	5.51509	3.486e-08	1.30742	1.18862	1.43809	Tregs	5.6024e-08	0.268053
Adventitial FBs	0.0138536	-0.369065	0.0948269	-3.89199	9.9426e-05	0.69138	0.574115	0.832598	Tregs	0.00013159	-0.369065
Alveolar FBs	0.0372584	0.644285	0.0414058	15.5602	1.3557e-54	1.90462	1.75616	2.06564	Tregs	4.6928e-54	0.644285
Alveolar Macrophages	0.00985317	-0.713868	0.0733479	-9.73264	2.1885e-22	0.489746	0.424166	0.565465	Tregs	4.4764e-22	-0.713868
Arteriole	0.0148044	-0.301723	0.0931398	-3.23947	0.00119753	0.739543	0.616142	0.887657	Tregs	0.00153968	-0.301723
AT1	0.00800544	-0.923404	0.080073	-11.532	9.0972e-31	0.397165	0.339478	0.464655	Tregs	2.1546e-30	-0.923404
AT2	0.0067513	-1.09505	0.0549217	-19.9385	1.8881e-88	0.334521	0.300382	0.372541	Tregs	8.4965e-88	-1.09505
B cells	0.121822	1.9209	0.0425392	45.1561	0	6.82712	6.28098	7.42075	Tregs	0	1.9209
Basal	0.00902093	-0.802954	0.0669502	-11.9933	3.8527e-33	0.448004	0.392909	0.510823	Tregs	1.0198e-32	-0.802954
Basophils	0.00967118	-0.732695	0.313184	-2.3395	0.0193093	0.480612	0.26014	0.887937	Tregs	0.0234843	-0.732695
Capillary	0.0164123	-0.196986	0.0450364	-4.37393	1.2203e-05	0.821202	0.751821	0.896986	Tregs	1.7161e-05	-0.196986
CD4+ T-cells	0.115961	1.86494	0.041201	45.2646	0	6.45557	5.95476	6.99851	Tregs	0	1.86494
CD8+ T-cells	0.102928	1.73109	0.042113	41.1058	0	5.6468	5.19942	6.13267	Tregs	0	1.73109
cDCs	0.078715	1.43626	0.0572874	25.071	1.029e-138	4.20492	3.75832	4.70459	Tregs	7.72e-138	1.43626
Goblet	0.00233128	-2.16281	0.161688	-13.3765	8.2987e-41	0.115001	0.0837667	0.157883	Tregs	2.4896e-40	-2.16281
Inflammatory FBs	0.0412812	0.751002	0.052024	14.4357	3.0854e-47	2.11912	1.91369	2.3466	Tregs	9.9173e-47	0.751002
Interstitial Macrophages	0.0405948	0.733519	0.0422702	17.3531	1.8689e-67	2.0824	1.91682	2.26227	Tregs	7.0083e-67	0.733519
KRT5-/KRT17+	0.00825277	-0.892727	0.170658	-5.23109	1.6851e-07	0.409537	0.293107	0.572216	Tregs	2.6148e-07	-0.892727
Langerhans cells	0.0114286	-0.563952	0.696345	-0.809875	0.418012	0.568956	0.145324	2.22751	Tregs	0.437454	-0.563952
Lymphatic	0.0269631	0.310241	0.0654664	4.73893	2.1485e-06	1.36375	1.19953	1.55046	Tregs	3.2228e-06	0.310241
Macrophages - IFN-activated	0.0255887	0.256508	0.0635677	4.03519	5.4558e-05	1.29241	1.14101	1.46389	Tregs	7.4397e-05	0.256508
Mast	0.0500978	0.953811	0.0461906	20.6494	9.8773e-95	2.59558	2.37092	2.84153	Tregs	4.9387e-94	0.953811
Migratory DCs	0.124497	1.94568	0.0526327	36.9671	3.8639e-299	6.99838	6.31242	7.75889	Tregs	4.34689e-298	1.94568
Monocytes/MDMs	0.0262851	0.284074	0.0510797	5.56139	2.6764e-08	1.32853	1.20197	1.46842	Tregs	4.4607e-08	0.284074
Multiciliated	0.00227379	-2.18784	0.102671	-21.3091	9.344e-101	0.112159	0.0917145	0.137161	Tregs	6.007e-100	-2.18784
Myofibroblasts	0.021838	0.0941698	0.0860823	1.09395	0.273977	1.09875	0.92816	1.30069	Tregs	0.300706	0.0941698
Neutrophils	0.0140126	-0.357494	0.0579709	-6.16679	6.969e-10	0.699427	0.624305	0.783589	Tregs	1.2544e-09	-0.357494
NK/NKT	0.0360242	0.609317	0.0518716	11.7466	7.3496e-32	1.83917	1.66138	2.036	Tregs	1.8374e-31	0.609317
pDCs	0.094942	1.64146	0.0787769	20.8368	2.0085e-96	5.16269	4.42405	6.02466	Tregs	1.1298e-95	1.64146
Plasma	0.0744654	1.37615	0.0423409	32.5018	1.007e-231	3.95964	3.64431	4.30227	Tregs	9.061e-231	1.37615
PNEC	0.00261097	-2.04923	0.979508	-2.0921	0.0364295	0.128834	0.0188911	0.878628	Tregs	0.042034	-2.04923
Proliferating Airway	0.00212314	-2.25654	0.979003	-2.30494	0.0211701	0.104712	0.0153693	0.713413	Tregs	0.0250698	-2.25654
Proliferating AT2	0.0049505	-1.40711	0.312452	-4.50346	6.6857e-06	0.244849	0.132719	0.451713	Tregs	9.7051e-06	-1.40711
Proliferating B cells	0.0716511	1.33459	0.215285	6.19918	5.6759e-10	3.79845	2.49087	5.79243	Tregs	1.0642e-09	1.33459
Proliferating FBs	0.0209335	0.0509454	0.0758187	0.671936	0.501624	1.05227	0.906958	1.22085	Tregs	0.513025	0.0509454
Proliferating Myeloid	0.0243641	0.206212	0.0768763	2.68238	0.00730996	1.22901	1.05711	1.42888	Tregs	0.00913745	0.206212
Proliferating NK/NKT	0.036036	0.609657	0.499414	1.22074	0.222183	1.8398	0.691291	4.89645	Tregs	0.249956	0.609657
Proliferating T-cells	0.0904737	1.58833	0.0881782	18.0127	1.5491e-72	4.89555	4.11853	5.81916	Tregs	6.337e-72	1.58833
RASC	0.00463544	-1.47319	0.113532	-12.976	1.6747e-38	0.229194	0.183469	0.286315	Tregs	4.71e-38	-1.47319
Secretory	0.00300086	-1.90966	0.217327	-8.78705	1.5354e-18	0.148131	0.0967505	0.226797	Tregs	3.004e-18	-1.90966
SMCs/Pericytes	0.0194418	-0.0245039	0.0448491	-0.546363	0.584816	0.975794	0.893679	1.06545	Tregs	0.584816	-0.0245039
SPP1+ Macrophages	0.0268578	0.30622	0.0540913	5.66116	1.5035e-08	1.35828	1.22165	1.5102	Tregs	2.6022e-08	0.30622
Subpleural FBs	0.0181448	-0.0948707	0.111939	-0.847522	0.396704	0.90949	0.730321	1.13262	Tregs	0.42504	-0.0948707
Transitional AT2	0.00856658	-0.855091	0.0797916	-10.7166	8.511e-27	0.425244	0.363679	0.497231	Tregs	1.915e-26	-0.855091
Venous	0.0309832	0.453354	0.0438183	10.3462	4.3537e-25	1.57358	1.44408	1.7147	Tregs	9.3293e-25	0.453354
Activated Fibrotic FBs	0.0925259	0.00737706	0.0211564	0.348692	0.72732	1.0074	0.966485	1.05006	Venous	0.76038	0.00737706
Adventitial FBs	0.0917936	-0.0013759	0.0378214	-0.0363801	0.970979	0.998625	0.927274	1.07547	Venous	0.970979	-0.0013759
Alveolar FBs	0.199874	0.903471	0.0156153	57.8582	0	2.46816	2.39376	2.54486	Venous	0	0.903471
Alveolar Macrophages	0.0258114	-1.34023	0.0410723	-32.6311	1.486e-233	0.261784	0.241536	0.28373	Venous	6.213e-233	-1.34023
Arteriole	0.220986	1.03062	0.0285923	36.0454	1.62605e-284	2.80281	2.65005	2.96436	Venous	1.06855e-283	1.03062
AT1	0.075051	-0.221017	0.0277243	-7.97196	1.5618e-15	0.801703	0.759302	0.846473	Venous	2.2451e-15	-0.221017
AT2	0.0712925	-0.276449	0.0190044	-14.5466	6.1383e-48	0.758472	0.73074	0.787257	Venous	1.1765e-47	-0.276449
B cells	0.139163	0.468297	0.0202141	23.1669	9.825e-119	1.59727	1.53523	1.66183	Venous	2.379e-118	0.468297
Basal	0.0755165	-0.21433	0.0242311	-8.84525	9.1327e-19	0.807082	0.769647	0.846338	Venous	1.3552e-18	-0.21433
Basophils	0.0841393	-0.0968375	0.110552	-0.875948	0.381058	0.907704	0.730871	1.12732	Venous	0.417349	-0.0968375
Capillary	0.135262	0.435343	0.0166406	26.1616	7.282e-151	1.54549	1.4959	1.59673	Venous	1.97e-150	0.435343
CD4+ T-cells	0.153022	0.579457	0.0172625	33.5673	5.03339e-247	1.78507	1.72568	1.8465	Venous	2.31536e-246	0.579457
CD8+ T-cells	0.155709	0.600048	0.0185027	32.4302	1.031e-230	1.82221	1.75731	1.8895	Venous	3.647e-230	0.600048
cDCs	0.138999	0.466925	0.0352145	13.2595	3.978e-40	1.59508	1.4887	1.70906	Venous	6.7773e-40	0.466925
Goblet	0.017634	-1.72958	0.0593026	-29.1653	5.341e-187	0.177359	0.157897	0.19922	Venous	1.638e-186	-1.72958
Inflammatory FBs	0.182291	0.789651	0.0226366	34.8838	1.30888e-266	2.20263	2.10704	2.30255	Venous	6.68982e-266	0.789651
Interstitial Macrophages	0.135376	0.436314	0.0167588	26.035	1.99e-149	1.547	1.49701	1.59865	Venous	5.085e-149	0.436314
KRT5-/KRT17+	0.0275878	-1.27185	0.0928675	-13.6953	1.0825e-42	0.280312	0.233664	0.336273	Venous	1.9152e-42	-1.27185
Langerhans cells	0.102857	0.124679	0.243823	0.511352	0.609105	1.13279	0.702427	1.82681	Venous	0.6516	0.124679
Lymphatic	0.0969934	0.0594669	0.0319976	1.85848	0.0631012	1.06127	0.996757	1.12996	Venous	0.0725664	0.0594669
Macrophages - IFN-activated	0.0484334	-0.687366	0.0392617	-17.5073	1.2604e-68	0.502899	0.465651	0.543126	Venous	2.5207e-68	-0.687366
Mast	0.195995	0.87904	0.0194885	45.1055	0	2.40859	2.31832	2.50237	Venous	0	0.87904
Mesothelial	0.0474576	-0.708744	0.268224	-2.64236	0.00823308	0.492262	0.290991	0.832747	Venous	0.00971081	-0.708744
Migratory DCs	0.12691	0.36199	0.0370671	9.76581	1.5785e-22	1.43618	1.33554	1.54441	Venous	2.5039e-22	0.36199
Monocytes/MDMs	0.161349	0.642329	0.0202248	31.7594	2.355e-221	1.9009	1.82702	1.97777	Venous	7.738e-221	0.642329
Multiciliated	0.016554	-1.79388	0.0382768	-46.866	0	0.166314	0.154293	0.179271	Venous	0	-1.79388
Myofibroblasts	0.142597	0.496669	0.0351291	14.1384	2.2027e-45	1.64324	1.5339	1.76037	Venous	4.053e-45	0.496669
Neutrophils	0.182521	0.791195	0.0195121	40.5489	0	2.20603	2.12326	2.29203	Venous	0	0.791195
NK/NKT	0.171802	0.717641	0.0220157	32.5967	4.563e-233	2.04959	1.96303	2.13997	Venous	1.749e-232	0.717641
pDCs	0.160033	0.632572	0.0562784	11.2401	2.5922e-29	1.88245	1.68584	2.10198	Venous	4.2585e-29	0.632572
Plasma	0.20799	0.953472	0.0173139	55.0697	0	2.5947	2.50813	2.68427	Venous	0	0.953472
PNEC	0.0365535	-0.981186	0.266706	-3.6789	0.00023424	0.374866	0.222255	0.632268	Venous	0.00028356	-0.981186
Proliferating Airway	0.0339703	-1.05716	0.249202	-4.24215	2.2139e-05	0.347443	0.213186	0.566251	Venous	2.7524e-05	-1.05716
Proliferating AT2	0.0574257	-0.507568	0.0946855	-5.36057	8.2959e-08	0.601957	0.499998	0.724709	Venous	1.0903e-07	-0.507568
Proliferating B cells	0.0903427	-0.0189045	0.190988	-0.0989826	0.921152	0.981273	0.674866	1.4268	Venous	0.941622	-0.0189045
[truncated: 11 more rows]

## Sheet: Supplementary Table 4
Supplementary Table 4. Significant cell type changes associated with disease class. Unaffected, Less Affected, and More Affected refer to the 3 sample type groups assessed in this analysis. Baseline: the overall cell type proportion across all groups. PropMean.[Group]: The mean cellttype proportion in the Group.
	BaselineProp	PropMean.Less.Affected	PropMean.More.Affected	PropMean.Unaffected	Fstatistic	P.Value	FDR	final_CT	Significance level
Capillary	0.0838652	0.0994084	0.0320315	0.232713	49.4668	4.38629e-12	1.59143e-10	Capillary	**
Activated Fibrotic FBs	0.0303155	0.0478983	0.030476	0.00263728	48.2212	6.77203e-12	1.59143e-10	Activated Fibrotic FBs	**
KRT5-/KRT17+	0.00260133	0.00563137	0.00205161	8.43664e-05	45.9568	1.42625e-11	2.23446e-10	KRT5-/KRT17+	**
Tregs	0.00883631	0.00716039	0.00957483	0.000722304	35.4463	5.90915e-10	6.94325e-09	Tregs	**
cDCs	0.00479231	0.0053252	0.00505041	0.000853952	31.1017	3.30895e-09	2.83206e-08	cDCs	**
Plasma	0.0430799	0.0214297	0.0556084	0.00423352	30.9533	3.61539e-09	2.83206e-08	Plasma	**
CD8+ T-cells	0.0356305	0.0291736	0.0484165	0.00834412	29.8491	5.6318e-09	3.78135e-08	CD8+ T-cells	**
Migratory DCs	0.00457702	0.00398751	0.00438955	0.00048899	28.6144	9.86236e-09	5.79413e-08	Migratory DCs	**
AT1	0.015324	0.0209561	0.00465121	0.0544673	27.489	1.6391e-08	8.55972e-08	AT1	**
pDCs	0.00147947	0.00141491	0.00142686	0.000199027	23.7283	9.46923e-08	4.45054e-07	pDCs	**
B cells	0.0255729	0.0115467	0.0377822	0.00200467	17.4388	2.51832e-06	1.07601e-05	B cells	**
Proliferating T-cells	0.00115254	0.00106411	0.00109666	0.000239589	16.4664	4.37853e-06	1.71492e-05	Proliferating T-cells	**
Monocytes/MDMs	0.0225888	0.0219926	0.0162082	0.0468206	15.1714	9.21851e-06	3.33284e-05	Monocytes/MDMs	**
CD4+ T-cells	0.0559578	0.0473921	0.064574	0.0220806	14.4461	1.42749e-05	4.79229e-05	CD4+ T-cells	**
AT2	0.0615076	0.078469	0.0383293	0.121272	13.1324	3.2596e-05	0.000102134	AT2	**
Alveolar Macrophages	0.0158742	0.0272257	0.00900423	0.0204958	12.628	4.48921e-05	0.00013187	Alveolar Macrophages	**
Neutrophils	0.0240315	0.0178952	0.0200606	0.0616454	12.2154	5.83658e-05	0.000161364	Neutrophils	**
NK/NKT	0.0154093	0.016883	0.0109672	0.02414	9.52878	0.000354693	0.000926143	NK/NKT	**
Myofibroblasts	0.00471871	0.0046529	0.00536313	0.00143648	8.83997	0.000581978	0.00143963	Myofibroblasts	**
RASC	0.0112475	0.00681557	0.0192376	0.00110651	8.76395	0.000614606	0.00144432	RASC	**
Venous	0.0601238	0.0608345	0.0740928	0.029502	8.09918	0.000990712	0.00221731	Venous	**
Basal	0.0227103	0.0140529	0.0351442	0.00383094	6.71677	0.00281385	0.0060114	Basal	**
Proliferating Myeloid	0.00571483	0.00554452	0.0049694	0.00959447	6.0153	0.00484219	0.0098949	Proliferating Myeloid	**
PNEC	0.000234923	5.24421e-05	0.000348952	0.000139975	5.77979	0.00585299	0.0114621	PNEC	*
Transitional AT2	0.0144634	0.0154677	0.0150191	0.00374057	4.97468	0.0112012	0.0203039	Transitional AT2	*
Mast	0.0228833	0.0215119	0.0256623	0.0126666	4.9685	0.011232	0.0203039	Mast	*
Proliferating NK/NKT	6.80848e-05	5.53326e-05	1.09812e-05	0.000104878	4.67071	0.0143833	0.0250376	Proliferating NK/NKT	*
Macrophages - IFN-activated	0.00961223	0.0144581	0.0010327	0.00115216	4.4197	0.0177196	0.0297436	Macrophages - IFN-activated	*
Goblet	0.0102612	0.00364698	0.0160878	0.00541045	3.65629	0.0338301	0.054828	Goblet
Adventitial FBs	0.00580009	0.00368265	0.00680091	0.00301223	3.42793	0.0412018	0.0645495	Adventitial FBs
Lymphatic	0.00830328	0.0085494	0.00841167	0.00583624	3.26873	0.047269	0.0716659	Lymphatic
Arteriole	0.00567619	0.00591044	0.00406983	0.00748817	3.14693	0.0525858	0.0772354	Arteriole
Basophils	0.000634232	0.000272127	0.00103511	0.000286928	3.04627	0.0575057	0.081902	Basophils
Subpleural FBs	0.00300861	0.00101872	0.00592647	0.000489626	2.48955	0.0943772	0.130463	Subpleural FBs
Multiciliated	0.0288643	0.0157889	0.0424971	0.0105068	2.23665	0.118633	0.159307	Multiciliated
Proliferating Airway	0.000288901	0.000162062	0.000443076	6.35162e-05	1.87249	0.165596	0.216195	Proliferating Airway
Alveolar FBs	0.137201	0.14832	0.137991	0.1172	1.70611	0.193114	0.245307	Alveolar FBs
Secretory	0.00429241	0.00455807	0.00526617	0.00160289	1.45154	0.245031	0.303065	Secretory
Inflammatory FBs	0.0133281	0.0165927	0.0122601	0.0132246	1.3767	0.262899	0.316827	Inflammatory FBs
SMCs/Pericytes	0.0738886	0.0780864	0.0768684	0.0624682	1.18884	0.313963	0.368907	SMCs/Pericytes
Proliferating B cells	0.000196894	4.60494e-05	0.000208049	-1.5314e-20	1.06663	0.352758	0.404381	Proliferating B cells
Proliferating FBs	0.00688577	0.00816697	0.00688825	0.0073411	0.714107	0.495097	0.552013	Proliferating FBs
Proliferating AT2	0.00123902	0.000898182	0.000773765	0.00247086	0.693673	0.505034	0.552013	Proliferating AT2
SPP1+ Macrophages	0.0168544	0.0128542	0.0206502	0.0171957	0.644327	0.52982	0.565944	SPP1+ Macrophages
Langerhans cells	0.000107341	8.80296e-05	0.000143634	1.89254e-05	0.574602	0.56703	0.592231	Langerhans cells
Mesothelial	0.000180946	2.39209e-05	0.000359116	5.77809e-06	0.232227	0.793716	0.802025	Mesothelial
Interstitial Macrophages	0.0786159	0.0830341	0.0807394	0.0786598	0.221702	0.802025	0.802025	Interstitial Macrophages

## Sheet: Supplementary Table 5
Supplementary Table 5: Changes in cell type proportion between disease class groups for significant cell types in Supplementary Table 3. T-tests were performed comparing Less Affeced to Unaffected, More Affected to Unaffected, and Less Affected to More Affected for cell types with significant ANOVAs in the initial propeller analysis across all 3 groups. PropMean.Cat1 and PropMean.Cat2 indicate th…
celltype	PropMean.Cat1	PropMean.Cat2	PropRatio	Tstatistic	P.Value	FDR	Comparison	Category 1	Category 2	Significance Level
Activated Fibrotic FBs	0.0800991	0.00434314	18.4427	9.59261	1.12421e-12	1.57389e-11	Less Affected vs. Unaffected	Less Affected	Unaffected	**
Activated Fibrotic FBs	0.0800991	0.0528042	0.659236	-2.29611	0.0261436	0.0665474	Less Affected vs. More Affected	Less Affected	More Affected
Activated Fibrotic FBs	0.0528042	0.00434314	12.1581	8.08652	1.80417e-10	1.01033e-09	More Affected vs. Unaffected	More Affected	Unaffected	**
Alveolar Macrophages	0.045036	0.0303841	1.48222	0.545021	0.588326	0.588326	Less Affected vs. Unaffected	Less Affected	Unaffected
Alveolar Macrophages	0.045036	0.0155449	0.345167	-4.46448	5.03641e-05	0.000470065	Less Affected vs. More Affected	Less Affected	More Affected	**
Alveolar Macrophages	0.0155449	0.0303841	0.511613	-3.3628	0.00154548	0.00188146	More Affected vs. Unaffected	More Affected	Unaffected	**
AT1	0.0350076	0.0813345	0.430415	-2.20151	0.0326648	0.0435531	Less Affected vs. Unaffected	Less Affected	Unaffected	*
AT1	0.0350076	0.00803269	0.229456	-5.03788	7.45971e-06	0.000104436	Less Affected vs. More Affected	Less Affected	More Affected	**
AT1	0.00803269	0.0813345	0.0987611	-6.76358	1.90098e-08	5.32273e-08	More Affected vs. Unaffected	More Affected	Unaffected	**
AT2	0.129337	0.181542	0.712432	-1.28053	0.206634	0.222529	Less Affected vs. Unaffected	Less Affected	Unaffected
AT2	0.129337	0.0690845	0.534145	-3.38119	0.00146011	0.00584046	Less Affected vs. More Affected	Less Affected	More Affected	**
AT2	0.0690845	0.181542	0.380542	-4.33172	7.70433e-05	0.000119845	More Affected vs. Unaffected	More Affected	Unaffected	**
B cells	0.0182881	0.00291737	6.26867	3.43331	0.00125739	0.00270822	Less Affected vs. Unaffected	Less Affected	Unaffected	**
B cells	0.0182881	0.0626342	3.42487	3.23664	0.00222371	0.007783	Less Affected vs. More Affected	Less Affected	More Affected	**
B cells	0.0626342	0.00291737	21.4694	6.47348	5.23381e-08	1.33224e-07	More Affected vs. Unaffected	More Affected	Unaffected	**
Basal	0.0231196	0.00585945	3.94569	2.14141	0.0374765	0.0476973	Less Affected vs. Unaffected	Less Affected	Unaffected	*
Basal	0.0231196	0.0631883	2.73311	1.90256	0.0632583	0.118082	Less Affected vs. More Affected	Less Affected	More Affected
Basal	0.0631883	0.00585945	10.784	3.93515	0.000274115	0.000383761	More Affected vs. Unaffected	More Affected	Unaffected	**
Capillary	0.161733	0.349099	0.463286	-3.9737	0.000240351	0.000560819	Less Affected vs. Unaffected	Less Affected	Unaffected	**
Capillary	0.161733	0.0563023	0.348119	-5.79603	5.35965e-07	1.5007e-05	Less Affected vs. More Affected	Less Affected	More Affected	**
Capillary	0.0563023	0.349099	0.161279	-9.30026	2.95684e-12	8.27915e-11	More Affected vs. Unaffected	More Affected	Unaffected	**
CD4+ T-cells	0.0777384	0.0330531	2.35192	4.13067	0.000146169	0.000409275	Less Affected vs. Unaffected	Less Affected	Unaffected	**
CD4+ T-cells	0.0777384	0.112204	1.44335	2.08968	0.0420473	0.0905635	Less Affected vs. More Affected	Less Affected	More Affected
CD4+ T-cells	0.112204	0.0330531	3.39465	6.19704	1.32049e-07	3.08114e-07	More Affected vs. Unaffected	More Affected	Unaffected	**
CD8+ T-cells	0.0486051	0.0125096	3.88542	5.44976	1.78055e-06	6.41964e-06	Less Affected vs. Unaffected	Less Affected	Unaffected	**
CD8+ T-cells	0.0486051	0.0836231	1.72046	2.91623	0.00540149	0.0168046	Less Affected vs. More Affected	Less Affected	More Affected	*
CD8+ T-cells	0.0836231	0.0125096	6.68471	8.31642	8.19261e-11	5.73483e-10	More Affected vs. Unaffected	More Affected	Unaffected	**
cDCs	0.00889724	0.00126378	7.04016	7.23687	3.44822e-09	1.931e-08	Less Affected vs. Unaffected	Less Affected	Unaffected	**
cDCs	0.00889724	0.00878115	0.986952	0.266065	0.791345	0.886306	Less Affected vs. More Affected	Less Affected	More Affected
cDCs	0.00878115	0.00126378	6.94831	7.86298	3.90311e-10	1.82145e-09	More Affected vs. Unaffected	More Affected	Unaffected	**
KRT5-/KRT17+	0.00941645	0.000125339	75.1276	9.82049	5.97031e-13	1.57389e-11	Less Affected vs. Unaffected	Less Affected	Unaffected	**
KRT5-/KRT17+	0.00941645	0.00357216	0.379353	-3.49426	0.0010503	0.00490141	Less Affected vs. More Affected	Less Affected	More Affected	**
KRT5-/KRT17+	0.00357216	0.000125339	28.4999	7.27005	3.25599e-09	1.1396e-08	More Affected vs. Unaffected	More Affected	Unaffected	**
Macrophages - IFN-activated	0.0219975	0.00192593	11.4218	2.39873	0.0204887	0.0301939	Less Affected vs. Unaffected	Less Affected	Unaffected	*
Macrophages - IFN-activated	0.0219975	0.00181073	0.0823153	-2.7058	0.00947515	0.0265304	Less Affected vs. More Affected	Less Affected	More Affected	*
Macrophages - IFN-activated	0.00181073	0.00192593	0.940186	0.142185	0.887544	0.887544	More Affected vs. Unaffected	More Affected	Unaffected
Mast	0.0357052	0.0194377	1.8369	2.36008	0.022445	0.031423	Less Affected vs. Unaffected	Less Affected	Unaffected	*
Mast	0.0357052	0.0451669	1.265	1.36032	0.180173	0.265519	Less Affected vs. More Affected	Less Affected	More Affected
Mast	0.0451669	0.0194377	2.32367	3.68743	0.000583107	0.000777476	More Affected vs. Unaffected	More Affected	Unaffected	**
Migratory DCs	0.00656215	0.000725005	9.05117	7.44046	1.69391e-09	1.18573e-08	Less Affected vs. Unaffected	Less Affected	Unaffected	**
Migratory DCs	0.00656215	0.00757026	1.15363	-0.605933	0.547455	0.666467	Less Affected vs. More Affected	Less Affected	More Affected
Migratory DCs	0.00757026	0.000725005	10.4417	7.30856	2.68415e-09	1.07366e-08	More Affected vs. Unaffected	More Affected	Unaffected	**
Monocytes/MDMs	0.0364307	0.0701287	0.519484	-2.76635	0.00806133	0.0132775	Less Affected vs. Unaffected	Less Affected	Unaffected	*
Monocytes/MDMs	0.0364307	0.0284415	0.780702	-2.01684	0.0494067	0.0988135	Less Affected vs. More Affected	Less Affected	More Affected
Monocytes/MDMs	0.0284415	0.0701287	0.405562	-4.69467	2.31621e-05	4.63242e-05	More Affected vs. Unaffected	More Affected	Unaffected	**
Myofibroblasts	0.00787214	0.00212152	3.7106	3.35294	0.00158545	0.00295951	Less Affected vs. Unaffected	Less Affected	Unaffected	**
Myofibroblasts	0.00787214	0.00973124	1.23616	1.12517	0.266224	0.358422	Less Affected vs. More Affected	Less Affected	More Affected
Myofibroblasts	0.00973124	0.00212152	4.58691	4.52662	4.07573e-05	7.60802e-05	More Affected vs. Unaffected	More Affected	Unaffected	**
Neutrophils	0.0295499	0.0901726	0.327703	-3.99335	0.000225935	0.000560819	Less Affected vs. Unaffected	Less Affected	Unaffected	**
Neutrophils	0.0295499	0.0356862	1.20766	0.0865194	0.931419	0.931419	Less Affected vs. More Affected	Less Affected	More Affected
Neutrophils	0.0356862	0.0901726	0.395755	-4.13306	0.000145058	0.00021377	More Affected vs. Unaffected	More Affected	Unaffected	**
NK/NKT	0.0274234	0.0364853	0.75163	-1.44846	0.154084	0.179764	Less Affected vs. Unaffected	Less Affected	Unaffected
NK/NKT	0.0274234	0.0191686	0.698986	-2.15008	0.0366905	0.0856112	Less Affected vs. More Affected	Less Affected	More Affected
NK/NKT	0.0191686	0.0364853	0.525379	-3.423	0.00128737	0.00163847	More Affected vs. Unaffected	More Affected	Unaffected	**
pDCs	0.00229108	0.000315378	7.26454	6.38045	6.97756e-08	3.25619e-07	Less Affected vs. Unaffected	Less Affected	Unaffected	**
pDCs	0.00229108	0.0024504	1.06954	0.150688	0.880863	0.913488	Less Affected vs. More Affected	Less Affected	More Affected
pDCs	0.0024504	0.000315378	7.7697	6.85848	1.3054e-08	4.06125e-08	More Affected vs. Unaffected	More Affected	Unaffected	**
Plasma	0.0339832	0.00655737	5.18244	4.65211	2.66867e-05	8.30254e-05	Less Affected vs. Unaffected	Less Affected	Unaffected	**
Plasma	0.0339832	0.0952957	2.8042	4.10752	0.000157367	0.00110157	Less Affected vs. More Affected	Less Affected	More Affected	**
Plasma	0.0952957	0.00655737	14.5326	8.52625	4.00179e-11	3.735e-10	More Affected vs. Unaffected	More Affected	Unaffected	**
PNEC	8.72769e-05	0.000209595	0.416408	-1.29575	0.201415	0.222529	Less Affected vs. Unaffected	Less Affected	Unaffected
PNEC	8.72769e-05	0.000647456	7.41842	3.53067	0.000942603	0.00490141	Less Affected vs. More Affected	Less Affected	More Affected	**
PNEC	0.000647456	0.000209595	3.08909	1.74792	0.0870336	0.090257	More Affected vs. Unaffected	More Affected	Unaffected
Proliferating Myeloid	0.00918412	0.0149445	0.61455	-2.03208	0.0477809	0.058168	Less Affected vs. Unaffected	Less Affected	Unaffected
Proliferating Myeloid	0.00918412	0.00883151	0.961607	-0.376722	0.708064	0.826075	Less Affected vs. More Affected	Less Affected	More Affected
Proliferating Myeloid	0.00883151	0.0149445	0.590955	-2.47423	0.0169931	0.0183003	More Affected vs. Unaffected	More Affected	Unaffected	*
Proliferating NK/NKT	8.44448e-05	0.000172135	0.490573	-1.11777	0.269336	0.279312	Less Affected vs. Unaffected	Less Affected	Unaffected
Proliferating NK/NKT	8.44448e-05	1.83481e-05	0.217279	-1.58886	0.118788	0.184781	Less Affected vs. More Affected	Less Affected	More Affected
Proliferating NK/NKT	1.83481e-05	0.000172135	0.106591	-2.57948	0.0130784	0.0150682	More Affected vs. Unaffected	More Affected	Unaffected	*
Proliferating T-cells	0.00171063	0.000370232	4.62042	5.44115	1.83418e-06	6.41964e-06	Less Affected vs. Unaffected	Less Affected	Unaffected	**
Proliferating T-cells	0.00171063	0.00187629	1.09684	0.180084	0.857856	0.913488	Less Affected vs. More Affected	Less Affected	More Affected
Proliferating T-cells	0.00187629	0.000370232	5.06787	5.8943	3.80536e-07	8.19617e-07	More Affected vs. Unaffected	More Affected	Unaffected	**
RASC	0.0114584	0.00166751	6.87153	2.78819	0.00763662	0.0132775	Less Affected vs. Unaffected	Less Affected	Unaffected	*
RASC	0.0114584	0.0336083	2.93308	1.76068	0.0848229	0.139708	Less Affected vs. More Affected	Less Affected	More Affected
RASC	0.0336083	0.00166751	20.1547	4.49179	4.60574e-05	7.89992e-05	More Affected vs. Unaffected	More Affected	Unaffected	**
Transitional AT2	0.0253445	0.00576185	4.39868	3.37271	0.00149671	0.00295951	Less Affected vs. Unaffected	Less Affected	Unaffected	**
Transitional AT2	0.0253445	0.026365	1.04026	-1.11901	0.268816	0.358422	Less Affected vs. More Affected	Less Affected	More Affected
Transitional AT2	0.026365	0.00576185	4.57579	2.56828	0.0134537	0.0150682	More Affected vs. Unaffected	More Affected	Unaffected	*
Tregs	0.0119064	0.00108263	10.9976	7.50936	1.33236e-09	1.18573e-08	Less Affected vs. Unaffected	Less Affected	Unaffected	**
Tregs	0.0119064	0.0162802	1.36735	1.0133	0.316072	0.402273	Less Affected vs. More Affected	Less Affected	More Affected
Tregs	0.0162802	0.00108263	15.0376	8.80921	1.53292e-11	2.14608e-10	More Affected vs. Unaffected	More Affected	Unaffected	**
Venous	0.101132	0.0454905	2.22315	2.72335	0.00902318	0.0140361	Less Affected vs. Unaffected	Less Affected	Unaffected	*
Venous	0.101132	0.13128	1.2981	1.81877	0.0752778	0.131736	Less Affected vs. More Affected	Less Affected	More Affected
Venous	0.13128	0.0454905	2.88588	4.47467	4.79638e-05	7.89992e-05	More Affected vs. Unaffected	More Affected	Unaffected	**

## Sheet: Supplementary Table 6
Supplementary Table 6: Pathology scoring per biopsy. Percent pathology represents the percent of the sample with pathology.
Sample	Percent pathology	Sample category
THD0008	0	Unaffected
THD0011	20	Unaffected
TILD028LA	45	Less Affected
TILD049MA	100	More Affected
TILD080LA	65	Less Affected
TILD111LA	20	Less Affected
TILD113LA	55	Less Affected
TILD117LA	50	Less Affected
TILD117MA1	95	More Affected
TILD117MA2	90	More Affected
TILD130LA	70	Less Affected
TILD167LA	50	Less Affected
TILD175MA	95	More Affected
TILD299MA	75	More Affected
TILD315MA	100	More Affected
VUHD038	5	Unaffected
VUHD049	0	Unaffected
VUHD069	0	Unaffected
VUHD090	5	Unaffected
VUHD095	0	Unaffected
VUHD113	0	Unaffected
VUHD116A	0	Unaffected
VUHD116B	0	Unaffected
VUILD102LA	35	Less Affected
VUILD102MA	95	More Affected
VUILD104MA1	85	More Affected
VUILD104MA2	90	More Affected
VUILD105MA1	90	More Affected
VUILD105MA2	95	More Affected
VUILD106MA	100	More Affected
VUILD107MA	100	More Affected
VUILD110LA	55	Less Affected
VUILD115MA	100	More Affected
VUILD141MA	100	More Affected
VUILD142MA	95	More Affected
VUILD48LA1	20	Less Affected
VUILD48LA2	40	Less Affected
VUILD49LA	45	Less Affected
VUILD58MA	100	More Affected
VUILD78LA	65	Less Affected
VUILD78MA	85	More Affected
VUILD91LA	15	Less Affected
VUILD91MA	75	More Affected
VUILD96LA	30	Less Affected
VUILD96MA	100	More Affected

## Sheet: Supplementary Table 7
Supplementary Table 7: Changes in cell type proportion with percent pathology. Coefficient column represents the coeffcient (slope) of the fitted linear model per celltype using logit-transformed proportions. AveExpr represents the average proportion in logit transformed space.
coefficient	AveExpr	t	P.Value	adj.P.Val	B	celltype	Significance level
-0.0268471	-2.67176	-10.6341	6.17695e-14	2.2237e-12	20.8536	Capillary	**
-0.0369376	-4.69716	-8.1626	1.87953e-10	3.38316e-09	12.7675	AT1	**
0.0248058	-4.00389	7.64327	1.08222e-09	1.29866e-08	11.0079	Plasma	**
0.0155613	-3.6644	6.43178	6.73636e-08	6.06272e-07	6.8686	CD8+ T-cells	**
0.0270853	-4.83527	6.05475	2.51214e-07	1.63494e-06	5.55859	B cells	**
0.0221161	-5.53941	6.03106	2.72491e-07	1.63494e-06	5.47765	Tregs	**
-0.0126618	-3.86271	-5.9514	3.52282e-07	1.81173e-06	5.22001	Monocytes/MDMs	**
0.0106533	-3.11064	5.3954	2.35754e-06	1.06089e-05	3.33352	CD4+ T-cells	**
-0.0191541	-2.94687	-5.30276	3.26658e-06	1.30663e-05	3.01261	AT2	**
0.0148773	-5.79114	5.16244	5.18952e-06	1.86823e-05	2.55369	cDCs	**
-0.00969677	-4.27112	-5.08214	6.79214e-06	2.22288e-05	2.288	NK/NKT	**
0.0266906	-5.71938	4.67023	2.69438e-05	8.08315e-05	0.93409	RASC	**
-0.022426	-4.65267	-4.61767	3.20101e-05	8.86434e-05	0.76518	Alveolar Macrophages	**
0.010103	-2.93556	4.30665	8.70867e-05	0.000223937	-0.214244	Venous	**
-0.0133971	-3.88624	-4.28217	9.46953e-05	0.000225565	-0.29483	Neutrophils	**
0.0262373	-4.89543	4.26466	0.000100251	0.000225565	-0.350149	Basal	**
0.0156321	-6.15	4.12008	0.000158605	0.000335869	-0.796186	Migratory DCs	**
0.0173022	-4.11462	3.54429	0.000925605	0.00185121	-2.49668	Activated Fibrotic FBs	**
0.0132315	-5.94347	3.5047	0.00104055	0.00197158	-2.60852	Myofibroblasts	**
0.00752429	-3.96055	3.47737	0.00112393	0.00202307	-2.68294	Mast	**
-0.00743853	-5.40074	-2.99465	0.00442845	0.00759163	-3.97894	Arteriole	**
0.0129458	-5.89698	2.92365	0.00538037	0.00880424	-4.16006	Adventitial FBs	**
0.0193644	-6.94608	2.88762	0.0059273	0.00895957	-4.25019	KRT5-/KRT17+	**
0.024989	-6.34008	2.88475	0.00597304	0.00895957	-4.25734	Goblet	**
-0.00567617	-5.21507	-2.74612	0.00860112	0.0123856	-4.59569	Proliferating Myeloid	*
0.0153789	-7.36275	2.07989	0.0432115	0.0591974	-6.04881	Subpleural FBs	*
0.0155547	-4.90962	2.06768	0.0443981	0.0591974	-6.07243	Multiciliated	*
0.0177963	-7.06336	1.99526	0.0520383	0.0669063	-6.21014	Secretory
0.00402513	-4.9344	1.93289	0.0594717	0.073827	-6.32527	Lymphatic
-0.00717793	-4.58804	-1.80184	0.078214	0.0938568	-6.55747	Inflammatory FBs
0.00552362	-4.87414	1.33292	0.189211	0.219729	-7.26871	Transitional AT2
0.00411263	-4.53329	1.05131	0.298681	0.336016	-7.60099	SPP1+ Macrophages
0.00132449	-2.56503	0.864616	0.391774	0.42739	-7.78	SMCs/Pericytes
0.00110771	-1.86245	0.829142	0.411342	0.435539	-7.8102	Alveolar FBs
-0.00116218	-5.07433	-0.467652	0.64226	0.660611	-8.04718	Proliferating FBs
-5.25659e-05	-2.45785	-0.0380967	0.969777	0.969777	-8.15783	Interstitial Macrophages

## Sheet: Supplementary Table 8
Supplementary Table 8: Genes associated with percent pathology score. coefficient column represents the coeffcient (slope) of the fitted linear model per gene using logit transformed proportions. AveExpr represents the average proportion in logit transformed space.
coefficient	AveExpr	t	P.Value	adj.P.Val	B	gene
-0.0276234	-7.19211	-11.3396	7.52424e-15	2.58081e-12	22.4899	AGER
-0.0134481	-3.96951	-10.6968	4.89914e-14	8.40203e-12	20.5869	EPAS1
-0.0289691	-8.31777	-10.1904	2.53087e-13	2.89363e-11	18.9296	CA4
-0.0103323	-4.60803	-9.52287	1.98806e-12	1.64764e-10	16.8408	PECAM1
-0.00803313	-5.62951	-9.46433	2.40181e-12	1.64764e-10	16.6498	BMPR2
-0.0219528	-6.82931	-8.57119	4.72309e-11	2.44307e-09	13.6469	RTKN2
0.0257322	-7.35086	8.5243	5.51911e-11	2.44307e-09	13.4898	CXCL14
0.0253776	-5.16303	8.5147	5.69811e-11	2.44307e-09	13.4576	JCHAIN
-0.0182464	-6.11573	-8.43556	7.41581e-11	2.82625e-09	13.192	LAMP3
0.0122905	-6.47111	8.29502	1.14191e-10	3.91676e-09	12.7537	ITM2C
-0.0282336	-6.58668	-8.09446	2.32413e-10	7.24705e-09	12.0412	FCN3
0.0209707	-8.52737	8.04284	2.76525e-10	7.904e-09	11.8662	CD27
0.0297583	-5.5882	7.8752	4.86966e-10	1.28484e-08	11.2966	SFRP2
0.00810084	-6.11744	7.71301	8.13569e-10	1.99324e-08	10.777	PRDX4
0.0142735	-7.84053	7.68744	9.16847e-10	2.09652e-08	10.6598	CD28
0.025574	-6.92743	7.6387	1.08599e-09	2.32809e-08	10.4899	MMP7
0.0148745	-8.21799	7.35838	2.82375e-09	5.69733e-08	9.52985	FCER1A
0.0142607	-6.95972	7.2808	3.68156e-09	6.7598e-08	9.26353	TGFB3
0.0263819	-8.04398	7.27585	3.74449e-09	6.7598e-08	9.24651	CD79A
0.0192799	-8.9227	6.99271	9.88417e-09	1.69514e-07	8.27285	CCR7
-0.0102198	-7.71074	-6.89948	1.32869e-08	2.17019e-07	7.97378	COL4A3
0.0165627	-9.04186	6.80797	1.86508e-08	2.85188e-07	7.63666	CCL22
0.0143178	-8.93463	6.80069	1.91234e-08	2.85188e-07	7.61161	CD1C
0.00763428	-6.54208	6.77364	2.04376e-08	2.90219e-07	7.5422	FKBP11
-0.0126414	-7.34806	-6.77058	2.1153e-08	2.90219e-07	7.51031	CLDN5
0.0184135	-9.5861	6.70948	2.61733e-08	3.45286e-07	7.29741	FOXP3
0.0136706	-8.13058	6.59932	3.82421e-08	4.85817e-07	6.918	LTB
-0.00377214	-4.25327	-6.55753	4.30919e-08	5.24726e-07	6.79586	RHOA
0.0098644	-5.66843	6.54839	4.46278e-08	5.24726e-07	6.76122	MEG3
-0.0144472	-6.79451	-6.53556	4.76316e-08	5.24726e-07	6.69843	SFTA2
0.0160675	-6.35422	6.52796	4.88933e-08	5.24726e-07	6.67229	COL15A1
0.018975	-9.26256	6.5276	4.89541e-08	5.24726e-07	6.67104	DERL3
0.0154383	-6.96	6.50412	5.30768e-08	5.51677e-07	6.59021	PIM2
0.0155064	-9.45437	6.38646	7.95911e-08	8.02934e-07	6.18533	CD79B
-0.00818102	-6.28297	-6.32874	9.49446e-08	9.30457e-07	6.00656	KDR
-0.0178246	-5.21919	-6.25137	1.26719e-07	1.20735e-06	5.72097	SFTPD
0.0160352	-7.99974	6.10679	2.08378e-07	1.93172e-06	5.22484	GZMK
0.0131686	-6.62083	6.026	2.75076e-07	2.42799e-06	4.94807	CCL21
0.0185653	-8.94475	6.02495	2.76069e-07	2.42799e-06	4.94448	TNFRSF17
0.012975	-7.83584	5.98621	3.15361e-07	2.70422e-06	4.81192	CD3D
-0.0113348	-6.44512	-5.93296	3.78613e-07	3.16742e-06	4.62988	DUOX1
-0.0132704	-6.38385	-5.80006	5.97133e-07	4.87659e-06	4.1765	S100A9
-0.0088158	-5.87704	-5.74742	7.04662e-07	5.62091e-06	4.00996	MRC1
0.0129435	-6.58103	5.60462	1.16473e-06	9.07957e-06	3.51264	TRAC
-0.0070073	-5.97516	-5.55807	1.34364e-06	1.0105e-05	3.36866	ITGA3
0.0136183	-8.78425	5.5602	1.35519e-06	1.0105e-05	3.36232	CTLA4
-0.00936352	-7.06814	-5.51784	1.55841e-06	1.12704e-05	3.22307	C1QC
-0.00665016	-5.19712	-5.51112	1.57719e-06	1.12704e-05	3.20969	FCER1G
0.0223912	-8.45283	5.46602	1.86729e-06	1.29415e-05	3.04437	MS4A1
0.0132833	-11.0131	5.46301	1.88651e-06	1.29415e-05	3.03422	PDCD1
0.0196464	-8.48505	5.39222	2.39915e-06	1.61355e-05	2.79599	TNFRSF13C
-0.00915944	-7.60755	-5.34737	2.78139e-06	1.83465e-05	2.64898	RAMP2
0.0190922	-8.04165	5.25495	3.81802e-06	2.47091e-05	2.33606	S100A2
0.00977903	-6.90531	5.23895	4.02451e-06	2.55631e-05	2.28377	CD3E
0.00972227	-6.43962	5.19669	4.64098e-06	2.89429e-05	2.14285	CPA3
-0.00732749	-5.25626	-5.15075	5.36018e-06	3.25865e-05	1.99888	CD68
0.0148547	-6.63966	5.14606	5.51093e-06	3.25865e-05	1.97327	SFRP4
-0.00999872	-7.84393	-5.14551	5.52115e-06	3.25865e-05	1.97144	CD274
-0.0139018	-6.37262	-5.14101	5.60526e-06	3.25865e-05	1.9565	S100A8
0.0101545	-7.75023	5.12611	5.89318e-06	3.36893e-05	1.90703	CD3G
-0.0221715	-4.6003	-5.10416	6.3442e-06	3.56731e-05	1.8342	SFTPC
0.0129131	-7.06905	4.94278	1.08866e-05	6.02273e-05	1.30156	CTHRC1
0.00666137	-4.306	4.87442	1.352e-05	7.36092e-05	1.08644	XBP1
0.0171221	-9.52816	4.84871	1.48861e-05	7.97801e-05	0.993447	CD19
0.00727313	-7.37308	4.78246	1.83763e-05	9.66752e-05	0.784805	PLPP5
0.0109159	-7.64634	4.78144	1.86022e-05	9.66752e-05	0.774249	CCL5
-0.00560786	-6.42848	-4.74121	2.10332e-05	0.000107677	0.651861	PPARG
0.0117686	-6.76373	4.70745	2.37466e-05	0.000119544	0.534347	PLVAP
0.0086019	-6.91239	4.70299	2.40483e-05	0.000119544	0.521603	CD2
0.0117986	-5.09883	4.57639	3.65005e-05	0.000176618	0.112622	POSTN
-0.0113433	-7.43274	-4.57589	3.65594e-05	0.000176618	0.111043	GKN2
0.0281555	-8.42859	4.55138	3.96049e-05	0.000188674	0.0326456	KRT5
0.00896782	-7.89353	4.53651	4.15716e-05	0.00019458	-0.0148206	LCK
0.00885453	-8.76668	4.53352	4.19794e-05	0.00019458	-0.0243819	TNFRSF9
-0.0169758	-7.65379	-4.51753	4.42219e-05	0.000202241	-0.0753352	S100A12
0.00666617	-7.53347	4.49587	4.7092e-05	0.000212534	-0.13824	LEF1
0.00845444	-8.55805	4.47079	5.14739e-05	0.000229293	-0.223943	DIRAS3
0.0193506	-7.75575	4.4237	5.99543e-05	0.000263645	-0.373063	KRT17
-0.015679	-5.25734	-4.40327	6.40457e-05	0.000278072	-0.437573	PGC
-0.0133637	-9.55187	-4.37286	7.06439e-05	0.000302886	-0.533347	RETN
0.017321	-7.53034	4.33532	7.97091e-05	0.000337533	-0.651195	KRT15
-0.00503096	-7.38787	-4.32736	8.11507e-05	0.00033896	-0.670128	DDIT3
-0.00718013	-5.32061	-4.32571	8.20223e-05	0.00033896	-0.679533	MGST1
0.00932263	-8.55003	4.28868	9.25674e-05	0.000377983	-0.797059	IL2RA
-0.00566346	-5.91181	-4.25831	0.000101262	0.000408622	-0.885961	BCL2L1
-0.00341496	-7.08375	-4.23564	0.000108869	0.000434211	-0.956508	BAX
-0.0122801	-4.98478	-4.23337	0.000110449	0.000435448	-0.969145	NAPSA
-0.00713396	-5.66899	-4.22639	0.000112693	0.000439247	-0.989142	PLIN2
-0.00774401	-6.15094	-4.2056	0.000120519	0.000464471	-1.0543	FCGR3A
0.0076136	-8.26639	4.18572	0.000128329	0.000485994	-1.11547	KLRG1
0.0139059	-8.23634	4.18469	0.000128937	0.000485994	-1.11979	KRT14
0.00747658	-6.13033	4.17438	0.000133033	0.000495981	-1.15049	FGF7
-0.00661638	-6.15659	-4.16716	0.000135745	0.000500653	-1.17065	PDGFRA
-0.00465886	-6.09905	-4.15317	0.000141522	0.000516405	-1.21171	ZEB1
0.0120916	-9.87071	4.09291	0.000172325	0.000622184	-1.40169	CD1A
-0.00612902	-6.39288	-4.0649	0.000187167	0.000668731	-1.48299	EGFR
0.0196052	-9.59329	4.05536	0.000193905	0.000684414	-1.51619	ERN2
-0.0124634	-6.95172	-4.05267	0.000195547	0.000684414	-1.52437	MCEMP1
-0.00525977	-5.95757	-4.04398	0.0001997	0.000691891	-1.54604	VEGFA
0.0139597	-5.32668	4.04027	0.000203295	0.000697303	-1.56206	SCGB3A2
0.00683786	-7.09741	3.98822	0.000238781	0.000804519	-1.71835	KIT
0.00702695	-4.28998	3.98573	0.000240769	0.000804519	-1.72627	PTGDS
0.0149505	-10.7367	3.98503	0.00024159	0.000804519	-1.72931	CXCR5
0.0095493	-7.77152	3.93487	0.000282356	0.000931231	-1.88023	RSPO3
0.0132704	-10.4681	3.91998	0.000295686	0.000965909	-1.92484	HAS1
0.0115491	-7.45325	3.90711	0.000307695	0.000995655	-1.96333	HAS2
0.0062262	-6.02486	3.84822	0.000368077	0.00117991	-2.13693	SOX4
0.0111535	-4.12016	3.8365	0.000382464	0.00121468	-2.1734	COL1A1
0.00813751	-7.45145	3.8328	0.000386827	0.00121726	-2.18435	CD8A
0.00563305	-6.79632	3.81677	0.000404453	0.00126116	-2.22835	SNAI2
0.0108576	-6.87727	3.80148	0.000425775	0.00131568	-2.27686	SPP1
0.0137821	-8.08678	3.77804	0.000457364	0.00138885	-2.34583	APLNR
-0.00658322	-5.59023	-3.77756	0.000457551	0.00138885	-2.34646	HIST1H1C
-0.00591573	-7.88507	-3.77213	0.000464001	0.00139607	-2.36053	TGFB2
0.0116949	-8.03508	3.71676	0.000551006	0.00164343	-2.52511	KRT6A
0.0139006	-8.60742	3.70211	0.000575969	0.00170308	-2.56772	TP63
0.00602365	-7.10831	3.67942	0.000615886	0.00180555	-2.63247	BCL2L11
0.00650968	-3.92988	3.66757	0.000638642	0.00185639	-2.66719	LUM
-0.00447468	-5.27348	-3.63845	0.0006946	0.00200208	-2.74866	MS4A7
-0.00792311	-5.59459	-3.63264	0.000709988	0.00202938	-2.76861	IL7R
0.0159383	-8.52423	3.6016	0.000779126	0.0022086	-2.85771	CXCL13
0.00655556	-3.83874	3.59047	0.000804722	0.00226246	-2.8889	COL1A2
-0.0029135	-5.15418	-3.49056	0.00107882	0.00300843	-3.17007	YAP1
0.0202455	-7.49958	3.44131	0.00125158	0.00344911	-3.3108	MUC5B
-0.00505564	-7.01871	-3.43872	0.00125696	0.00344911	-3.31575	SLC25A37
-0.00393438	-5.81277	-3.43012	0.00128839	0.00350396	-3.3394	AIF1
-0.00357732	-5.62105	-3.42774	0.00129738	0.00350396	-3.34603	STAT6
-0.0105202	-6.94803	-3.416	0.00134763	0.00361123	-3.38126	HMOX1
0.00752211	-6.51282	3.40913	0.00137488	0.0036557	-3.40032	TPSAB1
0.00870132	-7.79369	3.40273	0.00140075	0.00369582	-3.41807	FAP
0.0081493	-6.39841	3.39808	0.00141983	0.00371758	-3.43095	CXCR4
-0.0060839	-7.17741	-3.38977	0.00145347	0.00377681	-3.45343	ITGB6
0.00767676	-6.78839	3.38554	0.0014725	0.00379751	-3.46562	ACKR1
0.00354052	-8.42741	3.34091	0.00166983	0.00427427	-3.5861	DCTPP1
-0.00376914	-7.08382	-3.30913	0.00183003	0.00464963	-3.67305	ITGAM
-0.00910913	-8.95715	-3.29692	0.00190156	0.00479585	-3.70851	FGFBP2
0.00257374	-6.15952	3.26047	0.0021038	0.00526717	-3.80517	CD4
0.00819318	-9.09953	3.25655	0.00213417	0.00528231	-3.81786	CD8B
-0.00496767	-6.78707	-3.25454	0.00214065	0.00528231	-3.82148	SPRY2
0.00675987	-6.55607	3.25185	0.00216295	0.00529922	-3.83054	MYC
0.00797217	-9.40777	3.23549	0.00226596	0.00551224	-3.87456	LAG3
-0.00568876	-5.97786	-3.23168	0.00228911	0.00552932	-3.88436	NKX2-1
0.0116834	-10.0385	3.22783	0.00231579	0.0055387	-3.89514	MMP12
-0.00430215	-5.81768	-3.22531	0.00232528	0.0055387	-3.89987	IDH1
-0.0092866	-6.83242	-3.2145	0.00240494	0.00568892	-3.93085	MARCO
0.00708428	-8.34913	3.20477	0.0024721	0.00580774	-3.95687	LGR6
-0.00233288	-4.3981	-3.16325	0.00277092	0.00646548	-4.06543	ATF4
0.00433422	-5.87757	3.15403	0.00284363	0.0065903	-4.08985	SEC11C
0.00730986	-3.76577	3.13662	0.00299428	0.00687664	-4.13766	COL3A1
0.00751775	-9.48074	3.13507	0.00300728	0.00687664	-4.14174	FASLG
-0.00815393	-6.74281	-3.09601	0.00335318	0.00761682	-4.2442	IFIT3
-0.00248229	-4.20263	-3.03886	0.00391736	0.00883983	-4.39102	ITGB1
-0.00363828	-6.597	-3.00418	0.00430883	0.00965965	-4.48025	SLC25A4
-0.00337528	-6.92159	-2.99673	0.0043976	0.00979465	-4.49934	ATF6
0.00504185	-6.36247	2.96144	0.00484963	0.0107318	-4.59029	GPR183
-0.00246603	-6.14053	-2.91283	0.00552223	0.0121418	-4.71198	AXL
-0.00489246	-7.31648	-2.91045	0.00556646	0.0121611	-4.7189	IL4R
0.00350054	-6.48487	2.8978	0.00575003	0.0124434	-4.74963	MANF
0.0111738	-10.0381	2.89589	0.00579227	0.0124434	-4.75573	WT1
0.00738142	-10.5576	2.8951	0.00580452	0.0124434	-4.7577	IL11
0.0123333	-9.16322	2.87885	0.00606284	0.0129165	-4.79821	CCNA1
-0.00356687	-4.70295	-2.8717	0.00616676	0.0130568	-4.81473	RNASE1
0.00993115	-9.26351	2.83296	0.00685094	0.0144164	-4.91175	PI16
-0.00952766	-10.4986	-2.81935	0.00710235	0.0148543	-4.94517	WNT3A
0.00855575	-5.83556	2.80508	0.00737503	0.0153311	-4.98009	CCL2
-0.00349925	-6.61873	-2.78354	0.00779041	0.016097	-5.03148	LGALS1
-0.00359977	-6.20882	-2.77408	0.00798631	0.016403	-5.05445	TOP1
-0.00277329	-5.66329	-2.75292	0.00844142	0.0171532	-5.10565	WWTR1
-0.00260383	-4.9094	-2.75048	0.00849543	0.0171532	-5.11154	CST3
0.0102372	-9.70727	2.7509	0.0085016	0.0171532	-5.11156	MMP10
-0.00628396	-7.98386	-2.73477	0.00886643	0.0177847	-5.15034	HEY1
0.00674843	-6.49952	2.68777	0.0100137	0.0199692	-5.26242	AGR3
0.00264495	-4.9442	2.67925	0.0102185	0.0202598	-5.28166	HSPA5
-0.00438842	-5.6474	-2.6395	0.0113273	0.0223292	-5.3758	EPCAM
-0.0024479	-5.96019	-2.61458	0.0120557	0.0236291	-5.4333	GSR
0.00401715	-4.63973	2.61208	0.0121353	0.02365	-5.43923	DCN
0.00605633	-7.39097	2.57948	0.0131948	0.0255696	-5.51525	GZMA
0.012964	-8.54913	2.57042	0.0134987	0.0260116	-5.53603	SOX2
0.00503317	-7.83003	2.53128	0.0148878	0.0285281	-5.62529	BMP4
0.0107046	-9.14108	2.52479	0.01513	0.0288311	-5.63997	TP73
-0.006739	-6.13822	-2.50779	0.0157826	0.0298533	-5.67835	FABP4
0.0204742	-8.50808	2.50631	0.0158405	0.0298533	-5.68167	C20orf85
0.00834888	-6.90533	2.49185	0.0164172	0.0307628	-5.71413	WFDC2
-0.00385418	-6.16362	-2.48932	0.0165025	0.0307628	-5.71926	GNG11
0.00796795	-8.11885	2.47519	0.0171054	0.031654	-5.75136	CXCL9
0.00427186	-7.68495	2.47361	0.0171651	0.031654	-5.75468	KLRB1
0.00600831	-9.95311	2.46368	0.0175958	0.0322746	-5.77696	CDKN2A
-0.00202046	-6.02183	-2.43791	0.0187175	0.0341494	-5.83337	SMAD4
0.0041841	-7.65988	2.42583	0.019293	0.0350133	-5.86035	SLC2A1
-0.00223658	-5.75985	-2.42315	0.0194024	0.0350264	-5.86581	TGFB1
0.00433969	-6.98267	2.38047	0.0215328	0.0386689	-5.95924	CD69
-0.0039117	-3.92373	-2.36259	0.022475	0.0401506	-5.99775	SPARCL1
0.00749635	-5.41804	2.3008	0.026039	0.0462766	-6.12939	CCL18
0.00266258	-5.10497	2.28796	0.0268107	0.0474024	-6.15591	HIF1A
0.00391174	-7.66667	2.28342	0.0271175	0.047699	-6.16573	CD247
0.0070978	-10.0282	2.27178	0.0278764	0.0487837	-6.19018	GLP1R
-0.00328579	-4.07974	-2.26639	0.0282053	0.0491087	-6.20102	LYZ
0.0126912	-6.21038	2.25063	0.0292875	0.0507355	-6.23411	SCGB1A1
-0.00398918	-4.92953	-2.23487	0.030374	0.0523532	-6.26654	ICAM1
-0.00614386	-9.07116	-2.16229	0.035891	0.0615531	-6.41399	GNLY
0.00378383	-5.12488	2.13571	0.0381129	0.0650385	-6.4669	HLA-DQA1
0.00330761	-4.91827	2.11121	0.0402575	0.068358	-6.51512	HERPUD1
0.00272615	-7.38518	2.10785	0.0405532	0.068521	-6.52164	CD86
0.00248366	-6.44221	2.1005	0.0412263	0.0693167	-6.53604	DNAJB9
0.00741279	-10.0819	2.07306	0.0438591	0.0733838	-6.58972	TCL1A
-0.00527086	-7.4387	-2.05879	0.0452673	0.0753722	-6.61726	IFIT2
0.0117849	-8.6508	1.9907	0.0525415	0.0870615	-6.74646	FOXJ1
0.00391308	-7.13567	1.98549	0.0531367	0.0874256	-6.75619	ATP2A3
0.00413499	-7.42824	1.98433	0.053271	0.0874256	-6.75836	SOX9
0.00230306	-7.44677	1.97205	0.0546674	0.0892901	-6.78102	CRELD2
-0.00353716	-7.47521	-1.96326	0.0557396	0.0906099	-6.79747	FCN1
0.00535246	-9.65376	1.95882	0.0562804	0.0910574	-6.8057	LILRA4
0.00187206	-5.13634	1.94935	0.0573998	0.0924325	-6.82296	PDIA4
-0.0014296	-6.39678	-1.84011	0.0722436	0.11577	-7.01899	FAS
0.00462708	-8.03535	1.8382	0.0725675	0.11577	-7.02247	CDH26
-0.00316458	-7.20087	-1.83451	0.0731116	0.116098	-7.02887	SLC1A3
0.0029027	-7.27091	1.74044	0.0885316	0.139937	-7.1894	BCL2
-0.00240342	-6.5662	-1.70855	0.0943113	0.148002	-7.24209	AXIN2
0.00508357	-7.69704	1.70776	0.0944971	0.148002	-7.24346	FCGBP
0.00284138	-5.83799	1.692	0.0974734	0.15197	-7.26917	CD34
0.00122958	-5.73107	1.6774	0.100285	0.155646	-7.2928	SELENOS
0.00265352	-8.15973	1.65115	0.105576	0.163119	-7.33489	CREB3L4
0.00476246	-9.83276	1.64721	0.106406	0.163665	-7.34119	CHGB
-0.00157954	-5.88324	-1.63107	0.10974	0.16804	-7.36666	PDGFRB
0.00477464	-8.10848	1.62579	0.110903	0.169065	-7.37501	FGF10
0.00508619	-8.84161	1.61798	0.11258	0.170862	-7.38724	MFAP5
0.00110565	-5.62209	1.61409	0.113384	0.171325	-7.39327	ITGAV
0.00137009	-5.46322	1.58667	0.119476	0.179737	-7.43573	HYOU1
-0.00142459	-6.50383	-1.58053	0.120875	0.181048	-7.44514	ATG7
-0.00255699	-7.57634	-1.52239	0.134821	0.201059	-7.53269	IL32
0.00902096	-9.58637	1.51893	0.135699	0.201493	-7.53781	BPIFA1
0.005606	-11.7334	1.50787	0.1385	0.204765	-7.55409	TERT
-0.00486827	-7.22188	-1.47211	0.147877	0.21769	-7.60601	IFIT1
-0.00201335	-7.45609	-1.46641	0.149377	0.218959	-7.61417	MAL
0.00474878	-10.4285	1.4565	0.152122	0.222033	-7.62831	ASCL1
0.00366739	-6.46985	1.43903	0.156989	0.228166	-7.65302	ATF3
0.0011524	-5.86308	1.43025	0.159439	0.23075	-7.66532	SSR3
0.00582055	-8.10345	1.41378	0.164234	0.236178	-7.68824	LTF
0.00327396	-9.12622	1.41264	0.164567	0.236178	-7.68981	WNT7B
0.00138223	-3.60555	1.40907	0.165576	0.236635	-7.69474	HLA-DRA
0.00584386	-12.8421	1.39793	0.168912	0.240402	-7.71005	VPREB3
0.00365099	-8.43897	1.39092	0.171015	0.242388	-7.71962	EREG
-0.00233221	-6.34651	-1.38442	0.172971	0.244152	-7.72846	IRF1
-0.00208303	-7.14112	-1.3691	0.177656	0.249738	-7.74916	WNT5A
0.00198779	-8.04446	1.35585	0.181805	0.254527	-7.76688	ITGAE
-0.00303508	-10.3823	-1.34438	0.185492	0.258633	-7.78209	ELANE
0.00483949	-12.8961	1.33945	0.187079	0.259679	-7.7886	LY6D
-0.00381508	-8.98217	-1.33735	0.187756	0.259679	-7.79135	SLC7A11
-0.00178213	-6.80689	-1.31565	0.194847	0.268403	-7.81968	GCLM
0.00287864	-8.5671	1.30963	0.196897	0.270143	-7.82745	CENPF
0.00531001	-11.4333	1.29413	0.202151	0.276246	-7.84732	FOXI1
-0.0015177	-6.08365	-1.28801	0.204219	0.277964	-7.85513	EHMT1
0.00452433	-11.1794	1.28387	0.205689	0.27886	-7.86036	DEFB1
0.00466969	-9.86426	1.24371	0.219978	0.297056	-7.91046	AKR1B10
0.000803633	-2.42931	1.23495	0.223154	0.300165	-7.92121	VIM
-0.00270763	-5.45952	-1.23005	0.225	0.301465	-7.92715	CEACAM6
-0.00214691	-6.6578	-1.18565	0.241909	0.322859	-7.98025	ITGAX
-0.00129614	-6.72148	-1.16803	0.248846	0.330831	-8.00083	TTC19
0.000890357	-6.59827	1.15794	0.252896	0.334917	-8.01247	UCHL3
-0.0022592	-8.35201	-1.11723	0.269761	0.355876	-8.05845	NKG7
0.00213114	-5.243	1.09453	0.279485	0.367292	-8.08343	KRT8
0.00297559	-6.25298	1.08655	0.282958	0.370438	-8.09209	HLA-DQB1
-0.00212166	-7.75673	-1.07965	0.285989	0.372982	-8.09954	SNCA
-0.00374367	-9.54364	-1.06935	0.290554	0.3775	-8.11057	LGR5
-0.0018962	-7.33676	-1.04809	0.300128	0.388468	-8.13302	CSPG4
-0.00135376	-7.1342	-1.04146	0.303136	0.390885	-8.13995	NHSL2
0.00119579	-7.07345	1.03749	0.304959	0.391764	-8.14407	LPAR1
0.00259265	-8.91205	1.02446	0.311033	0.398075	-8.15744	SPINK1
0.00295808	-9.81799	1.01652	0.314757	0.401344	-8.16554	IFNG
0.000883188	-5.61118	1.01069	0.317479	0.403316	-8.17147	SPCS2
0.0013095	-6.63822	0.99778	0.323634	0.409618	-8.18444	UGDH
-0.000671642	-4.40797	-0.98826	0.328223	0.413062	-8.19389	PDIA3
-0.00415526	-9.47802	-0.983785	0.330425	0.413062	-8.19827	APLN
-0.00226048	-7.93532	-0.982277	0.331159	0.413062	-8.19976	NOX4
0.00077558	-5.71438	0.98219	0.331172	0.413062	-8.19987	NUTF2
0.00339329	-9.68583	0.966165	0.33907	0.42138	-8.21546	CALCA
-0.00220551	-7.34974	-0.950368	0.346947	0.42825	-8.23062	OAS3
0.00289116	-8.67132	0.950006	0.347129	0.42825	-8.23097	IL1B
-0.00126333	-6.89047	-0.947537	0.348343	0.42825	-8.23335	HAVCR2
0.00230181	-7.98285	0.923836	0.360446	0.441546	-8.25555	SNAI1
0.00501439	-9.56803	0.913728	0.365677	0.446361	-8.26486	MUC5AC
0.000927586	-5.50363	0.899568	0.373061	0.453758	-8.27778	UBE2J1
-0.00119393	-7.18375	-0.868966	0.389402	0.47196	-8.30496	FGF2
0.00295573	-9.98115	0.860208	0.394185	0.476076	-8.31254	IL37
-0.00192066	-6.97562	-0.848153	0.400794	0.482359	-8.32289	OAS2
0.00277785	-9.16685	0.835099	0.408026	0.488578	-8.33394	SCG2
0.00121135	-5.54322	0.833654	0.40881	0.488578	-8.33518	NUCB2
0.0020427	-9.13029	0.814191	0.419777	0.499943	-8.3513	CCNB2
-0.00143138	-7.99115	-0.809372	0.42251	0.501456	-8.35525	WNT2
0.00161591	-7.55322	0.792236	0.432335	0.510114	-8.36907	ISG20
-0.00118156	-6.22566	-0.791433	0.432779	0.510114	-8.36973	CD14
-0.00167455	-11.1883	-0.784849	0.43661	0.512867	-8.37494	IRF7
-0.00114326	-6.40345	-0.761875	0.450047	0.526847	-8.39288	CD52
0.00295829	-10.9272	0.748101	0.458249	0.534624	-8.40335	PAEP
0.00107543	-4.23	0.739233	0.463544	0.538968	-8.41003	ACTA2
0.000879093	-6.51747	0.713283	0.479294	0.555398	-8.42906	ANKRD28
-0.00239763	-9.51716	-0.686709	0.495752	0.572535	-8.44784	RACGAP1
0.000683134	-5.93092	0.678505	0.500869	0.574712	-8.45353	LMAN1
0.00218846	-5.85456	0.678347	0.500988	0.574712	-8.45361	DMBT1
-0.00187985	-9.48278	-0.62648	0.534132	0.61069	-8.48787	IL1A
-0.000753805	-3.51087	-0.616911	0.540351	0.615749	-8.49391	FN1
-0.000520542	-4.90015	-0.607459	0.54655	0.62075	-8.49977	PKM
0.000890389	-7.83651	0.599665	0.55169	0.62452	-8.50454	LPAR2
-0.000551636	-6.63431	-0.58929	0.558566	0.630224	-8.51079	MYDGF
-0.00125648	-7.69105	-0.586019	0.560759	0.630624	-8.51273	CFTR
0.000830612	-6.42116	0.58318	0.562637	0.630668	-8.51443	HMGA1
-0.00159232	-7.09624	-0.575788	0.567596	0.634155	-8.51875	MSLN
0.00178804	-9.33284	0.565597	0.574447	0.63905	-8.52465	GDF15
-0.000608248	-7.25306	-0.56371	0.575704	0.63905	-8.52575	EMG1
-0.000489447	-6.1005	-0.536374	0.594299	0.656724	-8.54101	NFKB1
0.00167673	-9.63444	0.534709	0.595455	0.656724	-8.5419	TNF
0.000681965	-4.4907	0.526247	0.601259	0.660999	-8.54647	SOD2
-0.000590033	-6.33978	-0.521144	0.60478	0.662746	-8.54919	PCNA
0.00100369	-7.79063	0.516885	0.60774	0.662917	-8.55142	TREM2
0.000565159	-5.47024	0.515333	0.608801	0.662917	-8.55225	SPCS3
0.00103713	-9.49974	0.47939	0.633958	0.688125	-8.5704	UBE2S
0.00151288	-9.7028	0.438053	0.663421	0.717834	-8.58968	CGA
-0.000971652	-7.09868	-0.417731	0.678109	0.731419	-8.59853	AKR1C2
0.000424986	-5.4269	0.340714	0.734878	0.790167	-8.62828	PTPRC
-0.00059604	-6.39064	-0.312044	0.756433	0.810801	-8.63781	AKR1C1
0.000650991	-8.18381	0.258136	0.797466	0.852121	-8.65349	TOP2A
0.000582322	-8.51991	0.248933	0.804533	0.857003	-8.65587	GZMB
-0.000180967	-4.17326	-0.235856	0.814597	0.865037	-8.6591	CD44
0.000446862	-7.46684	0.219847	0.826974	0.87547	-8.66282	BANK1
0.000319743	-8.67906	0.216124	0.829853	0.875814	-8.66365	TBXA2R
-0.000517876	-8.55548	-0.210552	0.834177	0.877501	-8.66487	KLRC1
0.000575713	-10.0547	0.207471	0.836568	0.877501	-8.66552	CHAC1
0.000483923	-8.32785	0.189719	0.850373	0.889262	-8.66912	MKI67
-0.000879597	-7.91032	-0.172886	0.863508	0.900253	-8.67224	SAA2
0.000331197	-5.41301	0.150821	0.880783	0.915125	-8.67588	STAT1
0.000338263	-6.89529	0.147857	0.883109	0.915125	-8.67634	CEACAM5
-0.000379412	-9.72695	-0.143793	0.886299	0.915664	-8.67694	ABCC2
0.000260331	-8.0962	0.131383	0.896051	0.92296	-8.67868	CDK1
0.000454896	-10.6674	0.116579	0.907707	0.932166	-8.68056	S100A7
-0.000103868	-5.61071	-0.109666	0.913154	0.934961	-8.68136	PDIA6
-0.00021508	-4.48884	-0.103932	0.91768	0.936799	-8.68198	CCN2
-0.00018041	-5.3462	-0.0988635	0.92168	0.93809	-8.68251	KRT18
0.000181644	-6.52328	0.0853321	0.932372	0.943504	-8.68378	HES1
-0.000125246	-7.80264	-0.0827722	0.934394	0.943504	-8.684	UQCRHL
7.10679e-05	-4.74233	0.0816871	0.935252	0.943504	-8.68409	CTNNB1
-6.15585e-05	-5.97127	-0.0608901	0.951712	0.957294	-8.68561	ERLEC1
4.99677e-05	-9.43034	0.0230988	0.981673	0.984543	-8.68723	ELN
-3.12824e-05	-9.80826	-0.0113202	0.991017	0.991017	-8.68744	IGLL1

## Sheet: Supplementary Table 9
Supplementary Table 9: Differential proportion testsing results for finding genes associated with transcript niches.
PropMean.cluster_1	PropMean.cluster_2	PropMean.cluster_11	PropMean.cluster_12	PropMean.cluster_3	PropMean.cluster_4	PropMean.cluster_5	PropMean.cluster_6	PropMean.cluster_7	PropMean.cluster_8	PropMean.cluster_9	PropMean.cluster_10	PropRatio	Tstatistic	P.Value	FDR	gene	trans_niche
0.0655365	0.00809258	0.00509591	0.00715293	0.00471001	0.00616538	0.00922599	0.00361174	0.00700815	0.00293844	0.00454851	0.00335721	12.4016	73.0992	2.37461e-260	8.14491e-258	HERPUD1	T1
0.0882346	0.00863637	0.0235875	0.00587018	0.019724	0.00671422	0.00892759	0.00503261	0.0522654	0.00615408	0.0074854	0.00468885	9.00098	70.5857	9.50884e-254	1.63077e-251	XBP1	T1
0.0115549	0.00332977	0.0010736	0.00114583	0.00130202	0.000943978	0.00113621	0.00126378	0.00174504	0.000468072	0.00108518	0.00075255	10.0151	65.0409	1.8026e-238	2.06097e-236	FKBP11	T1
0.0214743	0.00307897	0.00040321	0.00017135	0.000330487	0.000359022	0.000692475	0.000145962	0.00139308	0.000125432	0.000444202	0.000143118	55.6335	64.1094	1.06886e-235	9.16545e-234	PIM2	T1
0.0153348	0.00142271	0.00269263	0.00163497	0.00279983	0.00137325	0.0015281	0.00162973	0.00337843	0.00156196	0.00174097	0.00163558	8.26153	62.8861	2.99763e-232	2.05637e-230	PRDX4	T1
0.0100835	0.00149148	0.00246737	0.000943735	0.0021132	0.0011772	0.00111441	0.000830142	0.00192811	0.0010101	0.00125394	0.00092497	7.75129	61.3044	1.41434e-227	8.0853e-226	DNAJB9	T1
0.0181391	0.00428012	0.00183534	0.00569325	0.00308714	0.00463558	0.00315486	0.00226041	0.00493175	0.00440857	0.00327834	0.00398046	5.0461	60.5254	3.06994e-225	1.50427e-223	UBE2J1	T1
0.104392	0.00747146	0.00175735	0.0043244	0.0015472	0.0016374	0.00479389	0.00122412	0.00102749	0.000461569	0.0241778	0.00247262	41.7423	60.0223	1.3084e-223	5.60975e-222	JCHAIN	T1
0.023419	0.00267173	0.00418301	0.00193904	0.00354713	0.00212634	0.00170538	0.000421378	0.00653906	0.00167809	0.00146287	0.00115663	11.6429	59.3601	1.06217e-221	4.04805e-220	SEC11C	T1
0.00933351	0.00265688	0.0047099	0.00219845	0.0041226	0.00228168	0.00253846	0.00152296	0.00350824	0.00243913	0.00220562	0.00229139	3.53654	51.3714	6.22644e-196	2.13567e-194	SSR3	T1
0.00855102	0.00199665	0.00380737	0.00175197	0.00360847	0.00235773	0.00165966	0.00196513	0.00516878	0.00126425	0.00185746	0.00225504	3.69768	51.2838	1.23644e-195	3.85545e-194	ERLEC1	T1
0.00961351	0.00225142	6.02377e-05	8.22564e-05	5.12797e-05	7.61937e-05	0.000247604	7.40031e-05	2.2033e-05	1.70137e-05	0.00030815	3.38257e-05	106.871	50.4323	1.24124e-192	3.54788e-191	CD79A	T1
0.00110077	0.00446524	0.00313042	0.00431599	0.00457967	0.00428801	0.00397063	0.00211648	0.00664321	0.00304367	0.0032842	0.00520539	0.280186	-49.775	1.91434e-190	5.05092e-189	STAT6	T1
0.00982028	0.0024673	0.00429601	0.00298765	0.00411832	0.0031975	0.00235785	0.0024689	0.00460857	0.00236831	0.00271539	0.00331616	3.18601	48.9751	1.19398e-187	2.92525e-186	SELENOS	T1
0.0153827	0.00563881	0.0034433	0.00568799	0.00432496	0.00414707	0.00417048	0.00179595	0.00478433	0.00433588	0.00329979	0.00336584	3.91787	48.7727	6.15391e-187	1.40719e-185	SPCS3	T1
0.015355	0.00167442	0.000467858	0.00108176	0.000932818	0.00142183	0.000823597	0.000856911	0.00184277	6.15739e-05	0.00161271	0.00454773	15.9459	47.7355	3.18409e-183	6.82589e-182	ITM2C	T1
0.0107217	0.00418289	0.00403156	0.00378925	0.00412808	0.00372166	0.00293594	0.00197975	0.00562056	0.00252607	0.00321733	0.00384036	3.05331	46.4733	1.04572e-178	2.1099e-177	SPCS2	T1
0.00313087	0.00176422	5.09362e-05	5.35136e-05	5.56443e-05	7.19721e-05	0.000163591	5.86895e-05	2.58165e-05	3.00286e-05	0.000183789	4.32081e-05	38.1469	45.5125	4.07678e-175	7.76853e-174	CD27	T1
0.00840369	0.00226876	0.00305091	0.00270609	0.00348899	0.00262398	0.00141412	0.00148664	0.00511547	0.00105323	0.0028419	0.00277966	3.4989	45.1067	1.08689e-173	1.96212e-172	LMAN1	T1
0.00715949	0.00155637	0.00116801	0.00208807	0.00165448	0.00144116	0.00134424	0.000622708	0.0016265	0.00118842	0.00140271	0.00159659	5.2129	44.4713	2.51712e-171	4.31685e-170	MANF	T1
0.00348248	0.000725278	0.000948376	0.00055617	0.000835958	0.000426442	0.000432256	0.000337168	0.00286857	0.000223476	0.000411031	0.000365216	6.15195	43.6952	2.07788e-168	3.39387e-167	PLPP5	T1
0.00210378	0.000150188	4.52278e-05	3.40243e-05	5.56785e-05	7.608e-05	8.66543e-05	2.85502e-05	0.000232798	4.15325e-05	0.000105335	3.30903e-05	32.5712	39.9197	1.04675e-153	1.63197e-152	DERL3	T1
0.00347807	0.000183515	6.87067e-05	6.85715e-05	7.24014e-05	0.000131964	0.000105679	2.37927e-05	6.14791e-05	5.01558e-05	0.000177432	4.27533e-05	45.7876	38.9322	9.40724e-150	1.40291e-148	TNFRSF17	T1
0.00256353	0.000739401	0.000446328	0.000539907	0.000681409	0.00059543	0.000408114	0.000324174	0.000886561	0.000429094	0.000554638	0.000579959	4.73539	37.3089	3.42456e-143	4.89427e-142	CRELD2	T1
0.0026599	0.00674823	0.00856428	0.00564213	0.0120268	0.00663377	0.00854977	0.00327879	0.0126912	0.0136424	0.00592779	0.00664704	0.34941	-36.8706	2.21781e-141	3.04283e-140	PKM	T1
0.00672378	0.0130514	0.0135228	0.0166239	0.0145515	0.019067	0.0140118	0.00824821	0.0144911	0.0153898	0.0126639	0.0171636	0.47511	-36.2668	7.22537e-139	9.53193e-138	RHOA	T1
0.00385231	0.00104582	0.00177471	0.00107319	0.00164823	0.00117972	0.00116562	0.00069338	0.0014655	0.00191156	0.00113204	0.000966172	3.1366	35.0154	1.34726e-133	1.71153e-132	MYDGF	T1
0.0045269	0.00232338	0.000467539	0.000540382	0.000453631	0.000680724	0.00108291	0.000347569	0.000904479	0.000374315	0.000862708	0.000591111	6.77882	34.0894	1.24691e-129	1.52747e-128	BCL2L11	T1
0.00239838	0.00452835	0.00553946	0.00501563	0.00679968	0.00605919	0.0141759	0.00582188	0.00573123	0.00924387	0.0085603	0.0096467	0.344341	-33.1053	2.17027e-125	2.56691e-124	CST3	T1
0.000998699	0.00233351	0.0124393	0.00167297	0.0287777	0.00691508	0.00285825	0.00115905	0.0141345	0.00224761	0.00221245	0.00157805	0.253483	-32.3095	6.48736e-122	7.41721e-121	KRT8	T1
0.00127922	0.00203771	0.00259437	0.00532256	0.00664906	0.00434178	0.00315371	0.00447697	0.0038245	0.00160879	0.00312659	0.00610002	0.35462	-32.0659	7.63182e-121	8.44424e-120	ITGAV	T1
0.00237182	0.00233164	0.000356889	0.000373373	0.000588522	0.000881271	0.000471307	0.000102954	0.000782488	0.00014187	0.000321013	0.000161225	5.89266	31.8097	1.0638e-119	1.14026e-118	ISG20	T1
0.012258	0.00356731	0.00624803	0.00383663	0.00595366	0.00377614	0.00334933	0.00348568	0.00588956	0.00319296	0.00371317	0.0038213	2.96686	30.8457	1.94823e-115	2.02498e-114	HYOU1	T1
0.00830346	0.0034309	0.00318624	0.00426117	0.00396236	0.00358763	0.00353082	0.00146663	0.00537072	0.00412934	0.00381859	0.00339962	2.36762	29.9724	1.59993e-111	1.61405e-110	PDIA6	T1
0.00155535	0.00388659	4.71247e-05	6.91019e-05	6.14254e-05	0.000112574	0.000169177	4.97447e-05	6.19952e-05	3.49022e-05	0.00011776	3.71944e-05	16.0702	29.8949	3.87322e-111	3.79576e-110	TNFRSF13C	T1
0.000693365	0.00163066	0.0107562	0.00143152	0.0292314	0.00586032	0.00187658	0.000911686	0.015319	0.00121256	0.00122148	0.00162948	0.22228	-29.4804	2.68944e-109	2.56244e-108	KRT18	T1
0.000276787	0.000650142	0.0101216	0.000314765	0.0166357	0.00333824	0.00103304	0.000468371	0.0194825	0.000492788	0.000571596	0.00031716	0.182635	-29.4823	2.76432e-109	2.5626e-108	EPCAM	T1
0.00400376	0.00698644	0.0062226	0.0120933	0.0122885	0.0105317	0.00717528	0.00430217	0.0169205	0.010068	0.00735938	0.0127593	0.442109	-29.3843	7.25027e-109	6.54432e-108	CTNNB1	T1
0.00150266	0.00221417	0.00836011	0.00481864	0.00757331	0.00684357	0.00261129	0.00485961	0.00953336	0.000374491	0.00653056	0.016174	0.322961	-29.1579	7.71112e-108	6.78183e-107	YAP1	T1
0.0147173	0.00496376	0.00589193	0.00665892	0.00862282	0.00514956	0.00543463	0.00373072	0.0128975	0.00642574	0.00459669	0.00451981	2.49421	28.6539	1.51751e-105	1.30126e-104	PDIA4	T1
0.0041915	0.0213354	0.000153546	0.000305948	0.0003915	0.000987443	0.00289576	0.000349853	0.000264689	0.00107177	0.000786003	0.000124644	6.32049	28.4761	1.052e-104	8.80086e-104	CXCR4	T1
0.0176319	0.00567788	0.00795209	0.0069754	0.011944	0.00623556	0.00654873	0.00398073	0.0137636	0.00722835	0.00610208	0.00559728	2.50751	27.9056	4.04807e-102	3.30592e-101	HSPA5	T1
0.000127969	0.000277638	0.012395	0.000161045	0.0145677	0.00211102	0.000510926	0.000261534	0.00727079	0.000273885	0.000265271	0.00011522	0.153152	-27.6517	6.36586e-101	5.07788e-100	NKX2.1	T1
0.000430893	0.000628001	0.00502347	0.00218286	0.0106532	0.00432457	0.000675529	0.000404652	0.00561195	0.000415037	0.000586257	0.0028321	0.253966	-27.5621	1.53976e-100	1.20031e-99	ITGA3	T1
7.97421e-05	0.000183877	0.0102616	7.84413e-05	0.00636423	0.00128043	0.000280707	0.00013702	0.00668194	0.000142035	0.000121024	0.000173191	0.150517	-27.3617	1.38075e-99	1.05244e-98	DUOX1	T1
0.000172592	0.000877973	0.000384892	0.00219578	0.000448753	0.00135096	0.000559942	0.000200046	0.000926391	0.000413765	0.000545111	0.000829908	0.265563	-26.5803	5.35506e-96	3.99301e-95	IL4R	T1
0.0226168	0.0114543	0.0133211	0.0144438	0.0119911	0.0149152	0.0095509	0.00880214	0.0108949	0.00704267	0.0110534	0.0162751	1.96972	26.5173	1.05084e-95	7.66891e-95	ATF4	T1
0.000782994	0.00130026	0.00302774	0.00806126	0.00388546	0.00602725	0.00148106	0.00186602	0.00542431	0.000493203	0.00359742	0.00633356	0.269364	-25.7439	4.2135e-92	3.0109e-91	WWTR1	T1
0.00304708	0.00447248	0.000158358	0.000857653	0.000372497	0.00114236	0.000568111	0.000153551	0.00222776	0.000210432	0.000520091	0.00045668	5.2513	25.1495	2.69012e-89	1.88308e-88	ATP2A3	T1
3.11278e-05	8.0802e-05	0.00270502	4.96855e-05	0.00461371	0.000398806	0.000264791	5.88608e-05	0.0184036	6.40975e-05	0.000120896	0.000109158	0.0946844	-25.0467	8.15588e-89	5.59494e-88	WFDC2	T1
9.75305e-05	0.000184492	0.00510299	0.000120878	0.00632196	0.000792039	0.000444674	0.000127179	0.0176091	0.000180146	0.000270591	0.000108084	0.165435	-24.6607	5.29197e-87	3.55911e-86	AGR3	T1
0.00798071	0.00277848	0.00377334	0.00468727	0.00385708	0.00387911	0.0021554	0.00203626	0.0201227	0.00125759	0.00357805	0.0031563	2.28972	24.3535	1.39993e-85	9.23419e-85	NUCB2	T1
0.00485474	0.00234236	0.0027139	0.00162756	0.00242311	0.00122854	0.000769749	0.000840821	0.00300935	0.00160122	0.000911962	0.000728187	3.32735	23.9362	1.29681e-83	8.39259e-83	ANKRD28	T1
0.00053806	0.000610805	1.87264e-05	0.000225144	2.69323e-05	7.9445e-05	8.63293e-05	1.58995e-05	1.94169e-05	1.32334e-05	7.15529e-05	2.25162e-05	11.2049	23.8646	2.96066e-83	1.88057e-82	CD79B	T1
0.0013478	0.00199812	0.00156367	0.0114796	0.00215796	0.00868856	0.00212185	0.00222035	0.00244844	0.00115602	0.00229729	0.00413039	0.480237	-23.7455	1.02926e-82	6.41882e-82	BMPR2	T1
0.000415138	0.00119649	0.000774147	0.00220035	0.00264807	0.00333721	0.00180423	0.000751985	0.00119601	0.00383826	0.000938536	0.000829171	0.276527	-23.573	6.94677e-82	4.2549e-81	IFIT3	T1
0.000341109	0.000711868	0.0579641	0.000328343	0.0180564	0.00623318	0.00119209	0.000607991	0.00101915	0.000712443	0.000631449	0.000324232	0.214523	-23.4962	1.6209e-81	9.75383e-81	SFTPD	T1
0.000509194	0.000875969	0.00104903	0.00111651	0.00163744	0.00129155	0.000964923	0.000888752	0.00516464	0.000509656	0.00169743	0.00198772	0.394587	-23.3359	8.85206e-81	5.23493e-80	UGDH	T1
0.00125886	0.00195312	0.00477963	0.00141601	0.00416021	0.00192998	0.00549027	0.00133442	0.00447034	0.00862361	0.00170404	0.00138742	0.456066	-23.2814	1.60342e-80	9.3216e-80	IDH1	T1
0.000464648	0.000452132	0.00404871	0.00088748	0.00468246	0.0020143	0.000647755	0.0012417	0.00380153	0.000116808	0.00160319	0.00206349	0.357091	-22.695	9.58438e-78	5.47907e-77	EGFR	T1
0.000307944	0.000729607	0.000633244	0.00109653	0.00116004	0.00198758	0.00105102	0.00053661	0.00127373	0.000340177	0.000686529	0.000776113	0.365447	-22.414	2.0409e-76	1.14759e-75	SLC25A37	T1
0.00032394	0.000692362	0.00715532	0.000296998	0.0337105	0.00587672	0.0011101	0.000629632	0.0100003	0.000545784	0.000806225	0.000347054	0.192235	-22.3633	3.6959e-76	2.04467e-75	CEACAM6	T1
0.000617778	0.00157689	0.00116252	0.00237315	0.00192286	0.00159012	0.0010024	0.000472281	0.0024856	0.000681226	0.000906367	0.00110743	0.498015	-22.2471	1.26079e-75	6.8643e-75	TTC19	T1
0.000379507	0.00146897	0.0011701	0.00100993	0.00124545	0.00106049	0.000854234	0.000407549	0.000671677	0.00124657	0.000556223	0.000577135	0.436506	-21.7886	1.87679e-73	1.00584e-72	BAX	T1
0.000457645	0.00102502	2.64767e-05	3.07504e-05	3.08902e-05	6.12263e-05	8.311e-05	1.90578e-05	3.78483e-05	1.68142e-05	7.0914e-05	2.38281e-05	9.66323	21.7771	2.21027e-73	1.16634e-72	CD19	T1
0.00201965	0.00451577	0.000189138	0.000284637	0.000252032	0.000595764	0.000786916	0.000415856	0.000453849	0.000324607	0.000821824	0.000946093	3.67809	21.646	9.08661e-73	4.72228e-72	BCL2	T1
0.000458816	0.000996526	0.0613749	0.000485213	0.0260642	0.00785821	0.00169551	0.000920945	0.000718164	0.00102013	0.000870593	0.000501179	0.221357	-21.2492	7.00429e-71	3.58578e-70	NAPSA	T1
0.00207998	0.00295749	0.00300486	0.00399058	0.00522775	0.003762	0.00287446	0.00233166	0.0058323	0.00331637	0.00266115	0.0040193	0.594191	-21.2426	7.2599e-71	3.66198e-70	NUTF2	T1
6.71067e-05	0.000158185	0.00357337	7.91867e-05	0.00471808	0.000868937	0.000202162	0.000134056	0.000739702	0.000132048	0.000135244	7.49545e-05	0.203836	-20.7063	2.60453e-68	1.29472e-67	ITGB6	T1
0.0052469	0.00774413	0.0092618	0.05737	0.00770494	0.0594418	0.00804984	0.00536403	0.0100719	0.00320881	0.0112786	0.0256909	0.436237	-20.6331	5.5922e-68	2.74018e-67	EPAS1	T1
0.0180224	0.01684	0.00271545	0.00572238	0.00369255	0.0133443	0.0167026	0.0645827	0.000849849	0.000617169	0.0501527	0.00784423	2.48889	20.4707	3.2834e-67	1.58621e-66	LUM	T1
0.00422901	0.00723922	0.00307972	0.0148797	0.00432756	0.0136119	0.00685302	0.0112036	0.00289602	0.00339568	0.0134893	0.149641	0.472129	-20.4503	4.10168e-67	1.95399e-66	ACTA2	T1
0.00843711	0.0132355	0.0093098	0.0234802	0.0131543	0.0206387	0.00953438	0.0124131	0.00931815	0.0060715	0.0171319	0.0389978	0.610476	-20.4267	5.30203e-67	2.49123e-66	ITGB1	T1
0.000819717	0.00198637	0.000913607	0.00169063	0.00125162	0.0012868	0.00277495	0.000816006	0.00213285	0.00337347	0.00094945	0.00105948	0.54976	-19.7388	9.44277e-64	4.37685e-63	ATG7	T1
4.8588e-05	0.000159791	0.00341635	6.22824e-05	0.0031411	0.000851702	0.000194837	0.000107609	0.000318938	0.00011831	0.000109421	6.95838e-05	0.180193	-19.6759	1.92394e-63	8.79883e-63	GKN2	T1
0.000100471	0.000237757	0.00210292	0.000174264	0.00832481	0.00120126	0.000385899	0.000137108	0.00255837	0.000196161	0.000173276	0.000102793	0.204064	-19.3759	4.9867e-62	2.25057e-61	CEACAM5	T1
0.0161547	0.0143324	0.00174262	0.0136726	0.00162033	0.0103583	0.00999754	0.0237361	0.000532783	0.000554298	0.0423512	0.00494303	3.07518	19.2885	1.27438e-61	5.67677e-61	PTGDS	T1
0.00114952	0.00143961	0.0204254	0.000634861	0.0135281	0.00392632	0.00197256	0.00155086	0.0149388	0.0021869	0.00354834	0.000700468	0.371862	-18.8515	1.41666e-59	6.22967e-59	MGST1	T1
6.49233e-05	0.000123221	0.000269983	0.000296674	0.00107065	0.000845464	0.000185328	0.0001795	0.000427739	6.24822e-05	0.000258178	0.00120121	0.210021	-18.8137	2.18693e-59	9.49516e-59	TGFB2	T1
0.000497078	0.00171169	0.00107055	0.000848215	0.00192904	0.00122963	0.000985058	0.000476525	0.00501204	0.000792723	0.000598641	0.00063229	0.455679	-18.6874	8.33571e-59	3.57394e-58	GCLM	T1
0.000335366	0.000508797	0.00130296	0.00458667	0.00219232	0.00274613	0.000696758	0.00054855	0.00810287	0.000171375	0.000995789	0.00135121	0.265479	-18.4801	7.99164e-58	3.38412e-57	HES1	T1
0.000102127	0.000232759	0.00688834	0.000137111	0.00513823	0.0016049	0.000321185	0.000189056	0.000904802	0.000183541	0.00017568	9.41809e-05	0.213343	-17.8911	4.47355e-55	1.87125e-54	SFTA2	T1
0.000514826	0.00082873	0.0649729	0.000397354	0.011525	0.00797908	0.00143428	0.000541112	0.000787611	0.00113205	0.000745622	0.000393325	0.298662	-17.7409	2.23261e-54	9.22632e-54	PGC	T1
0.000735638	0.00099956	0.000494443	0.00151028	0.00175055	0.00233283	0.00272336	0.00236551	0.00126228	0.0033161	0.0024966	0.00680126	0.380868	-17.7067	3.16943e-54	1.29418e-53	AXL	T1
0.000996731	0.00126836	0.0015237	0.00248518	0.00707613	0.00268119	0.00147284	0.0025026	0.0119217	0.000525696	0.00248547	0.00235775	0.423306	-17.1785	8.78749e-52	3.54601e-51	SOX4	T1
0.00240236	0.00171218	0.000272357	0.000805068	0.00036788	0.00126348	0.00162353	0.00528566	0.000132462	8.73407e-05	0.00735813	0.00137318	2.81477	17.1572	1.11843e-51	4.4607e-51	FGF7	T1
0.00761778	0.00649537	0.00109126	0.00356034	0.00143165	0.00753733	0.00636033	0.021217	0.000612467	0.000229536	0.0301426	0.00756392	2.13752	17.0782	2.55069e-51	1.00562e-50	DCN	T1
8.94266e-05	0.000269296	0.000139075	0.000352495	0.000282782	0.000256721	0.000228969	0.000133712	0.000409738	0.000253898	0.000213755	0.00026159	0.368741	-16.9532	9.61917e-51	3.74929e-50	DCTPP1	T1
0.00220248	0.0071161	0.000298694	0.000335261	0.000466715	0.000542967	0.0072702	0.000508717	0.000437972	0.0026256	0.00073223	0.000361158	2.54593	16.9105	1.52486e-50	5.87672e-50	GPR183	T1
0.00030202	0.00051507	0.0357104	0.0003149	0.00683226	0.00312716	0.000852365	0.00042148	0.00412101	0.000475904	0.000478281	0.000238271	0.24512	-16.7697	6.8076e-50	2.59445e-49	DMBT1	T1
0.000825266	0.00122848	0.0167504	0.00116434	0.0355239	0.00379656	0.00305243	0.00201919	0.0357072	0.00145586	0.00548246	0.00171951	0.191068	-16.7337	9.96099e-50	3.75453e-49	SCGB3A2	T1
0.00945386	0.00353313	0.00176295	0.0536836	0.00120641	0.0268147	0.00715205	0.00109709	0.000314072	0.00870146	0.00401188	0.00347742	2.41986	16.7153	1.19621e-49	4.45979e-49	PECAM1	T1
0.00127198	0.00296487	0.00260292	0.00262665	0.00174453	0.00314827	0.00475056	0.00150647	0.000828649	0.0152922	0.00413112	0.0019803	0.454448	-16.5572	6.28727e-49	2.31886e-48	PLIN2	T1
0.000842518	0.0176964	0.000128458	0.00019658	0.000251244	0.000486665	0.000755214	0.000263276	0.00014496	7.33352e-05	0.000494998	6.48578e-05	2.62601	16.4866	1.3414e-48	4.8947e-48	CD3E	T1
0.000265019	0.000704432	0.000315314	0.000770611	0.000861141	0.00152789	0.0011616	0.000375255	0.000353209	0.00147061	0.000535302	0.000550673	0.388155	-16.462	1.72347e-48	6.22264e-48	IFIT2	T1
0.000976945	0.00198677	0.121097	0.000912885	0.0194898	0.0195959	0.00326531	0.00188028	0.000458707	0.00253674	0.00167306	0.000981365	0.278647	-16.3476	5.79715e-48	2.07127e-47	SFTPC	T1
0.00172661	0.000623382	0.000175637	0.000959427	0.000507001	0.000866348	0.000828369	0.00481715	0.000125269	0.000121521	0.001019	0.000929402	2.9606	16.2145	2.33781e-47	8.2667e-47	CTHRC1	T1
0.00205488	0.00143646	0.000432042	0.000408991	0.000305133	0.00274251	0.00169421	0.00452048	0.00021713	0.000118627	0.00650838	0.000699448	2.38891	15.9677	3.04451e-46	1.06558e-45	PDGFRA	T1
4.89009e-05	0.000105601	0.000704772	7.63099e-05	0.0059283	0.00018866	0.000364384	0.000183431	0.00731554	6.83599e-05	0.000199272	7.82312e-05	0.153998	-15.6238	1.09656e-44	3.79918e-44	KRT15	T1
0.0011579	0.0257718	0.00015068	0.000303035	0.000305602	0.00053217	0.00109993	0.000458981	0.000164872	0.000103488	0.000805434	0.000101648	2.60297	15.5576	2.17553e-44	7.46207e-44	TRAC	T1
9.28776e-05	0.000211185	0.00167579	0.000138165	0.0140185	0.000409345	0.000503663	0.000260318	0.0077959	0.000684287	0.000234304	0.00010799	0.150441	-15.5239	3.08215e-44	1.04671e-43	MMP7	T1
0.00165794	0.00296185	0.00314439	0.00175931	0.0032639	0.00220241	0.0026876	0.00207189	0.00614918	0.00370748	0.00219727	0.00148584	0.62135	-15.4067	1.01878e-43	3.42591e-43	GSR	T1
0.000138314	0.000263455	0.000319794	0.000117262	0.000523382	0.00103068	0.00187191	0.000153932	0.000104382	0.0130883	0.000310998	0.000152661	0.319639	-15.3119	2.74295e-43	9.13429e-43	MARCO	T1
8.3021e-05	0.000218404	0.000247089	8.06839e-05	0.00030912	0.000803378	0.001439	0.000114418	8.57114e-05	0.0116111	0.000137217	7.57788e-05	0.275752	-15.2937	3.30874e-43	1.09125e-42	MCEMP1	T1
0.000498545	0.000637075	0.00129852	0.00111457	0.00132011	0.00149753	0.000782686	0.0010846	0.00172189	0.000392543	0.00194409	0.00160226	0.44779	-15.2289	6.36387e-43	2.07886e-42	SPRY2	T1
0.00566204	0.00457949	0.000399668	0.00187165	0.000782139	0.00109611	0.00382416	0.0164345	0.000269934	0.000153087	0.0215827	0.00122352	3.49551	14.8559	2.91824e-41	9.443e-41	SFRP2	T1
0.00149689	0.00334621	0.002073	0.00303848	0.00253896	0.00245493	0.00263122	0.00132912	0.00314989	0.00160847	0.00220157	0.00189808	0.649599	-14.6852	1.63272e-40	5.23386e-40	NFKB1	T1
4.50176e-05	0.000101854	0.00016258	7.58939e-05	0.00420468	0.000160471	0.000209542	0.000149793	0.00299098	7.88886e-05	0.000137326	9.92942e-05	0.197637	-14.6226	3.11697e-40	9.89925e-40	S100A2	T1
6.98259e-05	0.000131632	0.00371594	6.05141e-05	0.00686044	0.000992724	0.000211711	0.000100341	0.00107538	0.000121105	0.00011749	5.702e-05	0.217486	-14.5095	9.784e-40	3.07882e-39	MSLN	T1
0.000553901	0.00521357	6.39281e-05	0.000120589	9.29973e-05	0.000158922	0.000676723	0.000148434	6.76282e-05	0.000126349	0.00027716	8.86117e-05	2.89619	14.478	1.34372e-39	4.18998e-39	CD28	T1
9.33173e-05	0.000251506	0.000743923	0.000174791	0.00089619	0.00021466	0.000264964	5.4558e-05	0.00386982	9.11513e-05	0.000134461	9.24801e-05	0.356204	-14.0063	1.51911e-37	4.69419e-37	CDH26	T1
0.00236403	0.00294289	0.019953	0.0062465	0.0353582	0.00887904	0.00520039	0.00258199	0.00583215	0.00346769	0.00394706	0.00110672	0.430593	-13.9791	1.97775e-37	6.05687e-37	ICAM1	T1
0.00018467	6.11817e-05	9.45658e-05	4.36369e-05	7.84417e-05	9.82182e-05	4.57691e-05	2.00295e-05	0.000118492	3.82699e-05	3.46248e-05	2.78162e-05	3.53992	13.889	4.87147e-37	1.47869e-36	CHAC1	T1
0.000308048	0.00612499	3.28781e-05	5.533e-05	4.57199e-05	9.44191e-05	0.000190219	5.05582e-05	2.26438e-05	2.55586e-05	0.000147664	1.81709e-05	3.91371	13.6087	7.7683e-36	2.3373e-35	MS4A1	T1
7.14775e-05	0.000172357	0.000303958	8.4418e-05	0.00312942	0.000287747	0.000216874	0.000117363	0.00185976	0.000107531	0.000125341	8.56076e-05	0.288305	-13.5566	1.29737e-35	3.86956e-35	KRT6A	T1
0.0170648	0.0139466	0.00291099	0.0105546	0.00537869	0.0187641	0.0165969	0.0843844	0.00117189	0.000844858	0.0405037	0.0328304	1.74197	13.4952	2.34598e-35	6.93682e-35	COL1A2	T1
0.0114152	0.0304643	0.0295462	0.0137646	0.0202751	0.0146945	0.074793	0.00691028	0.0190207	0.0705432	0.013955	0.00380348	0.592451	-13.4907	2.4516e-35	7.18717e-35	HLA.DRA	T1
0.00271098	0.00344863	0.0282294	0.0102412	0.0270161	0.00997245	0.0131046	0.00169503	0.00950312	0.00604861	0.00355263	0.00178969	0.383854	-13.4049	5.73309e-35	1.66648e-34	RNASE1	T1
7.87716e-05	0.000138371	0.00228711	6.98535e-05	0.00105715	0.000317816	0.000190034	7.7407e-05	0.00301478	8.54507e-05	0.000124115	5.87163e-05	0.319426	-13.1875	4.76367e-34	1.37306e-33	CFTR	T1
0.000307116	0.000712663	0.00116693	0.000671414	0.000549267	0.00841491	0.0044701	0.000231909	0.000449039	0.002537	0.000568802	0.00024999	0.331371	-13.1721	5.53095e-34	1.58093e-33	S100A9	T1
0.00035598	0.00117636	0.000340243	0.00127317	0.000754775	0.00121264	0.00111015	0.000323247	0.000539692	0.00199627	0.000411119	0.000318822	0.50036	-12.9771	3.61815e-33	1.02564e-32	OAS3	T1
0.000433337	0.000950408	0.000585263	0.00201359	0.000952149	0.00169245	0.00139344	0.000386692	0.000189928	0.0104457	0.00108377	0.000600307	0.424472	-12.7243	4.10649e-32	1.15453e-31	PPARG	T1
0.00098394	0.000797493	0.000211613	0.000357146	0.00033287	0.000651126	0.000814145	0.00048608	0.000195142	6.45628e-05	0.00932326	0.00025851	2.18173	12.5586	1.98564e-31	5.5372e-31	TPSAB1	T1
4.79366e-05	8.83408e-05	0.000123227	4.41451e-05	0.00576052	0.000138857	0.000288591	0.000180502	0.00524836	9.16126e-05	0.000126624	5.3355e-05	0.21578	-12.4764	4.32681e-31	1.19685e-30	KRT17	T1
0.00151279	0.00184657	0.00393235	0.00365304	0.00654879	0.00446532	0.00141572	0.000800341	0.00566848	0.00136508	0.00172133	0.00208496	0.603827	-12.2665	3.09738e-30	8.49922e-30	BCL2L1	T1
5.41474e-05	9.75305e-05	0.000481766	5.4456e-05	0.00254012	0.00016454	0.000179094	8.5051e-05	0.00153919	6.76906e-05	0.000124728	6.01478e-05	0.282691	-12.0229	3.02171e-29	8.22576e-29	KRT14	T1
0.000139737	0.00248237	0.000156254	0.000484777	0.000654628	0.00111167	0.000336207	0.000223386	9.33426e-05	6.04543e-05	0.000469847	0.00017515	0.425658	-11.9934	3.97284e-29	1.07298e-28	IL32	T1
0.000401501	0.00262984	6.10032e-05	8.38628e-05	0.000125001	0.00037673	0.000228907	6.5759e-05	6.37295e-05	5.31792e-05	6.77495e-05	3.3291e-05	3.35164	11.7619	3.35731e-28	8.99654e-28	GZMB	T1
0.000282276	0.000230254	0.000968043	0.000293615	0.00156476	0.00121802	0.000458925	0.00166556	0.0019446	0.000108814	0.000589098	0.00197884	0.396943	-11.6978	6.03341e-28	1.60423e-27	WNT5A	T1
0.000297677	0.000449946	0.000425293	0.000457039	0.00132875	0.0008912	0.00049335	0.000473589	0.00417158	0.000971035	0.00148995	0.000503144	0.377415	-11.693	6.3043e-28	1.66336e-27	AKR1C2	T1
0.00105508	0.000932401	0.000273342	0.000408693	0.000309998	0.000725481	0.000996205	0.000549	0.000191106	9.17773e-05	0.00908115	0.000324403	2.05258	11.6427	9.9836e-28	2.61403e-27	CPA3	T1
0.000563315	0.000919964	0.00102324	0.00187845	0.00213606	0.00231469	0.00157986	0.000838972	0.00143213	0.00190274	0.000868428	0.000707632	0.430197	-11.5983	1.49617e-27	3.88777e-27	IFIT1	T1
1.35807e-05	3.06266e-05	0.000327337	1.58307e-05	0.000410545	7.87697e-05	5.57132e-05	2.76745e-05	0.0010001	2.35371e-05	3.60005e-05	1.68352e-05	0.20415	-11.2794	2.66445e-26	6.87148e-26	WNT7B	T1
0.000183815	0.000329277	0.000246985	0.000337012	0.000440923	0.000295287	0.000248186	0.000238919	0.00143786	0.000130153	0.000250633	0.000229931	0.59877	-11.2759	2.7344e-26	6.99924e-26	CREB3L4	T1
0.000478031	0.000773108	0.000397163	0.00717602	0.00104119	0.00499729	0.000855517	0.000537456	0.00156002	0.000143448	0.00197517	0.000782314	0.452639	-11.1903	5.91209e-26	1.50211e-25	KDR	T1
0.000163587	0.000397566	0.000123431	0.0011697	0.000275018	0.000694547	0.000728345	0.000189073	0.000299012	0.000439123	0.000638745	0.00023181	0.422453	-11.1499	8.46944e-26	2.13604e-25	SNCA	T1
6.72249e-06	1.71619e-05	0.000548357	2.57144e-05	0.000578771	0.000116629	3.91592e-05	2.18964e-05	0.000360545	5.6859e-05	3.83876e-05	2.0191e-05	0.0950087	-10.9959	3.31978e-25	8.31155e-25	GDF15	T1
6.70811e-05	0.000185671	0.000100021	0.00326795	8.63094e-05	0.0027514	0.000218479	0.000103773	5.09873e-05	5.16747e-05	0.000299893	0.000252084	0.30194	-10.9944	3.36484e-25	8.36333e-25	CLDN5	T1
0.000299839	0.00634603	4.63153e-05	7.34753e-05	6.09426e-05	0.000133955	0.000265836	0.000120464	3.26943e-05	2.39165e-05	0.000257056	4.52859e-05	2.58382	10.992	3.43574e-25	8.47813e-25	GZMK	T1
0.000289112	0.000610543	0.000492676	0.00624117	0.000256581	0.0098199	0.000857123	0.000266633	0.000325825	0.000167821	0.000307873	0.000267275	0.469179	-10.8855	8.7768e-25	2.15032e-24	FCN3	T1
0.000160203	0.000375032	0.00153235	0.000141076	0.00542822	0.00305533	0.000347877	0.000127055	7.68929e-05	0.000215044	0.000214689	0.000120739	0.419081	-10.7064	4.19507e-24	1.0205e-23	AGER	T1
0.000698131	0.0167545	0.000126877	0.000202275	0.000235604	0.000492879	0.000831873	0.00034035	0.000152376	0.00014244	0.000501223	9.46028e-05	1.92167	10.6424	7.30298e-24	1.76403e-23	CD2	T1
9.89608e-05	0.000206407	0.000105181	0.00136384	0.000130893	0.00154893	0.000185301	6.33073e-05	0.000401577	7.15986e-05	0.000162852	0.000442176	0.413941	-10.529	1.94763e-23	4.67159e-23	HEY1	T1
3.08311e-05	0.000457989	8.35386e-05	4.0029e-05	0.000325771	0.00012366	8.01328e-05	5.64285e-05	0.000409852	2.04055e-05	0.000145761	0.00346228	0.199858	-10.468	3.29089e-23	7.83872e-23	LGR6	T1
0.00029149	0.0072466	6.35407e-05	7.09959e-05	9.89072e-05	0.000164308	0.00031652	0.000102937	5.41929e-05	5.59811e-05	0.000187811	2.39802e-05	2.1864	10.3678	7.74759e-23	1.83271e-22	CD3D	T1
0.000343413	0.00066504	0.000597145	0.00255363	0.000440182	0.00241107	0.00121795	0.000279517	0.000130547	0.0197614	0.00231661	0.00132373	0.311744	-10.3279	1.08903e-22	2.55847e-22	FABP4	T1
0.0019012	0.00289571	0.00203071	0.00261193	0.00232885	0.00308019	0.0019948	0.00206484	0.00303383	0.00116956	0.00248698	0.00408618	0.786954	-10.0542	1.09247e-21	2.5491e-21	SMAD4	T1
0.000185221	0.000370201	0.000172303	0.00175179	0.000499044	0.000463905	0.00175145	0.00015953	0.000376053	0.0184292	0.000263408	0.00012598	0.3314	-9.78881	9.91233e-21	2.29725e-20	SPP1	T1
0.000764337	0.000998114	0.00105789	0.000844869	0.00281584	0.00160979	0.000949252	0.00127211	0.00794857	0.00154776	0.00269121	0.000690968	0.497846	-9.67043	2.61463e-20	6.01892e-20	AKR1C1	T1
1.24675e-05	2.78278e-05	9.26972e-05	1.82442e-05	0.000299457	4.51532e-05	0.00011919	1.70923e-05	0.00898108	2.48313e-05	9.02016e-05	1.93041e-05	0.163601	-9.63328	3.53933e-20	8.09327e-20	FOXJ1	T1
0.000637572	0.0010295	7.32968e-05	0.000370441	7.2842e-05	0.000740737	0.00040277	0.000611342	4.80507e-05	4.67737e-05	0.00139518	0.000952733	2.21759	9.62527	3.77762e-20	8.58096e-20	MAL	T1
0.000228383	0.000375055	0.000171876	0.00035994	0.000249518	0.00158467	0.000349154	0.00047857	0.00019003	0.000227518	0.000561953	0.00482742	0.500192	-9.58417	5.27525e-20	1.1904e-19	CSPG4	T1
0.000294415	0.000240507	7.61664e-05	5.74557e-05	8.17731e-05	9.15127e-05	0.000209059	4.34379e-05	6.65438e-05	8.34973e-05	6.13006e-05	4.92805e-05	3.56988	9.54948	6.98755e-20	1.56649e-19	LILRA4	T1
0.00296402	0.0333203	0.000633335	0.000710056	0.000856816	0.00376265	0.00973739	0.00110765	0.000655477	0.0072181	0.00144404	0.000348535	1.55109	9.47556	1.26558e-19	2.81878e-19	PTPRC	T1
4.33607e-05	0.001586	5.71823e-05	0.000103256	9.05951e-05	0.000436806	9.53438e-05	5.45774e-05	0.00014949	5.13796e-05	7.02388e-05	5.58035e-05	0.369537	-9.4742	1.28322e-19	2.83963e-19	FGFBP2	T1
3.52632e-05	0.000150181	6.06393e-05	8.67916e-05	0.00011759	0.000126109	0.000123446	5.52493e-05	0.000134699	7.51705e-05	9.14639e-05	9.45093e-05	0.364268	-9.39205	2.48173e-19	5.45662e-19	UBE2S	T1
0.000607689	0.00108806	0.000376823	0.0199547	0.000482864	0.00733977	0.00142217	0.00180739	0.000144177	0.00012605	0.00318011	0.00120556	0.523171	-9.31702	4.51781e-19	9.87011e-19	CD34	T1
0.000369313	0.00687918	7.53658e-05	0.000161059	0.000114058	0.000415294	0.000395898	0.000155387	6.42753e-05	5.79694e-05	0.00036976	7.44867e-05	1.81359	9.06307	3.35032e-18	7.27317e-18	KLRB1	T1
0.00151067	0.00258549	0.00177198	0.0020179	0.0025987	0.00195278	0.00191039	0.00106505	0.00339846	0.00214461	0.00120742	0.00164541	0.782825	-9.03316	4.22134e-18	9.10642e-18	PCNA	T1
0.000284116	0.001352	0.000139875	0.00022893	0.000310161	0.00178024	0.00392379	0.00025679	0.000173178	0.0062033	0.000682542	0.000155504	0.485665	-8.99989	5.48321e-18	1.17546e-17	ITGAX	T1
0.000304212	0.000317323	8.64116e-05	0.000133575	7.78809e-05	0.000454599	0.000304475	0.0007157	1.70653e-05	3.18749e-05	0.000762246	9.8414e-05	1.97577	8.90338	1.15845e-17	2.468e-17	WNT2	T1
8.57606e-05	0.000160068	0.00015907	0.000125292	0.000281254	0.000181617	0.000174502	0.000401319	0.000174765	5.8385e-05	0.000399633	0.000342977	0.438634	-8.8774	1.41542e-17	2.99684e-17	DIRAS3	T1
0.000154835	0.000567423	0.00045811	0.000106629	0.000774015	0.000239729	0.00168503	0.000129146	0.0049828	0.000163745	0.000271705	0.000135423	0.394971	-8.8631	1.58026e-17	3.32532e-17	FCGBP	T1
0.00122227	0.000895335	0.00356109	0.00102124	0.00926486	0.00318043	0.00251852	0.00187037	0.00533045	0.000858347	0.00214072	0.00141735	0.551996	-8.75905	3.50652e-17	7.33375e-17	VEGFA	T1
6.67706e-05	0.000174186	0.000170808	7.31219e-05	0.00109707	0.000157209	0.000170304	7.89588e-05	0.000317031	0.000206357	6.52699e-05	6.98302e-05	0.423293	-8.71212	5.01665e-17	1.04286e-16	SPINK1	T1
3.08863e-05	2.76388e-05	7.95594e-06	1.47364e-05	1.70763e-05	4.24669e-05	1.86359e-05	7.28137e-06	7.44588e-06	1.22419e-05	2.35128e-05	1.42561e-05	2.03693	8.71117	5.05324e-17	1.04413e-16	TERT	T1
0.000290272	0.00801389	5.70286e-05	0.000112742	9.09905e-05	0.000386556	0.000291963	0.000133318	5.85246e-05	4.59069e-05	0.000165235	4.44008e-05	1.85341	8.70457	5.31322e-17	1.09128e-16	CD247	T1
0.000132829	0.000281261	0.000333041	9.62263e-05	0.00114722	0.000720995	0.000496335	0.000184324	0.00645679	0.000179648	0.000360906	0.00013879	0.33379	-8.68273	6.27201e-17	1.28054e-16	SAA2	T1
0.00117042	0.00365992	0.000333127	0.00104684	0.000496722	0.0017651	0.00405685	0.00176204	0.00261916	0.00267128	0.00260921	0.00235448	0.688279	-8.62709	9.538e-17	1.93582e-16	CD4	T1
6.36343e-05	0.000519841	0.000766653	0.000587642	0.000430751	0.00031108	0.00046653	7.92706e-05	0.00551681	9.77749e-05	0.000176645	8.01917e-05	0.183223	-8.61411	1.05414e-16	2.12688e-16	LTF	T1
0.000650064	0.00247659	0.000496057	0.000531374	0.000708576	0.00243776	0.00718772	0.000548991	0.000404238	0.0103339	0.000599978	0.000298472	0.582744	-8.60052	1.16786e-16	2.34255e-16	FCGR3A	T1
0.000800992	0.000932119	0.00048	0.00124716	0.00197947	0.000652209	0.00313632	0.000531009	0.0687745	0.000842171	0.00732128	0.00215809	0.42385	-8.59438	1.22317e-16	2.43923e-16	SCGB1A1	T1
9.01162e-05	0.000185714	0.000108946	5.34132e-05	0.000179125	0.000172749	0.0010574	0.000113657	8.59234e-05	0.00345413	0.000138927	5.331e-05	0.486374	-8.44137	3.84539e-16	7.62409e-16	TREM2	T1
0.00102654	0.00229341	0.000542756	0.000665767	0.00113022	0.00205497	0.0109879	0.000922981	0.000802483	0.00909055	0.00193447	0.000435018	0.664373	-8.38761	5.72014e-16	1.12759e-15	AIF1	T1
0.00093662	0.00273378	0.00272003	0.000991898	0.00203462	0.00096276	0.00720774	0.000320613	0.00162384	0.00791883	0.0006164	0.000247185	0.640475	-8.24415	1.64423e-15	3.22268e-15	HLA.DQB1	T1
0.000190915	0.000184217	0.000763394	0.000386246	0.00123574	0.000441214	0.000223117	0.000429065	0.000368509	4.59085e-05	0.000645824	0.000184365	0.572142	-8.22921	1.83693e-15	3.57992e-15	BMP4	T1
0.000213641	0.00132808	0.000100759	0.000263436	0.000218932	0.000932757	0.00261135	0.000154937	0.000106744	0.00298256	0.000453316	0.000106611	0.530899	-8.14595	3.36662e-15	6.52401e-15	ITGAM	T1
5.37019e-05	0.000146211	5.44563e-05	8.95044e-05	0.000134334	0.000303182	0.000924912	4.01888e-05	0.000123356	0.000637012	0.000102997	4.93473e-05	0.381427	-8.12595	3.89164e-15	7.49905e-15	IL1B	T1
0.00321183	0.00387927	0.0023076	0.00312227	0.0031156	0.00265336	0.00209762	0.00112645	0.0047184	0.00135402	0.00181459	0.00208562	1.35567	8.08096	5.37711e-15	1.03036e-14	EHMT1	T1
5.00936e-05	0.000108311	0.000114839	4.66278e-05	0.000559367	0.000116384	0.00023065	5.45666e-05	0.00655579	6.31813e-05	0.000144812	5.31848e-05	0.31735	-8.05184	6.64173e-15	1.26562e-14	SOX2	T1
0.000372466	0.0110142	7.64409e-05	0.000144696	0.000179533	0.000469635	0.000449313	0.0001534	9.61106e-05	5.09597e-05	0.000252195	5.54869e-05	1.72187	7.99081	1.02867e-14	1.94936e-14	GZMA	T1
0.00142967	0.00376676	0.00078734	0.00082911	0.00125648	0.00298507	0.0180487	0.000732649	0.000656737	0.0307717	0.00223523	0.00059917	0.684483	-7.96182	1.26331e-14	2.38085e-14	FCER1G	T1
8.97557e-05	0.000181767	0.000202319	9.52423e-05	0.000822758	0.000220926	0.000638706	6.60833e-05	0.000261063	0.000271333	0.000122678	0.000139085	0.430355	-7.89514	2.03233e-14	3.80923e-14	EREG	T1
0.000117505	0.00287657	2.06704e-05	2.19698e-05	3.81583e-05	5.97205e-05	0.000195959	6.21308e-05	3.82866e-05	2.4902e-05	6.08643e-05	2.14526e-05	1.91998	7.88174	2.23464e-14	4.16566e-14	CTLA4	T1
0.000639621	0.00289694	0.00104979	0.000107513	0.00124494	0.000554907	0.000475304	0.00010347	0.000167886	0.000127686	0.000243156	0.000197718	1.7994	7.87196	2.39468e-14	4.43986e-14	BANK1	T1
0.000426832	0.0095621	8.00799e-05	0.000147255	0.000147059	0.000526889	0.000437721	0.000248076	0.000114712	5.70804e-05	0.000380809	8.96772e-05	1.72555	7.85811	2.64092e-14	4.87009e-14	CD8A	T1
8.00351e-05	0.00117485	2.47028e-05	1.59234e-05	1.91866e-05	2.96664e-05	9.63836e-05	3.05336e-05	1.91961e-05	1.72031e-05	7.40884e-05	1.35439e-05	2.09234	7.72761	6.59901e-14	1.21041e-13	FOXP3	T1
0.000105566	0.000141407	0.00187856	0.000133638	0.00131139	0.00039307	0.000912309	0.000118423	0.0265314	0.000158031	0.000432363	0.000162549	0.207772	-7.56955	1.97025e-13	3.59465e-13	MUC5B	T1
0.000514985	0.00122249	0.022091	0.000197986	0.00375032	0.0023864	0.000727713	0.000252888	0.000897989	0.000351924	0.000323022	0.000156164	0.615617	-7.48485	3.51599e-13	6.38088e-13	LAMP3	T1
0.000589132	0.00126039	0.00064124	0.000860236	0.000810755	0.00077753	0.000619842	0.000384346	0.00166808	0.000576078	0.000601326	0.000759571	0.779702	-7.36526	7.88941e-13	1.42425e-12	EMG1	T1
0.000466925	0.000537349	0.000710497	0.000404047	0.000641629	0.000754947	0.00056991	0.000589193	0.000765433	0.000738849	0.000687789	0.000887831	0.718991	-7.35177	8.63795e-13	1.55121e-12	DDIT3	T1
0.00106671	0.00258798	0.00136959	0.000641756	0.0030852	0.00186626	0.00108021	0.00197565	0.00166939	0.000478209	0.00232066	0.00135347	0.724875	-7.30365	1.19246e-12	2.13029e-12	FAS	T1
4.65661e-05	9.19774e-05	0.00010308	0.000254292	6.328e-05	0.00180558	0.000126055	6.16171e-05	1.51635e-05	4.47627e-05	3.9673e-05	2.34544e-05	0.558587	-7.18405	2.64171e-12	4.69485e-12	CA4	T1
7.18747e-05	8.35216e-05	3.9057e-05	3.60376e-05	7.00498e-05	0.000100953	6.60911e-05	2.70142e-05	9.38657e-05	3.58704e-05	4.93596e-05	3.4245e-05	1.36762	7.15347	3.23132e-12	5.7131e-12	ASCL1	T1
0.00518814	0.0124686	0.00309928	0.00290089	0.00491967	0.00737671	0.063487	0.0043728	0.00339532	0.0783675	0.00398662	0.00174672	0.737353	-7.0259	7.42785e-12	1.30654e-11	LYZ	T1
0.000936726	0.00143249	0.000877451	0.00655166	0.00141912	0.0016466	0.00144057	0.000869207	0.00124011	0.000721744	0.0023696	0.00202099	0.614498	-7.01381	8.04081e-12	1.40714e-11	MYC	T1
0.000128962	7.90793e-05	5.61422e-05	3.28183e-05	0.000175643	7.3196e-05	0.000122122	2.6566e-05	0.00293016	4.09549e-05	8.48393e-05	3.65457e-05	1.47625	6.89521	1.72511e-11	3.00362e-11	TP73	T1
3.8166e-05	9.06904e-05	3.66868e-05	0.000273259	3.89685e-05	0.000403323	7.87161e-05	9.73643e-05	2.28971e-05	3.62317e-05	0.000120748	0.000996034	0.378597	-6.83894	2.46911e-11	4.2773e-11	TBXA2R	T1
0.0105491	0.0111194	0.0121506	0.0152051	0.0178441	0.0123449	0.0107876	0.0105576	0.0189886	0.0118904	0.0102349	0.0114657	0.831774	-6.79605	3.23737e-11	5.57999e-11	PDIA3	T1
1.44952e-05	2.49213e-05	1.86801e-05	1.9548e-05	0.000291016	3.6624e-05	0.000205818	2.51958e-05	0.0194412	3.58629e-05	0.000124771	2.24083e-05	0.179024	-6.75286	4.25455e-11	7.29655e-11	C20orf85	T1
0.000475218	0.000861165	0.000924813	0.00030148	0.000552684	0.000948351	0.00440549	0.000479066	0.000179127	0.00506666	0.000915448	0.000178807	0.637553	-6.72819	4.96745e-11	8.4768e-11	HMOX1	T1
0.00105942	0.000926521	0.000702511	0.00176257	0.0033226	0.0023374	0.0015512	0.00120332	0.00334815	0.00120883	0.00221403	0.00364619	0.597614	-6.72234	5.15308e-11	8.75002e-11	ATF3	T1
0.000108002	0.000285927	3.00526e-05	4.62364e-05	5.06357e-05	0.000113458	8.47989e-05	1.77236e-05	2.13187e-05	4.25083e-05	6.08045e-05	4.24725e-05	2.06457	6.6964	6.06123e-11	1.02414e-10	TCL1A	T1
2.911e-05	5.16774e-05	2.79644e-05	2.83918e-05	0.000171986	6.32158e-05	0.000134267	2.6927e-05	0.00373674	4.91066e-05	8.09917e-05	3.08249e-05	0.368894	-6.66045	7.58409e-11	1.27517e-10	CCNA1	T1
6.27727e-05	0.000111443	0.000234773	3.75676e-05	0.00128698	9.67353e-05	0.000200707	4.83963e-05	0.00262519	3.79478e-05	0.00014114	3.92462e-05	0.429144	-6.62689	9.34122e-11	1.56295e-10	TP63	T1
0.000230884	0.000454031	0.000181127	0.000407665	0.000368815	0.00080726	0.00035023	0.000682776	0.000301568	0.000159859	0.000668243	0.000573676	0.574572	-6.54032	1.59284e-10	2.65216e-10	NOX4	T1
3.7004e-05	0.000106079	7.90299e-05	5.50929e-05	0.00012669	0.000127761	9.12221e-05	3.17993e-05	0.000109444	5.62098e-05	8.46255e-05	5.74246e-05	0.474536	-6.50868	1.93329e-10	3.20347e-10	IL37	T1
0.0075946	0.0112575	0.00917366	0.0120785	0.00832736	0.0129475	0.0133265	0.00788381	0.00997405	0.00733045	0.0192189	0.00923581	0.718727	-6.48903	2.17788e-10	3.59141e-10	SOD2	T1
0.000102578	0.000173198	7.13136e-05	0.00245024	9.5304e-05	0.000868495	0.000272959	0.000288418	6.17203e-05	5.88653e-05	0.000308077	0.000226447	0.47293	-6.46119	2.58175e-10	4.23703e-10	SNAI1	T1
0.000269411	0.000524146	0.000430559	0.000451843	0.000557499	0.000397579	0.000541532	0.000137058	0.000635856	0.000505883	0.000128361	0.000129162	0.775098	-6.42208	3.27226e-10	5.34469e-10	CDK1	T1
0.00058449	0.000903767	0.00042986	0.00978423	0.000420039	0.0059434	0.000962818	0.00091305	0.000125716	0.000204193	0.0023615	0.00119654	0.611803	-6.40516	3.62421e-10	5.89149e-10	GNG11	T1
0.000710537	0.0105457	0.000123643	0.000177013	0.000247407	0.000567451	0.00123988	0.000283749	0.000191147	0.00053171	0.00122994	0.000110769	1.57471	6.40192	3.69576e-10	5.97945e-10	CD69	T1
0.000244684	0.00371503	6.97215e-05	8.26136e-05	0.000139605	0.000210559	0.000510785	9.17244e-05	6.64149e-05	7.66884e-05	0.000151417	2.71024e-05	1.68236	6.38466	4.10058e-10	6.60328e-10	LTB	T1
2.48038e-05	2.34464e-05	1.36717e-05	1.40892e-05	2.15119e-05	2.35678e-05	1.7605e-05	4.24915e-06	2.1289e-05	9.81141e-06	1.41452e-05	9.68079e-06	1.74129	6.35941	4.77218e-10	7.64886e-10	IRF7	T1
0.000558547	0.000588371	0.000139079	0.000537211	0.000209438	0.000600604	0.000691992	0.00183084	0.00012922	5.12567e-05	0.00181016	0.000278599	1.47244	6.35762	4.82369e-10	7.69546e-10	HAS2	T1
1.36049e-05	0.000280034	3.18797e-06	5.1825e-06	7.61637e-06	1.40554e-05	1.60196e-05	6.2546e-06	2.5838e-06	2.32789e-06	1.22299e-05	3.11478e-06	1.65781	6.35533	4.89017e-10	7.76541e-10	PDCD1	T1
0.000412526	0.00039984	0.000922788	5.27786e-05	0.00362088	0.00059298	0.00012406	0.000111104	0.000183237	8.03983e-05	0.000211673	7.31763e-05	1.74181	6.34717	5.13516e-10	8.11686e-10	COL4A3	T1
1.09357e-05	3.1075e-05	3.17811e-05	2.0016e-05	0.000118046	0.000114457	3.44015e-05	1.16596e-05	7.91595e-05	2.62428e-05	2.58441e-05	3.08181e-05	0.295659	-6.3027	6.6971e-10	1.05372e-09	WNT3A	T1
0.000798374	0.0012795	0.000924052	0.00147549	0.00112202	0.00126345	0.0012766	0.000313872	0.0015048	0.000733891	0.000800887	0.00105918	0.803792	-6.30176	6.73047e-10	1.05413e-09	ATF6	T1
0.000281799	0.000594348	0.0001637	0.00015878	0.000183602	0.000381124	0.00324128	0.000151074	0.000194618	0.00410864	0.000543972	0.000171017	0.708554	-6.30037	6.79068e-10	1.05873e-09	C1QC	T1
0.000325573	0.000641537	0.000277727	0.000780032	0.000373886	0.00894658	0.00643294	0.000373138	0.000110412	0.00220631	0.000385585	0.000164023	0.471056	-6.29842	6.87007e-10	1.06626e-09	S100A8	T1
0.0060275	0.00512703	0.00332625	0.0243111	0.00757717	0.0151165	0.00557392	0.0131052	0.0207226	0.000517963	0.0225598	0.0278467	0.687855	-6.17288	1.44136e-09	2.22696e-09	CCN2	T1
0.000145168	0.00044623	0.000172078	0.000167857	0.00037142	0.000243807	0.000363477	0.000138261	0.000607846	0.000249525	9.86024e-05	8.42772e-05	0.645894	-6.15208	1.62803e-09	2.50409e-09	CENPF	T1
0.00605404	0.00815088	0.00288816	0.0668267	0.0019755	0.0324019	0.00917676	0.021519	0.00132897	0.000795867	0.0248725	0.0663249	0.666556	-6.09121	2.3187e-09	3.5505e-09	SPARCL1	T1
0.000108052	0.00245033	2.57293e-05	4.5463e-05	3.29839e-05	5.85342e-05	0.000162183	2.91596e-05	3.54255e-05	2.4347e-05	9.88883e-05	2.46202e-05	1.73415	6.04866	2.96615e-09	4.52173e-09	CCR7	T1
1.32872e-05	2.33638e-05	2.93915e-05	1.04683e-05	2.6278e-05	8.17441e-05	0.000150427	2.50558e-05	7.1394e-06	0.000757562	1.76075e-05	1.24853e-05	0.391304	-6.03391	3.22893e-09	4.90055e-09	RETN	T1
0.000119755	0.000188191	0.000146356	0.000241143	0.000115649	0.00344846	0.00190902	8.6513e-05	5.05929e-05	0.000106088	0.000143449	7.44276e-05	0.58787	-5.98256	4.33342e-09	6.54786e-09	S100A12	T1
9.97255e-05	0.000249103	8.76289e-05	0.00015721	0.000106428	0.000526242	0.00374577	8.16645e-05	4.77973e-05	0.00022773	0.000103613	6.5707e-05	0.57396	-5.9499	5.21948e-09	7.84507e-09	FCN1	T1
0.00481286	0.00639252	0.00505766	0.0110919	0.00509197	0.00621904	0.00759604	0.00413759	0.00397674	0.00384205	0.00711286	0.0112965	0.788494	-5.9492	5.23767e-09	7.84507e-09	HIF1A	T1
0.000817953	0.000837268	0.00237973	0.000601186	0.00172547	0.00171519	0.000706092	0.00164548	0.00113824	0.000107246	0.00208932	0.00303239	0.736182	-5.87574	7.93564e-09	1.18344e-08	AXIN2	T1
0.000655251	0.000531421	0.00013107	0.00116283	0.000321425	0.00102013	0.000502799	0.000588884	0.000149835	6.77961e-05	0.00168469	0.00237827	1.3618	5.7024	2.08097e-08	3.08993e-08	FGF2	T1
7.40574e-05	0.00115792	9.71641e-05	9.72921e-05	0.000166208	0.000185066	0.000236976	8.04472e-05	8.77606e-05	9.91287e-05	0.000164496	7.64321e-05	0.503171	-5.67792	2.37987e-08	3.51852e-08	TNFRSF9	T1
0.000202191	0.00641771	3.28779e-05	0.00010393	9.09901e-05	0.000238735	0.00027191	0.000116849	6.48648e-05	3.79208e-05	0.0001803	4.12103e-05	1.49514	5.64453	2.85557e-08	4.2037e-08	LCK	T1
0.000266571	0.00831569	4.37408e-05	0.000141349	8.64036e-05	0.00033294	0.000358846	0.000102073	5.52184e-05	4.42778e-05	0.000411942	6.3269e-05	1.56703	5.63122	3.07002e-08	4.50007e-08	CCL5	T1
0.00118423	0.00227959	0.000481504	0.00181928	0.00114584	0.00178059	0.00137009	0.000402241	0.00159172	0.00236459	0.000426309	0.00034746	1.1603	5.62233	3.2211e-08	4.70144e-08	OAS2	T1
0.000152222	0.00099792	3.38143e-05	5.01566e-05	5.20663e-05	0.000102265	0.000785445	7.57574e-05	2.37835e-05	9.42248e-05	0.000206078	4.45985e-05	1.50854	5.55672	4.59226e-08	6.67435e-08	IL2RA	T1
5.65464e-05	3.41265e-05	1.45673e-05	1.768e-05	6.93475e-05	7.8511e-05	2.58938e-05	8.69335e-06	6.39535e-05	1.79872e-05	2.99529e-05	2.31445e-05	2.01307	5.4829	6.81457e-08	9.86244e-08	PAEP	T1
2.52717e-05	0.000128252	3.52703e-05	3.52818e-05	8.0547e-05	8.92506e-05	0.000157167	3.7564e-05	7.20287e-05	0.000285798	0.00010112	3.37029e-05	0.333363	-5.42982	9.02633e-08	1.29894e-07	MMP12	T1
0.00070903	0.00163081	0.000305069	0.000414007	0.000527505	0.000993931	0.0109518	0.000380581	0.000122568	0.0152381	0.00154529	0.000399072	0.752664	-5.42925	9.05094e-08	1.29894e-07	MRC1	T1
5.18452e-05	0.000160123	4.61794e-05	0.00010333	8.29229e-05	0.000120843	0.000114038	0.000204307	5.2931e-05	0.000108203	0.000859775	9.70844e-05	0.426665	-5.36875	1.24385e-07	1.77767e-07	MFAP5	T1
0.000196359	0.000342265	0.000113508	0.0223608	0.000172712	0.0012264	0.000549108	0.000157507	7.88271e-05	5.01192e-05	0.000417477	0.000261252	0.578749	-5.30861	1.70065e-07	2.42043e-07	PLVAP	T1
0.000449627	0.00172477	0.000837359	0.000212572	0.00538257	0.00441223	0.000596227	0.00026795	0.000470231	0.00035689	0.000500667	0.000356315	0.610033	-5.29749	1.80129e-07	2.55307e-07	RTKN2	T1
1.72567e-05	2.32089e-05	8.28485e-05	1.60739e-05	0.000370384	2.46442e-05	6.09954e-05	1.24134e-05	0.00242507	2.15488e-05	2.14881e-05	9.98701e-06	0.368216	-5.25121	2.28601e-07	3.22676e-07	ERN2	T1
0.000240896	0.00719426	7.26054e-05	0.000122687	0.000107215	0.000234242	0.00034279	0.000154832	7.59302e-05	6.23191e-05	0.000232765	6.06894e-05	1.35278	5.23163	2.52721e-07	3.55259e-07	CD3G	T1
0.000165238	0.00175177	0.000113568	0.000438219	0.000266425	0.000356309	0.00110762	0.000207508	0.000122881	0.000253734	0.000217367	0.000129045	0.553948	-5.22514	2.61246e-07	3.65745e-07	CXCL9	T1
5.72364e-05	0.000144022	7.54319e-05	6.73366e-05	0.000133208	0.00019793	0.000125638	5.44142e-05	0.000269814	7.17367e-05	0.000116896	8.16892e-05	0.527838	-5.22228	2.65101e-07	3.69633e-07	CALCA	T1
3.65578e-05	7.86421e-05	5.05139e-05	4.24267e-05	0.00498321	7.07775e-05	0.000260722	0.000106694	0.00424716	3.61918e-05	0.000141707	3.78211e-05	0.23386	-5.18131	3.26581e-07	4.53511e-07	KRT5	T1
2.70984e-05	8.14353e-05	3.34886e-05	3.70908e-05	0.000328888	9.94841e-05	0.000111124	3.26844e-05	0.000388023	0.000170968	8.04309e-05	3.95635e-05	0.306964	-5.12169	4.41289e-07	6.10332e-07	MMP10	T1
4.81802e-05	9.50849e-05	8.67332e-05	5.4488e-05	0.000321345	0.000238523	0.000291055	5.2673e-05	0.00389693	5.76335e-05	0.000111829	4.99661e-05	0.329076	-5.09395	5.07152e-07	6.98607e-07	BPIFA1	T1
0.00458277	0.00863226	0.00347528	0.00500016	0.00652023	0.00615795	0.00666109	0.00299664	0.00727133	0.00617352	0.00355567	0.00411652	0.877337	-5.06274	5.92443e-07	8.12831e-07	STAT1	T1
0.000385798	0.000714164	0.000115415	0.00272356	0.00011568	0.00123821	0.000641927	0.000797748	0.000191118	0.000127917	0.00130029	0.0016095	0.734268	-4.94888	1.03883e-06	1.41959e-06	NHSL2	T1
0.000133696	0.000189577	0.000109091	0.00216616	8.94946e-05	0.00190446	0.000159315	6.88125e-05	3.37655e-05	2.99942e-05	0.000446251	0.000322309	0.700746	-4.94313	1.06852e-06	1.45438e-06	RAMP2	T1
0.0110226	0.0285105	0.0290658	0.00443696	0.0202171	0.0103847	0.0188347	0.00688055	0.00731509	0.0255483	0.0125543	0.0105052	0.823651	-4.8966	1.33935e-06	1.8158e-06	CD44	T1
0.000378513	0.00159913	0.000161748	0.000193718	0.000335691	0.000475325	0.00315076	0.000169125	0.000222871	0.00496009	0.000567877	0.000157089	0.767442	-4.84767	1.69578e-06	2.28997e-06	HAVCR2	T1
0.00229846	0.00248936	0.000675405	0.0401867	0.00196944	0.00534552	0.00495615	0.0323865	0.000938827	0.000279736	0.00241722	0.00157673	0.797298	-4.83282	1.82123e-06	2.44973e-06	POSTN	T1
7.16903e-05	0.000144987	3.61392e-05	3.59025e-05	0.000111424	8.01556e-05	6.52021e-05	2.68017e-05	0.000141203	4.2786e-05	4.83332e-05	3.07276e-05	1.23011	4.82733	1.86967e-06	2.50507e-06	CDKN2A	T1
3.80801e-05	8.66144e-05	3.91905e-05	3.66723e-05	0.000104925	0.000207495	7.23573e-05	0.000102016	5.88525e-05	2.95557e-05	0.000216619	9.70505e-05	0.483001	-4.76723	2.48881e-06	3.32165e-06	LGR5	T1
1.13755e-06	1.27937e-05	1.96517e-06	3.12394e-06	3.0613e-06	1.21903e-05	4.52771e-06	1.16582e-06	1.96164e-06	1.64916e-06	6.46171e-06	2.682e-06	0.328197	4.55936	6.53943e-06	8.69389e-06	VPREB3	T1
0.0052465	0.00833926	0.00332303	0.00480735	0.00400436	0.00541176	0.00393316	0.00224738	0.00559893	0.00175357	0.00363225	0.00501126	1.30168	4.44313	1.10462e-05	1.46287e-05	HIST1H1C	T1
0.00195762	0.0027906	0.00110793	0.000910714	0.00145717	0.002378	0.014115	0.00115966	0.000762974	0.0352269	0.00248126	0.000751155	0.864767	-4.31489	1.94437e-05	2.56508e-05	CD68	T1
0.000254043	0.000839225	0.00120294	0.000245359	0.00432575	0.000293935	0.000511379	0.00128388	0.000235786	9.35863e-05	0.00194127	0.00022312	0.447443	-4.28846	2.18131e-05	2.86662e-05	CXCL14	T1
0.00101773	0.00200839	0.000339813	0.00500854	0.000568522	0.00477963	0.00116331	0.00281427	0.000254457	0.000135973	0.00263921	0.00540449	0.795604	-4.25985	2.46785e-05	3.23082e-05	ZEB1	T1
8.94948e-05	0.00014491	9.37735e-05	0.00344727	0.000114845	0.00140063	0.000232303	0.000114504	4.79442e-05	4.22165e-05	0.000165148	0.000134837	0.48204	-4.14569	4.0141e-05	5.23512e-05	APLNR	T1
0.000298349	0.000675496	0.000588365	0.000264788	0.000617761	0.000436612	0.000502523	0.000191812	0.00054266	0.000392888	0.000135833	9.5882e-05	0.871204	-4.09854	4.89119e-05	6.35484e-05	TOP2A	T1
0.00212435	0.00131913	0.000595935	0.000784906	0.00165626	0.00298	0.00195688	0.0175505	0.00162102	0.00022931	0.00742931	0.00192949	1.19558	4.08487	5.17765e-05	6.70164e-05	MEG3	T1
6.75981e-05	0.000102644	4.65669e-05	8.30999e-05	0.000126325	0.000258392	0.000107945	0.000249861	0.000105802	3.85763e-05	0.000237078	0.00038715	0.535014	-4.06754	5.5639e-05	7.1745e-05	SCG2	T1
3.40841e-06	6.89429e-06	1.66517e-06	4.46743e-06	7.74801e-06	9.09806e-06	5.7003e-06	1.64419e-06	3.23002e-06	8.56457e-07	4.75642e-06	5.65272e-06	0.892488	3.91289	0.000104545	0.000134304	LY6D	T1
4.72223e-05	0.000141529	5.19153e-05	6.83406e-05	0.000151128	0.000194762	0.000115496	5.17347e-05	0.000200878	9.09311e-05	0.000120023	7.27227e-05	0.45776	-3.85386	0.000132289	0.00016931	AKR1B10	T1
0.000394437	0.00145676	0.000211348	0.000388098	0.000671971	0.000537658	0.000411451	0.000267195	0.00224887	0.000242895	0.000340858	0.000639106	0.778508	-3.70623	0.000235192	0.000299892	SLC2A1	T1
0.0164835	0.0147031	0.0082949	0.0156891	0.0150967	0.0327214	0.0233623	0.0611784	0.00174139	0.0353462	0.0446318	0.0634792	0.813745	-3.69397	0.000246499	0.000313144	FN1	T1
0.000545448	0.000636172	0.000199113	0.000351383	0.000603971	0.00092257	0.000908084	0.00522802	0.000218675	0.000102573	0.00470542	0.00197709	0.763979	-3.69009	0.000250192	0.000316664	SFRP4	T1
3.21713e-05	2.98147e-05	1.80487e-05	1.23927e-05	2.9356e-05	2.38549e-05	3.04822e-05	0.000112493	4.11186e-05	7.62586e-06	5.18156e-05	1.31218e-05	1.24553	3.66703	0.000273167	0.000344471	IL11	T1
3.6828e-05	6.35494e-05	5.32237e-05	0.0001928	6.95651e-05	0.000617978	4.85269e-05	3.93174e-05	2.24285e-05	1.63857e-05	4.92669e-05	5.57068e-05	0.592055	-3.64935	0.000292116	0.000365697	APLN	T1
0.000311979	0.000368382	0.000372157	0.000121351	0.00131955	0.000422063	0.00039479	0.000451553	0.00426957	5.89491e-05	0.00115742	0.000232655	0.713356	-3.64934	0.000292131	0.000365697	SOX9	T1
0.00053114	0.000761289	0.000228659	0.00119798	0.000377182	0.000913422	0.000790346	0.00138269	0.000219672	6.12101e-05	0.0026004	0.00338087	0.812776	-3.6058	0.000344168	0.000429271	TGFB3	T1
0.000141963	0.000252114	6.40607e-05	0.0242917	7.15065e-05	0.00082255	0.00045495	8.69516e-05	3.32209e-05	2.95643e-05	0.000272731	0.00022768	0.648133	-3.58116	0.000377389	0.000469001	ACKR1	T1
0.000855517	0.000571205	0.00277888	0.000664379	0.00261071	0.00165931	0.000448778	0.000271178	0.00388016	0.000147617	0.000825073	0.00492421	0.835717	-3.4644	0.000579621	0.000717725	SLC25A4	T1
1.80615e-05	0.000324509	7.39716e-06	1.34104e-05	1.97745e-05	4.22304e-05	2.94413e-05	8.11307e-06	1.42853e-05	9.18121e-06	2.81315e-05	1.49365e-05	0.859277	3.43263	0.000650137	0.000802148	CXCR5	T1
5.79719e-05	0.00104585	5.86362e-05	4.94858e-05	0.000135257	5.92426e-05	0.000359702	6.29504e-05	5.63209e-05	0.000317462	8.85032e-05	3.41151e-05	0.525058	-3.39892	0.000733602	0.000901883	CCL22	T1
0.000384602	0.000856998	5.51665e-05	0.000915002	7.81642e-05	0.000257574	0.000337543	0.000232311	3.39782e-05	2.70638e-05	0.00901098	0.000710984	1.46694	3.36896	0.000816059	0.000999673	CCL21	T1
0.000108699	0.000617907	3.6205e-05	7.47938e-05	6.88272e-05	0.000114178	9.89752e-05	5.50264e-05	0.000232036	4.74191e-05	7.46642e-05	6.64268e-05	1.18392	3.21158	0.00140982	0.00172089	LAG3	T1
0.000129676	0.000233258	0.000131186	0.000112926	0.000278828	0.000200633	0.000198573	0.000141716	0.000227545	0.000200416	5.44681e-05	5.70063e-05	0.873666	-3.15483	0.00170803	0.0020775	CCNB2	T1
4.83849e-05	0.000100843	4.58489e-05	4.26513e-05	7.02365e-05	0.00011572	0.000111987	2.04254e-05	4.92585e-05	0.000634123	7.10816e-05	4.07207e-05	0.6595	-3.09194	0.00210573	0.00255218	IL1A	T1
5.78219e-05	8.08535e-05	1.92465e-05	3.16495e-05	5.25943e-05	0.000109864	0.000102899	0.000178567	3.62795e-05	3.3965e-05	0.000113298	2.33673e-05	1.03213	3.07501	0.00222651	0.00268906	WT1	T1
0.00143718	0.0012134	0.000394077	0.00301616	0.000328337	0.00546827	0.00148295	0.00385395	0.000145737	0.000103264	0.00480205	0.0099655	1.159	3.02312	0.00263735	0.00317408	PDGFRB	T1
3.1129e-05	9.65785e-05	8.01079e-05	3.16176e-05	0.000122716	7.22665e-05	0.000250667	4.62814e-05	0.000201572	4.59769e-05	5.29377e-05	3.39664e-05	0.415319	-3.02089	0.00265654	0.00318599	CD1A	T1
0.000213669	0.000408071	0.000222147	0.00064197	0.000296644	0.00121795	0.00029764	0.000107827	0.000181215	0.000396316	0.000241845	7.15323e-05	0.762351	-3.00792	0.00277037	0.00331094	CD274	T1
1.68768e-05	4.8361e-05	1.83496e-05	7.33357e-05	2.75286e-05	0.0001371	5.63234e-05	1.38533e-05	1.08149e-05	3.17232e-05	4.36239e-05	0.000622022	0.369887	-2.95461	0.00328648	0.00391411	GLP1R	T1
0.000253053	0.00160558	0.000161356	0.000176599	0.000280324	0.000241886	0.000386725	0.000157164	0.000325168	0.00102105	0.000181924	0.000153015	0.844769	-2.92014	0.00366544	0.00435033	ITGAE	T1
0.000264837	0.000274513	0.00011784	0.000250979	9.16963e-05	0.000389362	0.000230615	0.000255007	5.45803e-05	0.000120099	0.00102808	0.000555801	1.19414	2.89646	0.00394857	0.00467021	FGF10	T1
1.7822e-05	2.82615e-05	1.09569e-05	1.25465e-05	1.00669e-05	4.50929e-05	5.62391e-05	5.32744e-05	1.9992e-05	1.53309e-05	6.02652e-05	1.96173e-05	0.727236	2.85859	0.00444271	0.00523659	ELANE	T1
8.28288e-05	0.000124687	6.58507e-05	7.21445e-05	0.000239561	0.000157075	0.00021813	5.23179e-05	0.00404635	0.000107169	5.6623e-05	4.1456e-05	0.616183	-2.8111	0.00514174	0.00603978	MUC5AC	T1
3.30646e-05	8.87509e-05	2.88924e-05	7.16547e-05	3.86114e-05	0.000131228	7.50981e-05	8.70253e-05	2.96956e-05	2.76076e-05	0.000548119	7.02968e-05	0.473572	-2.59591	0.00972691	0.0113868	PI16	T1
0.00220495	0.00267063	0.000799624	0.00305367	0.00225293	0.00303463	0.00572064	0.00442447	0.000688274	0.00763168	0.00679893	0.00303452	0.760167	-2.55885	0.0108115	0.0126134	CCL2	T1
0.000335546	0.00164865	0.000332593	0.000160078	0.000626021	0.000526654	0.000605886	0.000148131	0.000747611	0.000479521	0.000161012	9.97182e-05	0.921343	-2.437	0.0151764	0.0176423	LPAR2	T1
0.000112506	0.00270207	9.24117e-05	7.91383e-05	0.000120098	0.000365808	0.000218128	8.5075e-05	0.000101694	6.0723e-05	0.000132792	6.32785e-05	0.752373	-2.43584	0.0152248	0.0176423	KLRC1	T1
0.000755425	0.00708186	0.000236121	0.00024778	0.000405935	0.000799516	0.00201868	0.000290277	0.000116569	0.0105686	0.000680639	0.000152185	1.1476	2.35573	0.0188925	0.0218186	CD52	T1
5.42584e-05	0.000131304	5.87781e-05	6.46942e-05	0.000114237	0.000177918	8.60617e-05	3.30998e-05	0.000198812	6.73776e-05	5.50816e-05	5.23456e-05	0.662254	-2.31942	0.0207962	0.0239366	CHGB	T1
3.4018e-05	0.00236817	3.29733e-05	5.77045e-05	4.79659e-05	0.000265023	8.03936e-05	2.35343e-05	1.91882e-05	1.35391e-05	2.4518e-05	7.92017e-06	0.673404	-2.302	0.0217681	0.0249714	GNLY	T1
7.65896e-05	0.000221416	6.02596e-05	0.000101909	0.000111434	0.000225711	0.000127728	6.604e-05	0.000140952	8.16875e-05	0.000102789	8.77123e-05	0.693212	-2.17303	0.0302729	0.0346121	CGA	T1
0.000140297	0.000184591	0.000255179	0.000121462	0.000206761	0.000268601	0.000181848	5.34868e-05	0.000205643	0.000178075	8.15944e-05	6.99948e-05	0.960418	1.97797	0.0485104	0.0552793	SLC7A11	T1
0.000311842	0.000583192	0.000366896	0.000215348	0.000494724	0.000310052	0.00056416	0.000197473	0.000264859	0.00053259	0.000105515	8.88227e-05	1.09095	-1.95727	0.0509026	0.0578133	MKI67	T1
0.00322054	0.00683488	0.00138326	0.00388072	0.00194654	0.00384171	0.00466159	0.00289167	0.00122126	0.00471946	0.00235102	0.0028636	1.09426	1.91058	0.0566614	0.0641415	TGFB1	T1
0.00300945	0.00990266	0.00238482	0.00237206	0.00318058	0.00239973	0.02246	0.00174892	0.00229374	0.0218033	0.00202564	0.000628622	0.851878	-1.90316	0.057625	0.0650177	HLA.DQA1	T1
0.0126705	0.0144267	0.00307563	0.0114558	0.00700203	0.0201679	0.0209772	0.124002	0.00118979	0.00101104	0.0392959	0.0308561	1.15674	1.86287	0.0630984	0.0709599	COL3A1	T1
0.00197426	0.00163082	0.00475439	0.00199642	0.00376901	0.00244486	0.00152498	0.000827335	0.00276412	0.000963908	0.00156605	0.00171407	1.0297	1.82976	0.0679139	0.0761257	TOP1	T1
6.96305e-05	0.000365022	5.50986e-05	4.57165e-05	0.000183467	5.78378e-05	0.000799218	4.27866e-05	0.000168042	7.10087e-05	5.99795e-05	3.43054e-05	0.709047	-1.79838	0.0727529	0.0812842	CD1C	T1
6.73776e-05	0.000158211	5.04613e-05	9.03492e-05	8.58303e-05	0.000122547	9.60931e-05	5.15227e-05	6.69292e-05	4.32419e-05	8.58382e-05	7.97489e-05	0.853276	1.76071	0.0789326	0.0879022	ABCC2	T1
0.000380409	0.000575188	0.000123511	0.000129496	0.000212164	0.000341342	0.00262749	0.000257783	0.000235994	0.00321657	0.000628059	9.32569e-05	1.01696	1.7519	0.0804373	0.089288	SLC1A3	T1
0.00171994	0.0291088	0.000619767	0.00399389	0.000545912	0.00793517	0.00258005	0.000688718	0.000226699	0.00265259	0.00148354	0.000374481	1.0699	1.71571	0.0868681	0.0961154	IL7R	T1
0.0102404	0.0101493	0.00337929	0.00597073	0.0100314	0.0115494	0.0138585	0.116384	0.00198244	0.000915128	0.0244233	0.0149375	1.16021	1.67106	0.0953696	0.105183	COL1A1	T1
2.57369e-05	5.90963e-05	2.88057e-05	3.16114e-05	4.69706e-05	0.000128761	4.61765e-05	2.29827e-05	2.17844e-05	3.39992e-05	6.74149e-05	4.17945e-05	0.612518	-1.58648	0.113297	0.124555	S100A7	T1
0.000559218	0.000643084	0.000323397	0.000376821	0.000587668	0.000954854	0.000646555	0.00090313	0.000809273	0.00024076	0.00210333	0.000561321	0.891629	-1.51705	0.12992	0.142372	LPAR1	T1
8.56507e-05	0.00352769	4.55037e-05	9.61863e-05	6.72742e-05	0.000387904	0.000188394	6.18495e-05	3.24664e-05	4.57693e-05	8.23859e-05	3.27404e-05	0.808668	-1.3656	0.172714	0.188665	NKG7	T1
0.0014818	0.00273175	0.00163335	0.00101047	0.00313524	0.00143652	0.00233833	0.000528339	0.00331419	0.0026524	0.000954124	0.000772709	0.932788	-1.34307	0.179892	0.195882	HMGA1	T1
8.68184e-06	4.72913e-05	1.2826e-05	2.36898e-05	3.01789e-05	3.9921e-05	5.09205e-05	1.39963e-05	3.42722e-05	1.82787e-05	2.78946e-05	1.39127e-05	0.340099	1.26267	0.207329	0.225044	FOXI1	T1
0.00178068	0.00425568	0.000935369	0.00199799	0.00209853	0.00361791	0.00209923	0.000745624	0.00332004	0.00139167	0.00110112	0.000710557	1.04775	1.16476	0.244702	0.264772	IRF1	T1
0.0608465	0.0772195	0.0140412	0.116005	0.023986	0.0875776	0.0961252	0.0812319	0.0149218	0.134031	0.111833	0.115405	0.979336	-1.10158	0.271203	0.292524	VIM	T1
2.34746e-05	3.79337e-05	1.947e-05	1.94678e-05	6.35478e-05	5.51745e-05	4.88264e-05	4.36671e-05	1.0532e-05	1.99673e-05	0.000133046	1.78102e-05	0.707607	1.08493	0.278503	0.299457	HAS1	T1
0.00013225	0.00271886	6.8237e-05	0.000328887	6.50773e-05	0.000187288	0.00017603	5.76563e-05	0.000138852	6.25252e-05	0.000491197	7.09547e-05	0.807179	-1.05429	0.292288	0.313297	KLRG1	T1
0.000956794	0.00144996	0.000264819	0.000972161	0.000356295	0.00154847	0.00934516	0.000520831	0.000345931	0.00389582	0.00093431	0.000347024	1.03136	1.04722	0.295532	0.315787	CD14	T1
6.0966e-05	0.00012531	4.1734e-05	5.28976e-05	8.82001e-05	0.000221947	0.000110764	5.29762e-05	3.32873e-05	6.81667e-05	0.000228185	0.000123807	0.704542	-1.04067	0.298561	0.318032	RACGAP1	T1
0.000922638	0.000990264	0.000215963	0.00110638	0.000624034	0.00175204	0.00153092	0.00141607	0.000155326	0.00184632	0.00198226	0.00289543	0.929374	-0.94905	0.343079	0.364322	LGALS1	T1
4.04334e-05	0.00103456	2.84231e-05	3.03064e-05	7.54745e-05	0.000117379	9.00463e-05	3.7298e-05	5.3405e-05	2.79158e-05	5.29754e-05	1.57711e-05	0.679669	0.885575	0.376296	0.398362	FASLG	T1
0.000168392	0.00394197	0.00010895	0.000116091	0.000326963	0.000161803	0.000285216	0.000154602	0.000204698	6.43056e-05	0.000115533	8.83469e-05	0.862916	-0.85956	0.390466	0.412092	CXCL13	T1
0.00072522	0.000770685	0.000189262	0.00107323	0.000391822	0.00100167	0.000805179	0.00213936	0.000318905	6.95523e-05	0.00288139	0.00192835	1.07597	0.846803	0.397532	0.418263	SNAI2	T1
0.000149569	0.000382524	0.000138806	0.00012291	0.000272412	9.27247e-05	0.00161769	9.72273e-05	0.000469413	4.78151e-05	0.00033074	4.87853e-05	0.802786	-0.842971	0.39967	0.419226	FCER1A	T1
0.000448852	0.000562213	0.000359216	0.000418715	0.000546786	0.00052724	0.000380986	0.000297149	0.00068178	0.000358499	0.000420832	0.000516714	1.00142	0.788871	0.430582	0.450273	UQCRHL	T1
0.00104984	0.000916902	0.000215598	0.0109603	0.000378594	0.00139534	0.00125221	0.00451207	9.17968e-05	9.72681e-05	0.00306175	0.00600938	1.04408	0.717718	0.473285	0.493425	COL15A1	T1
6.70727e-05	0.000415657	4.14207e-05	4.3092e-05	8.23929e-05	0.000122875	0.000147836	3.09373e-05	5.9132e-05	4.73966e-05	6.03489e-05	4.39531e-05	0.936152	0.65833	0.510646	0.530762	IFNG	T1
0.000337269	0.00265931	8.73873e-05	0.00214385	0.000178901	0.000798757	0.000343365	0.000551667	0.000212327	5.04515e-05	0.000384494	0.000414007	0.890521	-0.641139	0.521742	0.540658	LEF1	T1
5.43828e-05	0.00164617	1.9805e-05	4.34801e-05	4.62562e-05	0.000165602	0.000114863	4.21636e-05	5.16012e-05	3.91729e-05	0.000123669	4.39262e-05	0.704775	-0.62131	0.534695	0.55241	CD8B	T1
0.00144827	0.00168247	0.00121895	0.00141516	0.00196888	0.00130184	0.00132941	0.00092275	0.00249343	0.0013022	0.00118245	0.00161702	1.00338	-0.548766	0.583424	0.600944	UCHL3	T1
4.79505e-05	4.24306e-05	1.53237e-05	4.78202e-05	3.05848e-05	9.57933e-05	5.60622e-05	0.000282646	1.42712e-05	6.56729e-06	0.000171123	0.00026494	0.939333	0.514684	0.607014	0.623371	ELN	T1
0.000295735	0.000344659	0.000102345	0.000338654	0.000237231	0.000395616	0.00043887	0.0023824	0.000105778	7.12102e-05	0.000564266	0.000211785	1.03332	0.504449	0.61418	0.628847	FAP	T1
0.000301333	0.000521065	0.00025122	0.000563067	0.000308664	0.000585702	0.000442387	0.00027116	0.000187363	5.6395e-05	0.00410438	0.000131487	0.865469	-0.487348	0.626237	0.639284	KIT	T1
1.1668e-05	1.76198e-05	1.69798e-05	1.0611e-05	2.81011e-05	3.45686e-05	2.22057e-05	1.02783e-05	3.12682e-05	4.17442e-05	2.88832e-05	2.05802e-05	0.533637	-0.437225	0.662147	0.673936	DEFB1	T1
5.48746e-05	0.000127442	7.57853e-05	8.01513e-05	8.52638e-05	7.56621e-05	6.63882e-05	4.59615e-05	0.000173991	4.07958e-05	5.29961e-05	5.48591e-05	0.751547	-0.43029	0.66718	0.67705	IGLL1	T1
0.000254314	0.000339116	6.65016e-05	0.00139953	8.72943e-05	0.000360979	0.000281267	0.000224267	5.47287e-05	0.000269029	0.00155008	0.000718318	0.890669	0.347062	0.728698	0.737297	RSPO3	T1
4.69336e-05	0.000477446	2.89488e-05	2.91836e-05	4.76624e-05	0.000116744	0.000175397	3.02174e-05	4.92028e-05	0.000116083	6.24688e-05	3.24773e-05	0.692836	-0.318113	0.750539	0.757161	TNF	T1
0.00226813	0.00350309	0.00101608	0.0010118	0.00179712	0.00154589	0.0138842	0.00170303	0.00041222	0.0386038	0.00277113	0.000571918	1.02901	0.281482	0.778464	0.78303	CCL18	T1
0.00196104	0.00296423	0.000757509	0.000738535	0.0011522	0.00179126	0.0182157	0.00109287	0.000775369	0.0263865	0.00187813	0.000605609	1.0036	-0.199369	0.84206	0.844522	MS4A7	T1
0.000326546	0.000845317	0.000143006	0.000131731	0.000246716	0.000274333	0.00245503	0.000150209	0.000202478	0.00200909	0.000250704	0.000123479	0.99041	0.175878	0.860465	0.860465	CD86	T1
0.000842518	0.0176964	0.000128458	0.00019658	0.000251244	0.000486665	0.000755214	0.000263276	0.00014496	7.33352e-05	0.000494998	6.48578e-05	72.7462	72.448	1.49685e-258	5.1342e-256	CD3E	T2
0.000698131	0.0167545	0.000126877	0.000202275	0.000235604	0.000492879	0.000831873	0.00034035	0.000152376	0.00014244	0.000501223	9.46028e-05	61.5668	70.8795	1.95978e-254	3.36102e-252	CD2	T2
0.0011579	0.0257718	0.00015068	0.000303035	0.000305602	0.00053217	0.00109993	0.000458981	0.000164872	0.000103488	0.000805434	0.000101648	76.814	69.5626	7.07482e-251	8.08887e-249	TRAC	T2
0.00296402	0.0333203	0.000633335	0.000710056	0.000856816	0.00376265	0.00973739	0.00110765	0.000655477	0.0072181	0.00144404	0.000348535	21.7268	63.6134	2.28243e-234	1.95718e-232	PTPRC	T2
0.000372466	0.0110142	7.64409e-05	0.000144696	0.000179533	0.000469635	0.000449313	0.0001534	9.61106e-05	5.09597e-05	0.000252195	5.54869e-05	69.2763	62.0211	1.36073e-229	9.33457e-228	GZMA	T2
0.000240896	0.00719426	7.26054e-05	0.000122687	0.000107215	0.000234242	0.00034279	0.000154832	7.59302e-05	6.23191e-05	0.000232765	6.06894e-05	55.0159	60.2608	2.48248e-224	1.41915e-222	CD3G	T2
0.0041915	0.0213354	0.000153546	0.000305948	0.0003915	0.000987443	0.00289576	0.000349853	0.000264689	0.00107177	0.000786003	0.000124644	37.3018	59.7575	8.18239e-223	4.00937e-221	CXCR4	T2
0.000426832	0.0095621	8.00799e-05	0.000147255	0.000147059	0.000526889	0.000437721	0.000248076	0.000114712	5.70804e-05	0.000380809	8.96772e-05	51.2835	59.321	1.78748e-221	7.66382e-220	CD8A	T2
0.000290272	0.00801389	5.70286e-05	0.000112742	9.09905e-05	0.000386556	0.000291963	0.000133318	5.85246e-05	4.59069e-05	0.000165235	4.44008e-05	69.1854	58.9184	3.06932e-220	1.16975e-218	CD247	T2
0.000369313	0.00687918	7.53658e-05	0.000161059	0.000114058	0.000415294	0.000395898	0.000155387	6.42753e-05	5.79694e-05	0.00036976	7.44867e-05	44.0705	55.8917	9.52811e-211	3.26814e-209	KLRB1	T2
0.00029149	0.0072466	6.35407e-05	7.09959e-05	9.89072e-05	0.000164308	0.00031652	0.000102937	5.41929e-05	5.59811e-05	0.000187811	2.39802e-05	72.7955	55.8784	1.05111e-210	3.27754e-209	CD3D	T2
0.000299839	0.00634603	4.63153e-05	7.34753e-05	6.09426e-05	0.000133955	0.000265836	0.000120464	3.26943e-05	2.39165e-05	0.000257056	4.52859e-05	72.175	53.8288	4.66299e-204	1.33284e-202	GZMK	T2
0.000266571	0.00831569	4.37408e-05	0.000141349	8.64036e-05	0.00033294	0.000358846	0.000102073	5.52184e-05	4.42778e-05	0.000411942	6.3269e-05	66.8326	53.6534	1.76165e-203	4.64806e-202	CCL5	T2
0.000202191	0.00641771	3.28779e-05	0.00010393	9.09901e-05	0.000238735	0.00027191	0.000116849	6.48648e-05	3.79208e-05	0.0001803	4.12103e-05	64.9847	53.0227	2.15378e-201	5.27675e-200	LCK	T2
0.000710537	0.0105457	0.000123643	0.000177013	0.000247407	0.000567451	0.00123988	0.000283749	0.000191147	0.00053171	0.00122994	0.000110769	29.8668	45.9616	9.16164e-177	2.09496e-175	CD69	T2
0.000553901	0.00521357	6.39281e-05	0.000120589	9.29973e-05	0.000158922	0.000676723	0.000148434	6.76282e-05	0.000126349	0.00027716	8.86117e-05	33.4233	45.6058	1.85045e-175	3.96689e-174	CD28	T2
0.000244684	0.00371503	6.97215e-05	8.26136e-05	0.000139605	0.000210559	0.000510785	9.17244e-05	6.64149e-05	7.66884e-05	0.000151417	2.71024e-05	32.7093	44.1668	4.09268e-170	8.25759e-169	LTB	T2
0.000117505	0.00287657	2.06704e-05	2.19698e-05	3.81583e-05	5.97205e-05	0.000195959	6.21308e-05	3.82866e-05	2.4902e-05	6.08643e-05	2.14526e-05	62.8596	42.3532	3.17472e-163	6.0496e-162	CTLA4	T2
0.00171994	0.0291088	0.000619767	0.00399389	0.000545912	0.00793517	0.00258005	0.000688718	0.000226699	0.00265259	0.00148354	0.000374481	23.4174	42.1947	1.29346e-162	2.33503e-161	IL7R	T2
8.56507e-05	0.00352769	4.55037e-05	9.61863e-05	6.72742e-05	0.000387904	0.000188394	6.18495e-05	3.24664e-05	4.57693e-05	8.23859e-05	3.27404e-05	46.701	42.1754	1.53606e-162	2.63434e-161	NKG7	T2
0.000755425	0.00708186	0.000236121	0.00024778	0.000405935	0.000799516	0.00201868	0.000290277	0.000116569	0.0105686	0.000680639	0.000152185	13.1858	41.8817	2.0663e-161	3.37495e-160	CD52	T2
0.000308048	0.00612499	3.28781e-05	5.533e-05	4.57199e-05	9.44191e-05	0.000190219	5.05582e-05	2.26438e-05	2.55586e-05	0.000147664	1.81709e-05	102.122	41.702	1.0418e-160	1.62426e-159	MS4A1	T2
0.000112506	0.00270207	9.24117e-05	7.91383e-05	0.000120098	0.000365808	0.000218128	8.5075e-05	0.000101694	6.0723e-05	0.000132792	6.32785e-05	24.1242	40.2966	3.34863e-155	4.99382e-154	KLRC1	T2
0.00220248	0.0071161	0.000298694	0.000335261	0.000466715	0.000542967	0.0072702	0.000508717	0.000437972	0.0026256	0.00073223	0.000361158	9.15123	39.1651	1.02533e-150	1.46536e-149	GPR183	T2
5.43828e-05	0.00164617	1.9805e-05	4.34801e-05	4.62562e-05	0.000165602	0.000114863	4.21636e-05	5.16012e-05	3.91729e-05	0.000123669	4.39262e-05	29.0871	38.8639	1.77333e-149	2.43301e-148	CD8B	T2
0.00201965	0.00451577	0.000189138	0.000284637	0.000252032	0.000595764	0.000786916	0.000415856	0.000453849	0.000324607	0.000821824	0.000946093	8.84804	38.6333	1.43129e-148	1.8882e-147	BCL2	T2
0.00313087	0.00176422	5.09362e-05	5.35136e-05	5.56443e-05	7.19721e-05	0.000163591	5.86895e-05	2.58165e-05	3.00286e-05	0.000183789	4.32081e-05	20.4033	37.5783	3.02022e-144	3.83679e-143	CD27	T2
0.000108052	0.00245033	2.57293e-05	4.5463e-05	3.29839e-05	5.85342e-05	0.000162183	2.91596e-05	3.54255e-05	2.4347e-05	9.88883e-05	2.46202e-05	52.2292	37.3692	2.18521e-143	2.67688e-142	CCR7	T2
0.00013225	0.00271886	6.8237e-05	0.000328887	6.50773e-05	0.000187288	0.00017603	5.76563e-05	0.000138852	6.25252e-05	0.000491197	7.09547e-05	21.8437	36.6072	3.09919e-140	3.6656e-139	KLRG1	T2
0.00155535	0.00388659	4.71247e-05	6.91019e-05	6.14254e-05	0.000112574	0.000169177	4.97447e-05	6.19952e-05	3.49022e-05	0.00011776	3.71944e-05	43.6436	36.0768	5.0542e-138	5.77863e-137	TNFRSF13C	T2
3.4018e-05	0.00236817	3.29733e-05	5.77045e-05	4.79659e-05	0.000265023	8.03936e-05	2.35343e-05	1.91882e-05	1.35391e-05	2.4518e-05	7.92017e-06	68.9443	35.1135	5.76763e-134	6.38161e-133	GNLY	T2
0.000401501	0.00262984	6.10032e-05	8.38628e-05	0.000125001	0.00037673	0.000228907	6.5759e-05	6.37295e-05	5.31792e-05	6.77495e-05	3.3291e-05	26.0437	34.8886	5.19247e-133	5.56567e-132	GZMB	T2
0.000139737	0.00248237	0.000156254	0.000484777	0.000654628	0.00111167	0.000336207	0.000223386	9.33426e-05	6.04543e-05	0.000469847	0.00017515	9.82231	32.5937	4.05697e-123	4.21679e-122	IL32	T2
0.00237182	0.00233164	0.000356889	0.000373373	0.000588522	0.000881271	0.000471307	0.000102954	0.000782488	0.00014187	0.000321013	0.000161225	5.78384	32.4618	1.44661e-122	1.45937e-121	ISG20	T2
4.04334e-05	0.00103456	2.84231e-05	3.03064e-05	7.54745e-05	0.000117379	9.00463e-05	3.7298e-05	5.3405e-05	2.79158e-05	5.29754e-05	1.57711e-05	23.3515	32.2196	1.76772e-121	1.73237e-120	FASLG	T2
0.00304708	0.00447248	0.000158358	0.000857653	0.000372497	0.00114236	0.000568111	0.000153551	0.00222776	0.000210432	0.000520091	0.00045668	7.98147	31.7543	1.97593e-119	1.88262e-118	ATP2A3	T2
0.0214743	0.00307897	0.00040321	0.00017135	0.000330487	0.000359022	0.000692475	0.000145962	0.00139308	0.000125432	0.000444202	0.000143118	6.6856	30.9205	9.75122e-116	9.03964e-115	PIM2	T2
0.000335546	0.00164865	0.000332593	0.000160078	0.000626021	0.000526654	0.000605886	0.000148131	0.000747611	0.000479521	0.000161012	9.97182e-05	5.23178	30.7225	7.14283e-115	6.44734e-114	LPAR2	T2
8.00351e-05	0.00117485	2.47028e-05	1.59234e-05	1.91866e-05	2.96664e-05	9.63836e-05	3.05336e-05	1.91961e-05	1.72031e-05	7.40884e-05	1.35439e-05	39.2101	30.495	7.82459e-114	6.88163e-113	FOXP3	T2
0.000253053	0.00160558	0.000161356	0.000176599	0.000280324	0.000241886	0.000386725	0.000157164	0.000325168	0.00102105	0.000181924	0.000153015	6.34026	30.1051	4.31633e-112	3.70126e-111	ITGAE	T2
0.00961351	0.00225142	6.02377e-05	8.22564e-05	5.12797e-05	7.61937e-05	0.000247604	7.40031e-05	2.2033e-05	1.70137e-05	0.00030815	3.38257e-05	21.9342	29.4772	2.97344e-109	2.48753e-108	CD79A	T2
0.000337269	0.00265931	8.73873e-05	0.00214385	0.000178901	0.000798757	0.000343365	0.000551667	0.000212327	5.04515e-05	0.000384494	0.000414007	8.47156	29.2478	3.25493e-108	2.65819e-107	LEF1	T2
0.000152222	0.00099792	3.38143e-05	5.01566e-05	5.20663e-05	0.000102265	0.000785445	7.57574e-05	2.37835e-05	9.42248e-05	0.000206078	4.45985e-05	11.7331	28.1227	4.37518e-103	3.48997e-102	IL2RA	T2
7.40574e-05	0.00115792	9.71641e-05	9.72921e-05	0.000166208	0.000185066	0.000236976	8.04472e-05	8.77606e-05	9.91287e-05	0.000164496	7.64321e-05	10.1014	28.1009	5.51063e-103	4.29579e-102	TNFRSF9	T2
4.33607e-05	0.001586	5.71823e-05	0.000103256	9.05951e-05	0.000436806	9.53438e-05	5.45774e-05	0.00014949	5.13796e-05	7.02388e-05	5.58035e-05	18.7489	27.1457	1.37124e-98	1.04519e-97	FGFBP2	T2
1.36049e-05	0.000280034	3.18797e-06	5.1825e-06	7.61637e-06	1.40554e-05	1.60196e-05	6.2546e-06	2.5838e-06	2.32789e-06	1.22299e-05	3.11478e-06	44.922	27.0725	2.9879e-98	2.22794e-97	PDCD1	T2
0.0115549	0.00332977	0.0010736	0.00114583	0.00130202	0.000943978	0.00113621	0.00126378	0.00174504	0.000468072	0.00108518	0.00075255	2.57738	25.9927	2.90732e-93	2.12172e-92	FKBP11	T2
0.000457645	0.00102502	2.64767e-05	3.07504e-05	3.08902e-05	6.12263e-05	8.311e-05	1.90578e-05	3.78483e-05	1.68142e-05	7.0914e-05	2.38281e-05	23.2896	25.0703	6.32364e-89	4.51877e-88	CD19	T2
0.000108699	0.000617907	3.6205e-05	7.47938e-05	6.88272e-05	0.000114178	9.89752e-05	5.50264e-05	0.000232036	4.74191e-05	7.46642e-05	6.64268e-05	7.88182	24.5294	2.18994e-86	1.53296e-85	LAG3	T2
0.0110226	0.0285105	0.0290658	0.00443696	0.0202171	0.0103847	0.0188347	0.00688055	0.00731509	0.0255483	0.0125543	0.0105052	2.32265	24.3888	9.55468e-86	6.55451e-85	CD44	T2
0.000168392	0.00394197	0.00010895	0.000116091	0.000326963	0.000161803	0.000285216	0.000154602	0.000204698	6.43056e-05	0.000115533	8.83469e-05	26.9061	24.3038	2.52357e-85	1.69722e-84	CXCL13	T2
0.000639621	0.00289694	0.00104979	0.000107513	0.00124494	0.000554907	0.000475304	0.00010347	0.000167886	0.000127686	0.000243156	0.000197718	9.34938	23.7206	1.41445e-82	9.32996e-82	BANK1	T2
1.80615e-05	0.000324509	7.39716e-06	1.34104e-05	1.97745e-05	4.22304e-05	2.94413e-05	8.11307e-06	1.42853e-05	9.18121e-06	2.81315e-05	1.49365e-05	20.0746	22.8638	1.58167e-78	1.02361e-77	CXCR5	T2
0.00053806	0.000610805	1.87264e-05	0.000225144	2.69323e-05	7.9445e-05	8.63293e-05	1.58995e-05	1.94169e-05	1.32334e-05	7.15529e-05	2.25162e-05	12.8672	22.7378	6.23769e-78	3.96209e-77	CD79B	T2
0.000378513	0.00159913	0.000161748	0.000193718	0.000335691	0.000475325	0.00315076	0.000169125	0.000222871	0.00496009	0.000567877	0.000157089	3.69606	22.6357	1.83979e-77	1.14736e-76	HAVCR2	T2
4.69336e-05	0.000477446	2.89488e-05	2.91836e-05	4.76624e-05	0.000116744	0.000175397	3.02174e-05	4.92028e-05	0.000116083	6.24688e-05	3.24773e-05	8.70275	22.5916	3.07031e-77	1.88056e-76	TNF	T2
0.00300945	0.00990266	0.00238482	0.00237206	0.00318058	0.00239973	0.02246	0.00174892	0.00229374	0.0218033	0.00202564	0.000628622	3.12368	22.5127	6.99954e-77	4.212e-76	HLA.DQA1	T2
0.000165238	0.00175177	0.000113568	0.000438219	0.000266425	0.000356309	0.00110762	0.000207508	0.000122881	0.000253734	0.000217367	0.000129045	7.27865	22.3476	4.38667e-76	2.59418e-75	CXCL9	T2
0.0045269	0.00232338	0.000467539	0.000540382	0.000453631	0.000680724	0.00108291	0.000347569	0.000904479	0.000374315	0.000862708	0.000591111	3.27446	22.295	7.55855e-76	4.39421e-75	BCL2L11	T2
6.70727e-05	0.000415657	4.14207e-05	4.3092e-05	8.23929e-05	0.000122875	0.000147836	3.09373e-05	5.9132e-05	4.73966e-05	6.03489e-05	4.39531e-05	6.84784	22.2651	1.07918e-75	6.1693e-75	IFNG	T2
0.000394437	0.00145676	0.000211348	0.000388098	0.000671971	0.000537658	0.000411451	0.000267195	0.00224887	0.000242895	0.000340858	0.000639106	3.23785	21.9653	2.77793e-74	1.56202e-73	SLC2A1	T2
0.00322054	0.00683488	0.00138326	0.00388072	0.00194654	0.00384171	0.00466159	0.00289167	0.00122126	0.00471946	0.00235102	0.0028636	2.48675	21.4822	5.31389e-72	2.93978e-71	TGFB1	T2
5.79719e-05	0.00104585	5.86362e-05	4.94858e-05	0.000135257	5.92426e-05	0.000359702	6.29504e-05	5.63209e-05	0.000317462	8.85032e-05	3.41151e-05	12.3215	21.3976	1.38673e-71	7.54996e-71	CCL22	T2
0.0052465	0.00833926	0.00332303	0.00480735	0.00400436	0.00541176	0.00393316	0.00224738	0.00559893	0.00175357	0.00363225	0.00501126	2.15804	20.8314	6.437e-69	3.44983e-68	HIST1H1C	T2
0.000464648	0.000452132	0.00404871	0.00088748	0.00468246	0.0020143	0.000647755	0.0012417	0.00380153	0.000116808	0.00160319	0.00206349	0.346612	-20.2438	3.89969e-66	2.05784e-65	EGFR	T2
0.00178068	0.00425568	0.000935369	0.00199799	0.00209853	0.00361791	0.00209923	0.000745624	0.00332004	0.00139167	0.00110112	0.000710557	2.71043	20.1369	1.24665e-65	6.47883e-65	IRF1	T2
0.000430893	0.000628001	0.00502347	0.00218286	0.0106532	0.00432457	0.000675529	0.000404652	0.00561195	0.000415037	0.000586257	0.0028321	0.383035	-20.0658	2.69749e-65	1.38095e-64	ITGA3	T2
0.00117042	0.00365992	0.000333127	0.00104684	0.000496722	0.0017651	0.00405685	0.00176204	0.00261916	0.00267128	0.00260921	0.00235448	2.38731	19.6168	3.54932e-63	1.79032e-62	CD4	T2
0.0180224	0.01684	0.00271545	0.00572238	0.00369255	0.0133443	0.0167026	0.0645827	0.000849849	0.000617169	0.0501527	0.00784423	2.3113	19.4278	2.76052e-62	1.37226e-61	LUM	T2
0.00118423	0.00227959	0.000481504	0.00181928	0.00114584	0.00178059	0.00137009	0.000402241	0.00159172	0.00236459	0.000426309	0.00034746	2.37053	19.0783	1.23276e-60	6.04052e-60	OAS2	T2
0.000213641	0.00132808	0.000100759	0.000263436	0.000218932	0.000932757	0.00261135	0.000154937	0.000106744	0.00298256	0.000453316	0.000106611	3.89665	18.6405	1.41785e-58	6.84959e-58	ITGAM	T2
0.000326546	0.000845317	0.000143006	0.000131731	0.000246716	0.000274333	0.00245503	0.000150209	0.000202478	0.00200909	0.000250704	0.000123479	2.79539	18.3075	5.05177e-57	2.40661e-56	CD86	T2
0.00150266	0.00221417	0.00836011	0.00481864	0.00757331	0.00684357	0.00261129	0.00485961	0.00953336	0.000374491	0.00653056	0.016174	0.492952	-18.2528	9.00786e-57	4.23246e-56	YAP1	T2
0.000589132	0.00126039	0.00064124	0.000860236	0.000810755	0.00077753	0.000619842	0.000384346	0.00166808	0.000576078	0.000601326	0.000759571	1.7875	17.846	7.09392e-55	3.28813e-54	EMG1	T2
0.0161547	0.0143324	0.00174262	0.0136726	0.00162033	0.0103583	0.00999754	0.0237361	0.000532783	0.000554298	0.0423512	0.00494303	2.69875	17.7197	2.78388e-54	1.27316e-53	PTGDS	T2
0.000637572	0.0010295	7.32968e-05	0.000370441	7.2842e-05	0.000740737	0.00040277	0.000611342	4.80507e-05	4.67737e-05	0.00139518	0.000952733	3.74024	16.818	4.08988e-50	1.84583e-49	MAL	T2
0.00321183	0.00387927	0.0023076	0.00312227	0.0031156	0.00265336	0.00209762	0.00112645	0.0047184	0.00135402	0.00181459	0.00208562	1.66573	16.6195	3.26154e-49	1.45287e-48	EHMT1	T2
3.11278e-05	8.0802e-05	0.00270502	4.96855e-05	0.00461371	0.000398806	0.000264791	5.88608e-05	0.0184036	6.40975e-05	0.000120896	0.000109158	0.268048	-16.186	3.15058e-47	1.38545e-46	WFDC2	T2
9.75305e-05	0.000184492	0.00510299	0.000120878	0.00632196	0.000792039	0.000444674	0.000127179	0.0176091	0.000180146	0.000270591	0.000108084	0.331614	-16.1022	7.56465e-47	3.2844e-46	AGR3	T2
0.000379507	0.00146897	0.0011701	0.00100993	0.00124545	0.00106049	0.000854234	0.000407549	0.000671677	0.00124657	0.000556223	0.000577135	1.91083	16.0902	8.43733e-47	3.61751e-46	BAX	T2
0.00106671	0.00258798	0.00136959	0.000641756	0.0030852	0.00186626	0.00108021	0.00197565	0.00166939	0.000478209	0.00232066	0.00135347	1.9062	16.0789	9.49287e-47	4.01982e-46	FAS	T2
0.00127922	0.00203771	0.00259437	0.00532256	0.00664906	0.00434178	0.00315371	0.00447697	0.0038245	0.00160879	0.00312659	0.00610002	0.589308	-16.0725	1.01525e-46	4.24672e-46	ITGAV	T2
0.00149689	0.00334621	0.002073	0.00303848	0.00253896	0.00245493	0.00263122	0.00132912	0.00314989	0.00160847	0.00220157	0.00189808	1.56232	16.0284	1.60909e-46	6.6496e-46	NFKB1	T2
0.000127969	0.000277638	0.012395	0.000161045	0.0145677	0.00211102	0.000510926	0.000261534	0.00727079	0.000273885	0.000265271	0.00011522	0.356513	-15.9467	3.83296e-46	1.56513e-45	NKX2.1	T2
0.000108002	0.000285927	3.00526e-05	4.62364e-05	5.06357e-05	0.000113458	8.47989e-05	1.77236e-05	2.13187e-05	4.25083e-05	6.08045e-05	4.24725e-05	5.9716	15.8688	8.62157e-46	3.47906e-45	TCL1A	T2
0.000282276	0.000230254	0.000968043	0.000293615	0.00156476	0.00121802	0.000458925	0.00166556	0.0019446	0.000108814	0.000589098	0.00197884	0.317848	-15.7052	4.71852e-45	1.88192e-44	WNT5A	T2
0.00458277	0.00863226	0.00347528	0.00500016	0.00652023	0.00615795	0.00666109	0.00299664	0.00727133	0.00617352	0.00355567	0.00411652	1.7505	15.6952	5.15668e-45	2.03304e-44	STAT1	T2
0.00114952	0.00143961	0.0204254	0.000634861	0.0135281	0.00392632	0.00197256	0.00155086	0.0149388	0.0021869	0.00354834	0.000700468	0.475329	-15.2598	4.62055e-43	1.80096e-42	MGST1	T2
0.000782994	0.00130026	0.00302774	0.00806126	0.00388546	0.00602725	0.00148106	0.00186602	0.00542431	0.000493203	0.00359742	0.00633356	0.468421	-15.2392	5.71197e-43	2.20135e-42	WWTR1	T2
0.00518814	0.0124686	0.00309928	0.00290089	0.00491967	0.00737671	0.063487	0.0043728	0.00339532	0.0783675	0.00398662	0.00174672	1.9191	15.0997	2.38833e-42	9.10218e-42	LYZ	T2
7.97421e-05	0.000183877	0.0102616	7.84413e-05	0.00636423	0.00128043	0.000280707	0.00013702	0.00668194	0.000142035	0.000121024	0.000173191	0.374464	-15.0021	6.57214e-42	2.47719e-41	DUOX1	T2
0.000449627	0.00172477	0.000837359	0.000212572	0.00538257	0.00441223	0.000596227	0.00026795	0.000470231	0.00035689	0.000500667	0.000356315	2.64431	14.7081	1.31041e-40	4.88556e-40	RTKN2	T2
0.00122227	0.000895335	0.00356109	0.00102124	0.00926486	0.00318043	0.00251852	0.00187037	0.00533045	0.000858347	0.00214072	0.00141735	0.393064	-14.6889	1.58746e-40	5.85482e-40	VEGFA	T2
0.00982028	0.0024673	0.00429601	0.00298765	0.00411832	0.0031975	0.00235785	0.0024689	0.00460857	0.00236831	0.00271539	0.00331616	0.706008	-14.6169	3.26275e-40	1.19056e-39	SELENOS	T2
0.00093662	0.00273378	0.00272003	0.000991898	0.00203462	0.00096276	0.00720774	0.000320613	0.00162384	0.00791883	0.0006164	0.000247185	2.0606	14.59	4.2861e-40	1.54751e-39	HLA.DQB1	T2
0.0153348	0.00142271	0.00269263	0.00163497	0.00279983	0.00137325	0.0015281	0.00162973	0.00337843	0.00156196	0.00174097	0.00163558	0.617487	-14.3298	5.90671e-39	2.11042e-38	PRDX4	T2
0.000284116	0.001352	0.000139875	0.00022893	0.000310161	0.00178024	0.00392379	0.00025679	0.000173178	0.0062033	0.000682542	0.000155504	2.66322	14.1498	3.62883e-38	1.28319e-37	ITGAX	T2
0.000276787	0.000650142	0.0101216	0.000314765	0.0166357	0.00333824	0.00103304	0.000468371	0.0194825	0.000492788	0.000571596	0.00031716	0.463619	-14.0428	1.05235e-37	3.68321e-37	EPCAM	T2
6.96305e-05	0.000365022	5.50986e-05	4.57165e-05	0.000183467	5.78378e-05	0.000799218	4.27866e-05	0.000168042	7.10087e-05	5.99795e-05	3.43054e-05	4.32121	13.8896	4.84168e-37	1.67747e-36	CD1C	T2
0.000497078	0.00171169	0.00107055	0.000848215	0.00192904	0.00122963	0.000985058	0.000476525	0.00501204	0.000792723	0.000598641	0.00063229	1.75581	13.7583	1.75986e-36	6.03633e-36	GCLM	T2
0.104392	0.00747146	0.00175735	0.0043244	0.0015472	0.0016374	0.00479389	0.00122412	0.00102749	0.000461569	0.0241778	0.00247262	2.35072	13.7254	2.46099e-36	8.35761e-36	JCHAIN	T2
3.08311e-05	0.000457989	8.35386e-05	4.0029e-05	0.000325771	0.00012366	8.01328e-05	5.64285e-05	0.000409852	2.04055e-05	0.000145761	0.00346228	3.7942	13.6176	7.1198e-36	2.39421e-35	LGR6	T2
0.000855517	0.000571205	0.00277888	0.000664379	0.00261071	0.00165931	0.000448778	0.000271178	0.00388016	0.000147617	0.000825073	0.00492421	0.537866	-13.5653	1.17907e-35	3.9264e-35	SLC25A4	T2
0.0114152	0.0304643	0.0295462	0.0137646	0.0202751	0.0146945	0.074793	0.00691028	0.0190207	0.0705432	0.013955	0.00380348	1.72869	13.449	3.6896e-35	1.21686e-34	HLA.DRA	T2
0.00761778	0.00649537	0.00109126	0.00356034	0.00143165	0.00753733	0.00636033	0.021217	0.000612467	0.000229536	0.0301426	0.00756392	1.79636	13.2743	2.03131e-34	6.63562e-34	DCN	T2
0.000384602	0.000856998	5.51665e-05	0.000915002	7.81642e-05	0.000257574	0.000337543	0.000232311	3.39782e-05	2.70638e-05	0.00901098	0.000710984	3.5157	13.1928	4.52221e-34	1.46332e-33	CCL21	T2
0.00142967	0.00376676	0.00078734	0.00082911	0.00125648	0.00298507	0.0180487	0.000732649	0.000656737	0.0307717	0.00223523	0.00059917	1.96944	13.1809	5.03407e-34	1.61373e-33	FCER1G	T2
0.00566204	0.00457949	0.000399668	0.00187165	0.000782139	0.00109611	0.00382416	0.0164345	0.000269934	0.000153087	0.0215827	0.00122352	2.77317	12.9312	5.66205e-33	1.79822e-32	SFRP2	T2
0.0014818	0.00273175	0.00163335	0.00101047	0.00313524	0.00143652	0.00233833	0.000528339	0.00331419	0.0026524	0.000954124	0.000772709	1.81796	12.8069	1.85189e-32	5.8275e-32	HMGA1	T2
0.000650064	0.00247659	0.000496057	0.000531374	0.000708576	0.00243776	0.00718772	0.000548991	0.000404238	0.0103339	0.000599978	0.000298472	2.50718	12.3834	1.03963e-30	3.24175e-30	FCGR3A	T2
0.0052469	0.00774413	0.0092618	0.05737	0.00770494	0.0594418	0.00804984	0.00536403	0.0100719	0.00320881	0.0112786	0.0256909	0.667056	-12.056	2.20884e-29	6.82553e-29	EPAS1	T2
0.000819717	0.00198637	0.000913607	0.00169063	0.00125162	0.0012868	0.00277495	0.000816006	0.00213285	0.00337347	0.00094945	0.00105948	1.44383	12.0526	2.28053e-29	6.98413e-29	ATG7	T2
0.000341109	0.000711868	0.0579641	0.000328343	0.0180564	0.00623318	0.00119209	0.000607991	0.00101915	0.000712443	0.000631449	0.000324232	0.478659	-11.7346	4.30796e-28	1.30764e-27	SFTPD	T2
0.00070903	0.00163081	0.000305069	0.000414007	0.000527505	0.000993931	0.0109518	0.000380581	0.000122568	0.0152381	0.00154529	0.000399072	1.86735	11.6327	1.08835e-27	3.27459e-27	MRC1	T2
0.00101773	0.00200839	0.000339813	0.00500854	0.000568522	0.00477963	0.00116331	0.00281427	0.000254457	0.000135973	0.00263921	0.00540449	1.67013	11.6259	1.15697e-27	3.4508e-27	ZEB1	T2
0.000294415	0.000240507	7.61664e-05	5.74557e-05	8.17731e-05	9.15127e-05	0.000209059	4.34379e-05	6.65438e-05	8.34973e-05	6.13006e-05	4.92805e-05	2.8631	11.609	1.35691e-27	4.01225e-27	LILRA4	T2
7.16903e-05	0.000144987	3.61392e-05	3.59025e-05	0.000111424	8.01556e-05	6.52021e-05	2.68017e-05	0.000141203	4.2786e-05	4.83332e-05	3.07276e-05	2.65227	11.555	2.21648e-27	6.49787e-27	CDKN2A	T2
0.00239838	0.00452835	0.00553946	0.00501563	0.00679968	0.00605919	0.0141759	0.00582188	0.00573123	0.00924387	0.0085603	0.0096467	0.688817	-11.3647	1.23234e-26	3.58213e-26	CST3	T2
6.73776e-05	0.000158211	5.04613e-05	9.03492e-05	8.58303e-05	0.000122547	9.60931e-05	5.15227e-05	6.69292e-05	4.32419e-05	8.58382e-05	7.97489e-05	2.16528	11.3634	1.25317e-26	3.61208e-26	ABCC2	T2
0.000996731	0.00126836	0.0015237	0.00248518	0.00707613	0.00268119	0.00147284	0.0025026	0.0119217	0.000525696	0.00248547	0.00235775	0.550599	-11.3245	1.76905e-26	5.05653e-26	SOX4	T2
0.000825266	0.00122848	0.0167504	0.00116434	0.0355239	0.00379656	0.00305243	0.00201919	0.0357072	0.00145586	0.00548246	0.00171951	0.294896	-11.3068	2.08328e-26	5.90549e-26	SCGB3A2	T2
0.00032394	0.000692362	0.00715532	0.000296998	0.0337105	0.00587672	0.0011101	0.000629632	0.0100003	0.000545784	0.000806225	0.000347054	0.44024	-11.1789	6.54303e-26	1.83956e-25	CEACAM6	T2
0.000335366	0.000508797	0.00130296	0.00458667	0.00219232	0.00274613	0.000696758	0.00054855	0.00810287	0.000171375	0.000995789	0.00135121	0.418324	-11.1498	8.47966e-26	2.36465e-25	HES1	T2
0.00035598	0.00117636	0.000340243	0.00127317	0.000754775	0.00121264	0.00111015	0.000323247	0.000539692	0.00199627	0.000411119	0.000318822	1.84328	11.1325	9.85004e-26	2.72465e-25	OAS3	T2
0.000735638	0.00099956	0.000494443	0.00151028	0.00175055	0.00233283	0.00272336	0.00236551	0.00126228	0.0033161	0.0024966	0.00680126	0.532136	-11.1109	1.19397e-25	3.27626e-25	AXL	T2
0.000693365	0.00163066	0.0107562	0.00143152	0.0292314	0.00586032	0.00187658	0.000911686	0.015319	0.00121256	0.00122148	0.00162948	0.565024	-11.0976	1.34345e-25	3.65718e-25	KRT18	T2
0.000298349	0.000675496	0.000588365	0.000264788	0.000617761	0.000436612	0.000502523	0.000191812	0.00054266	0.000392888	0.000135833	9.5882e-05	2.12462	11.0132	2.84966e-25	7.69633e-25	TOP2A	T2
0.00196104	0.00296423	0.000757509	0.000738535	0.0011522	0.00179126	0.0182157	0.00109287	0.000775369	0.0263865	0.00187813	0.000605609	1.57506	10.7285	3.44728e-24	9.23765e-24	MS4A7	T2
0.00240236	0.00171218	0.000272357	0.000805068	0.00036788	0.00126348	0.00162353	0.00528566	0.000132462	8.73407e-05	0.00735813	0.00137318	1.94528	10.6805	5.25159e-24	1.39635e-23	FGF7	T2
6.72249e-06	1.71619e-05	0.000548357	2.57144e-05	0.000578771	0.000116629	3.91592e-05	2.18964e-05	0.000360545	5.6859e-05	3.83876e-05	2.0191e-05	0.264121	-10.6639	6.071e-24	1.60181e-23	GDF15	T2
0.0882346	0.00863637	0.0235875	0.00587018	0.019724	0.00671422	0.00892759	0.00503261	0.0522654	0.00615408	0.0074854	0.00468885	0.713226	-10.6398	7.44976e-24	1.95058e-23	XBP1	T2
0.0153827	0.00563881	0.0034433	0.00568799	0.00432496	0.00414707	0.00417048	0.00179595	0.00478433	0.00433588	0.00329979	0.00336584	1.31094	10.6359	7.70529e-24	2.00221e-23	SPCS3	T2
0.00855102	0.00199665	0.00380737	0.00175197	0.00360847	0.00235773	0.00165966	0.00196513	0.00516878	0.00126425	0.00185746	0.00225504	0.756458	-10.589	1.15612e-23	2.98156e-23	ERLEC1	T2
0.000998699	0.00233351	0.0124393	0.00167297	0.0287777	0.00691508	0.00285825	0.00115905	0.0141345	0.00224761	0.00221245	0.00157805	0.639781	-10.5549	1.55194e-23	3.97249e-23	KRT8	T2
0.000617778	0.00157689	0.00116252	0.00237315	0.00192286	0.00159012	0.0010024	0.000472281	0.0024856	0.000681226	0.000906367	0.00110743	1.38423	10.5116	2.25368e-23	5.72601e-23	TTC19	T2
0.00102654	0.00229341	0.000542756	0.000665767	0.00113022	0.00205497	0.0109879	0.000922981	0.000802483	0.00909055	0.00193447	0.000435018	1.59682	10.4606	3.48967e-23	8.80115e-23	AIF1	T2
6.49233e-05	0.000123221	0.000269983	0.000296674	0.00107065	0.000845464	0.000185328	0.0001795	0.000427739	6.24822e-05	0.000258178	0.00120121	0.422518	-10.3109	1.25859e-22	3.15108e-22	TGFB2	T2
0.000498545	0.000637075	0.00129852	0.00111457	0.00132011	0.00149753	0.000782686	0.0010846	0.00172189	0.000392543	0.00194409	0.00160226	0.585114	-10.3073	1.29323e-22	3.21434e-22	SPRY2	T2
0.000304212	0.000317323	8.64116e-05	0.000133575	7.78809e-05	0.000454599	0.000304475	0.0007157	1.70653e-05	3.18749e-05	0.000762246	9.8414e-05	2.06883	10.2265	2.57285e-22	6.34882e-22	WNT2	T2
0.000145168	0.00044623	0.000172078	0.000167857	0.00037142	0.000243807	0.000363477	0.000138261	0.000607846	0.000249525	9.86024e-05	8.42772e-05	2.19879	10.1821	3.74236e-22	9.16878e-22	CENPF	T2
0.00110077	0.00446524	0.00313042	0.00431599	0.00457967	0.00428801	0.00397063	0.00211648	0.00664321	0.00304367	0.0032842	0.00520539	1.29086	10.1163	6.48984e-22	1.57873e-21	STAT6	T2
0.00271098	0.00344863	0.0282294	0.0102412	0.0270161	0.00997245	0.0131046	0.00169503	0.00950312	0.00604861	0.00355263	0.00178969	0.499099	-9.99388	1.81429e-21	4.38241e-21	RNASE1	T2
0.00151067	0.00258549	0.00177198	0.0020179	0.0025987	0.00195278	0.00191039	0.00106505	0.00339846	0.00214461	0.00120742	0.00164541	1.40687	9.83609	6.69236e-21	1.60523e-20	PCNA	T2
0.00205488	0.00143646	0.000432042	0.000408991	0.000305133	0.00274251	0.00169421	0.00452048	0.00021713	0.000118627	0.00650838	0.000699448	1.61649	9.83214	6.92049e-21	1.64842e-20	PDGFRA	T2
0.00030202	0.00051507	0.0357104	0.0003149	0.00683226	0.00312716	0.000852365	0.00042148	0.00412101	0.000475904	0.000478281	0.000238271	0.438818	-9.62895	3.66619e-20	8.67244e-20	DMBT1	T2
0.000311842	0.000583192	0.000366896	0.000215348	0.000494724	0.000310052	0.00056416	0.000197473	0.000264859	0.00053259	0.000105515	8.88227e-05	2.15971	9.60912	4.30774e-20	1.01202e-19	MKI67	T2
0.00105508	0.000932401	0.000273342	0.000408693	0.000309998	0.000725481	0.000996205	0.000549	0.000191106	9.17773e-05	0.00908115	0.000324403	1.79365	9.57153	5.84481e-20	1.36379e-19	CPA3	T2
0.000102127	0.000232759	0.00688834	0.000137111	0.00513823	0.0016049	0.000321185	0.000189056	0.000904802	0.000183541	0.00017568	9.41809e-05	0.524047	-9.56466	6.17943e-20	1.43213e-19	SFTA2	T2
0.0013478	0.00199812	0.00156367	0.0114796	0.00215796	0.00868856	0.00212185	0.00222035	0.00244844	0.00115602	0.00229729	0.00413039	0.737895	-9.53131	8.07085e-20	1.85792e-19	BMPR2	T2
0.00236403	0.00294289	0.019953	0.0062465	0.0353582	0.00887904	0.00520039	0.00258199	0.00583215	0.00346769	0.00394706	0.00110672	0.546809	-9.48768	1.1492e-19	2.62785e-19	ICAM1	T2
0.000514826	0.00082873	0.0649729	0.000397354	0.011525	0.00797908	0.00143428	0.000541112	0.000787611	0.00113205	0.000745622	0.000393325	0.502028	-9.48013	1.22335e-19	2.77888e-19	PGC	T2
6.71067e-05	0.000158185	0.00357337	7.91867e-05	0.00471808	0.000868937	0.000202162	0.000134056	0.000739702	0.000132048	0.000135244	7.49545e-05	0.519439	-9.36316	3.12659e-19	7.0554e-19	ITGB6	T2
0.0019012	0.00289571	0.00203071	0.00261193	0.00232885	0.00308019	0.0019948	0.00206484	0.00303383	0.00116956	0.00248698	0.00408618	1.24534	9.3574	3.26489e-19	7.31933e-19	SMAD4	T2
0.000149569	0.000382524	0.000138806	0.00012291	0.000272412	9.27247e-05	0.00161769	9.72273e-05	0.000469413	4.78151e-05	0.00033074	4.87853e-05	2.2361	9.35557	3.32199e-19	7.39897e-19	FCER1A	T2
0.00798071	0.00277848	0.00377334	0.00468727	0.00385708	0.00387911	0.0021554	0.00203626	0.0201227	0.00125759	0.00357805	0.0031563	0.724252	-9.27405	6.34056e-19	1.4031e-18	NUCB2	T2
0.000172592	0.000877973	0.000384892	0.00219578	0.000448753	0.00135096	0.000559942	0.000200046	0.000926391	0.000413765	0.000545111	0.000829908	1.56621	9.23447	8.67838e-19	1.90813e-18	IL4R	T2
0.0060275	0.00512703	0.00332625	0.0243111	0.00757717	0.0151165	0.00557392	0.0131052	0.0207226	0.000517963	0.0225598	0.0278467	0.576551	-9.01344	4.93136e-18	1.07736e-17	CCN2	T2
7.65896e-05	0.000221416	6.02596e-05	0.000101909	0.000111434	0.000225711	0.000127728	6.604e-05	0.000140952	8.16875e-05	0.000102789	8.77123e-05	2.20708	8.81089	2.35986e-17	5.12299e-17	CGA	T2
5.48746e-05	0.000127442	7.57853e-05	8.01513e-05	8.52638e-05	7.56621e-05	6.63882e-05	4.59615e-05	0.000173991	4.07958e-05	5.29961e-05	5.48591e-05	1.88435	8.79548	2.65555e-17	5.72865e-17	IGLL1	T2
0.0176319	0.00567788	0.00795209	0.0069754	0.011944	0.00623556	0.00654873	0.00398073	0.0137636	0.00722835	0.00610208	0.00559728	0.728439	-8.6778	6.49714e-17	1.39282e-16	HSPA5	T2
0.00098394	0.000797493	0.000211613	0.000357146	0.00033287	0.000651126	0.000814145	0.00048608	0.000195142	6.45628e-05	0.00932326	0.00025851	1.73486	8.54183	1.81576e-16	3.86837e-16	TPSAB1	T2
0.00105942	0.000926521	0.000702511	0.00176257	0.0033226	0.0023374	0.0015512	0.00120332	0.00334815	0.00120883	0.00221403	0.00364619	0.516318	-8.52145	2.1153e-16	4.47869e-16	ATF3	T2
0.00385231	0.00104582	0.00177471	0.00107319	0.00164823	0.00117972	0.00116562	0.00069338	0.0014655	0.00191156	0.00113204	0.000966172	0.756342	-8.47521	2.98286e-16	6.27682e-16	MYDGF	T2
0.00125886	0.00195312	0.00477963	0.00141601	0.00416021	0.00192998	0.00549027	0.00133442	0.00447034	0.00862361	0.00170404	0.00138742	0.736407	-8.46204	3.29058e-16	6.88214e-16	IDH1	T2
0.000956794	0.00144996	0.000264819	0.000972161	0.000356295	0.00154847	0.00934516	0.000520831	0.000345931	0.00389582	0.00093431	0.000347024	1.62316	8.45202	3.55221e-16	7.38429e-16	CD14	T2
4.89009e-05	0.000105601	0.000704772	7.63099e-05	0.0059283	0.00018866	0.000364384	0.000183431	0.00731554	6.83599e-05	0.000199272	7.82312e-05	0.356668	-8.41929	4.53093e-16	9.36211e-16	KRT15	T2
0.0170648	0.0139466	0.00291099	0.0105546	0.00537869	0.0187641	0.0165969	0.0843844	0.00117189	0.000844858	0.0405037	0.0328304	1.39778	8.2619	1.44377e-15	2.96535e-15	COL1A2	T2
0.000100471	0.000237757	0.00210292	0.000174264	0.00832481	0.00120126	0.000385899	0.000137108	0.00255837	0.000196161	0.000173276	0.000102793	0.522239	-8.24309	1.65979e-15	3.38874e-15	CEACAM5	T2
0.0608465	0.0772195	0.0140412	0.116005	0.023986	0.0875776	0.0961252	0.0812319	0.0149218	0.134031	0.111833	0.115405	1.27008	8.23971	1.69834e-15	3.44692e-15	VIM	T2
0.000458816	0.000996526	0.0613749	0.000485213	0.0260642	0.00785821	0.00169551	0.000920945	0.000718164	0.00102013	0.000870593	0.000501179	0.5159	-8.17585	2.7098e-15	5.46743e-15	NAPSA	T2
6.98259e-05	0.000131632	0.00371594	6.05141e-05	0.00686044	0.000992724	0.000211711	0.000100341	0.00107538	0.000121105	0.00011749	5.702e-05	0.434317	-8.12412	3.94353e-15	7.91012e-15	MSLN	T2
0.00226813	0.00350309	0.00101608	0.0010118	0.00179712	0.00154589	0.0138842	0.00170303	0.00041222	0.0386038	0.00277113	0.000571918	1.65335	8.08104	5.38253e-15	1.07338e-14	CCL18	T2
0.000154835	0.000567423	0.00045811	0.000106629	0.000774015	0.000239729	0.00168503	0.000129146	0.0049828	0.000163745	0.000271705	0.000135423	1.62884	7.99023	1.03298e-14	2.04805e-14	FCGBP	T2
9.28776e-05	0.000211185	0.00167579	0.000138165	0.0140185	0.000409345	0.000503663	0.000260318	0.0077959	0.000684287	0.000234304	0.00010799	0.368596	-7.9566	1.31315e-14	2.58856e-14	MMP7	T2
0.000509194	0.000875969	0.00104903	0.00111651	0.00163744	0.00129155	0.000964923	0.000888752	0.00516464	0.000509656	0.00169743	0.00198772	0.713125	-7.88355	2.20286e-14	4.3176e-14	UGDH	T2
0.0147173	0.00496376	0.00589193	0.00665892	0.00862282	0.00514956	0.00543463	0.00373072	0.0128975	0.00642574	0.00459669	0.00451981	0.762087	-7.86735	2.47041e-14	4.81449e-14	PDIA4	T2
0.000798374	0.0012795	0.000924052	0.00147549	0.00112202	0.00126345	0.0012766	0.000313872	0.0015048	0.000733891	0.000800887	0.00105918	1.34462	7.81103	3.67445e-14	7.12054e-14	ATF6	T2
0.000129676	0.000233258	0.000131186	0.000112926	0.000278828	0.000200633	0.000198573	0.000141716	0.000227545	0.000200416	5.44681e-05	5.70063e-05	1.65768	7.74968	5.6565e-14	1.08999e-13	CCNB2	T2
0.000976945	0.00198677	0.121097	0.000912885	0.0194898	0.0195959	0.00326531	0.00188028	0.000458707	0.00253674	0.00167306	0.000981365	0.604445	-7.6497	1.13382e-13	2.17263e-13	SFTPC	T2
0.000269411	0.000524146	0.000430559	0.000451843	0.000557499	0.000397579	0.000541532	0.000137058	0.000635856	0.000505883	0.000128361	0.000129162	1.60203	7.5509	2.23919e-13	4.2669e-13	CDK1	T2
0.000380409	0.000575188	0.000123511	0.000129496	0.000212164	0.000341342	0.00262749	0.000257783	0.000235994	0.00321657	0.000628059	9.32569e-05	1.59657	7.53691	2.46429e-13	4.6699e-13	SLC1A3	T2
3.52632e-05	0.000150181	6.06393e-05	8.67916e-05	0.00011759	0.000126109	0.000123446	5.52493e-05	0.000134699	7.51705e-05	9.14639e-05	9.45093e-05	1.76979	7.51833	2.79826e-13	5.27364e-13	UBE2S	T2
0.000281799	0.000594348	0.0001637	0.00015878	0.000183602	0.000381124	0.00324128	0.000151074	0.000194618	0.00410864	0.000543972	0.000171017	1.59933	7.45381	4.34213e-13	8.13852e-13	C1QC	T2
0.000558547	0.000588371	0.000139079	0.000537211	0.000209438	0.000600604	0.000691992	0.00183084	0.00012922	5.12567e-05	0.00181016	0.000278599	1.55842	7.44603	4.57737e-13	8.53282e-13	HAS2	T2
0.00151279	0.00184657	0.00393235	0.00365304	0.00654879	0.00446532	0.00141572	0.000800341	0.00566848	0.00136508	0.00172133	0.00208496	0.750537	-7.40699	5.95487e-13	1.10407e-12	BCL2L1	T2
5.42584e-05	0.000131304	5.87781e-05	6.46942e-05	0.000114237	0.000177918	8.60617e-05	3.30998e-05	0.000198812	6.73776e-05	5.50816e-05	5.23456e-05	1.73671	7.33645	9.5847e-13	1.7675e-12	CHGB	T2
0.00485474	0.00234236	0.0027139	0.00162756	0.00242311	0.00122854	0.000769749	0.000840821	0.00300935	0.00160122	0.000911962	0.000728187	1.50249	7.20818	2.25e-12	4.12701e-12	ANKRD28	T2
0.000190915	0.000184217	0.000763394	0.000386246	0.00123574	0.000441214	0.000223117	0.000429065	0.000368509	4.59085e-05	0.000645824	0.000184365	0.550278	-7.18028	2.70829e-12	4.94118e-12	BMP4	T2
0.000213669	0.000408071	0.000222147	0.00064197	0.000296644	0.00121795	0.00029764	0.000107827	0.000181215	0.000396316	0.000241845	7.15323e-05	1.54417	7.14396	3.43995e-12	6.24287e-12	CD274	T2
4.79366e-05	8.83408e-05	0.000123227	4.41451e-05	0.00576052	0.000138857	0.000288591	0.000180502	0.00524836	9.16126e-05	0.000126624	5.3355e-05	0.420379	-7.13975	3.53638e-12	6.3841e-12	KRT17	T2
0.00347807	0.000183515	6.87067e-05	6.85715e-05	7.24014e-05	0.000131964	0.000105679	2.37927e-05	6.14791e-05	5.01558e-05	0.000177432	4.27533e-05	1.84896	6.99347	9.17254e-12	1.64721e-11	TNFRSF17	T2
4.50176e-05	0.000101854	0.00016258	7.58939e-05	0.00420468	0.000160471	0.000209542	0.000149793	0.00299098	7.88886e-05	0.000137326	9.92942e-05	0.481616	-6.98112	9.93462e-12	1.77478e-11	S100A2	T2
0.00210378	0.000150188	4.52278e-05	3.40243e-05	5.56785e-05	7.608e-05	8.66543e-05	2.85502e-05	0.000232798	4.15325e-05	0.000105335	3.30903e-05	1.82917	6.97601	1.02672e-11	1.82469e-11	DERL3	T2
1.13755e-06	1.27937e-05	1.96517e-06	3.12394e-06	3.0613e-06	1.21903e-05	4.52771e-06	1.16582e-06	1.96164e-06	1.64916e-06	6.46171e-06	2.682e-06	4.59944	6.93995	1.29503e-11	2.28966e-11	VPREB3	T2
0.015355	0.00167442	0.000467858	0.00108176	0.000932818	0.00142183	0.000823597	0.000856911	0.00184277	6.15739e-05	0.00161271	0.00454773	1.42158	6.89705	1.70407e-11	2.99742e-11	ITM2C	T2
0.00400376	0.00698644	0.0062226	0.0120933	0.0122885	0.0105317	0.00717528	0.00430217	0.0169205	0.010068	0.00735938	0.0127593	0.811518	-6.88482	1.84185e-11	3.22324e-11	CTNNB1	T2
0.000105566	0.000141407	0.00187856	0.000133638	0.00131139	0.00039307	0.000912309	0.000118423	0.0265314	0.000158031	0.000432363	0.000162549	0.285806	-6.83585	2.5181e-11	4.38431e-11	MUC5B	T2
0.0655365	0.00809258	0.00509591	0.00715293	0.00471001	0.00616538	0.00922599	0.00361174	0.00700815	0.00293844	0.00454851	0.00335721	1.26619	6.67034	7.12562e-11	1.23439e-10	HERPUD1	T2
0.012258	0.00356731	0.00624803	0.00383663	0.00595366	0.00377614	0.00334933	0.00348568	0.00588956	0.00319296	0.00371317	0.0038213	0.771764	-6.56021	1.40871e-10	2.42808e-10	HYOU1	T2
1.44952e-05	2.49213e-05	1.86801e-05	1.9548e-05	0.000291016	3.6624e-05	0.000205818	2.51958e-05	0.0194412	3.58629e-05	0.000124771	2.24083e-05	0.323336	-6.5531	1.47272e-10	2.52571e-10	C20orf85	T2
0.00195762	0.0027906	0.00110793	0.000910714	0.00145717	0.002378	0.014115	0.00115966	0.000762974	0.0352269	0.00248126	0.000751155	1.27311	6.54943	1.50515e-10	2.5685e-10	CD68	T2
0.000301333	0.000521065	0.00025122	0.000563067	0.000308664	0.000585702	0.000442387	0.00027116	0.000187363	5.6395e-05	0.00410438	0.000131487	1.57296	6.52864	1.71106e-10	2.90542e-10	KIT	T2
1.24675e-05	2.78278e-05	9.26972e-05	1.82442e-05	0.000299457	4.51532e-05	0.00011919	1.70923e-05	0.00898108	2.48313e-05	9.02016e-05	1.93041e-05	0.392812	-6.43863	2.96045e-10	5.00213e-10	FOXJ1	T2
0.000385798	0.000714164	0.000115415	0.00272356	0.00011568	0.00123821	0.000641927	0.000797748	0.000191118	0.000127917	0.00130029	0.0016095	1.43749	6.43684	2.99136e-10	5.0121e-10	NHSL2	T2
0.000800992	0.000932119	0.00048	0.00124716	0.00197947	0.000652209	0.00313632	0.000531009	0.0687745	0.000842171	0.00732128	0.00215809	0.500082	-6.43668	2.99557e-10	5.0121e-10	SCGB1A1	T2
7.87716e-05	0.000138371	0.00228711	6.98535e-05	0.00105715	0.000317816	0.000190034	7.7407e-05	0.00301478	8.54507e-05	0.000124115	5.87163e-05	0.590594	-6.35036	5.03809e-10	8.38866e-10	CFTR	T2
0.000514985	0.00122249	0.022091	0.000197986	0.00375032	0.0023864	0.000727713	0.000252888	0.000897989	0.000351924	0.000323022	0.000156164	1.58085	6.32	6.0411e-10	1.00101e-09	LAMP3	T2
0.000448852	0.000562213	0.000359216	0.000418715	0.000546786	0.00052724	0.000380986	0.000297149	0.00068178	0.000358499	0.000420832	0.000516714	1.28027	6.30816	6.47851e-10	1.06833e-09	UQCRHL	T2
1.35807e-05	3.06266e-05	0.000327337	1.58307e-05	0.000410545	7.87697e-05	5.57132e-05	2.76745e-05	0.0010001	2.35371e-05	3.60005e-05	1.68352e-05	0.495718	-6.21501	1.12561e-09	1.84729e-09	WNT7B	T2
9.97255e-05	0.000249103	8.76289e-05	0.00015721	0.000106428	0.000526242	0.00374577	8.16645e-05	4.77973e-05	0.00022773	0.000103613	6.5707e-05	1.55811	6.17792	1.39964e-09	2.28609e-09	FCN1	T2
0.00144827	0.00168247	0.00121895	0.00141516	0.00196888	0.00130184	0.00132941	0.00092275	0.00249343	0.0013022	0.00118245	0.00161702	1.18163	6.07676	2.52068e-09	4.09759e-09	UCHL3	T2
0.000138314	0.000263455	0.000319794	0.000117262	0.000523382	0.00103068	0.00187191	0.000153932	0.000104382	0.0130883	0.000310998	0.000152661	0.645562	-6.06679	2.67156e-09	4.32239e-09	MARCO	T2
6.0966e-05	0.00012531	4.1734e-05	5.28976e-05	8.82001e-05	0.000221947	0.000110764	5.29762e-05	3.32873e-05	6.81667e-05	0.000228185	0.000123807	1.54615	6.06039	2.77218e-09	4.46412e-09	RACGAP1	T2
5.41474e-05	9.75305e-05	0.000481766	5.4456e-05	0.00254012	0.00016454	0.000179094	8.5051e-05	0.00153919	6.76906e-05	0.000124728	6.01478e-05	0.537166	-6.00221	3.87295e-09	6.20757e-09	KRT14	T2
4.8588e-05	0.000159791	0.00341635	6.22824e-05	0.0031411	0.000851702	0.000194837	0.000107609	0.000318938	0.00011831	0.000109421	6.95838e-05	0.660331	-5.99354	4.06977e-09	6.4927e-09	GKN2	T2
0.00840369	0.00226876	0.00305091	0.00270609	0.00348899	0.00262398	0.00141412	0.00148664	0.00511547	0.00105323	0.0028419	0.00277966	0.838594	-5.76244	1.49378e-08	2.37207e-08	LMAN1	T2
0.0126705	0.0144267	0.00307563	0.0114558	0.00700203	0.0201679	0.0209772	0.124002	0.00118979	0.00101104	0.0392959	0.0308561	1.33271	5.68541	2.28327e-08	3.60904e-08	COL3A1	T2
0.000297677	0.000449946	0.000425293	0.000457039	0.00132875	0.0008912	0.00049335	0.000473589	0.00417158	0.000971035	0.00148995	0.000503144	0.592306	-5.61804	3.29775e-08	5.18866e-08	AKR1C2	T2
0.0164835	0.0147031	0.0082949	0.0156891	0.0150967	0.0327214	0.0233623	0.0611784	0.00174139	0.0353462	0.0446318	0.0634792	0.718348	-5.45271	7.9966e-08	1.25244e-07	FN1	T2
0.00165794	0.00296185	0.00314439	0.00175931	0.0032639	0.00220241	0.0026876	0.00207189	0.00614918	0.00370748	0.00219727	0.00148584	1.17014	5.43998	8.5519e-08	1.33332e-07	GSR	T2
4.72223e-05	0.000141529	5.19153e-05	6.83406e-05	0.000151128	0.000194762	0.000115496	5.17347e-05	0.000200878	9.09311e-05	0.000120023	7.27227e-05	1.51591	5.40898	1.00735e-07	1.56344e-07	AKR1B10	T2
0.00256353	0.000739401	0.000446328	0.000539907	0.000681409	0.00059543	0.000408114	0.000324174	0.000886561	0.000429094	0.000554638	0.000579959	1.21986	5.40625	1.02154e-07	1.57833e-07	CRELD2	T2
8.68184e-06	4.72913e-05	1.2826e-05	2.36898e-05	3.01789e-05	3.9921e-05	5.09205e-05	1.39963e-05	3.42722e-05	1.82787e-05	2.78946e-05	1.39127e-05	2.16123	5.22944	2.55578e-07	3.93109e-07	FOXI1	T2
[truncated: 3,551 more rows]

## Sheet: Supplementary Table 10
Supplementary Table 10. Genes used to create composite (sum) log2 expression scores to mark cell types in the Visium HD data shown in Fig. 6 and Extended Data Fig. 9. Genes were selected from several papers as noted in the Methods.
[truncated: 64 more rows]

[truncated: 9 more sheets: Supplementary Table 11, Supplementary Table 12, Supplementary Table 13, Supplementary Table 14, Supplementary Table 15, Supplementary Table 16, Supplementary Table 17, Supplementary Table 18, Supplementary Table 19]
